# Supplementary material for: Crystal structure and Hirshfeld surface analysis of 2,2,2-tri­chloro-N,N-bis­{[(1RS,4SR)-1,4-di­hydro-1,4-ep­oxy­naphthalen-1-yl]meth­yl}acetamide
Source: Acta Crystallogr E Crystallogr Commun. 2021 Sep 28;77(Pt 10):1048–53. doi: 10.1107/S2056989021009907 (PMC8491519; doi:10.1107/S2056989021009907)
Supplement: Supplementary file 1 [file e-77-01048-sup1.cif]

##############################################################################
#                                                                            #
# This CIF contains the data in a paper accepted for publication in          #
# Acta Crystallographica Section E. It conforms to the requirements of       #
# Notes for Authors for Acta Crystallographica Section E, and has been       #
# peer reviewed under the auspices of the IUCr Commission on Journals.       #
#                                                                            #
# Full details of the Crystallographic Information File format               #
# are given in the paper "The Crystallographic Information File (CIF):       #
# a New Standard Archive File for Crystallography" by S. R. Hall, F. H.      #
# Allen and I. D. Brown [Acta Cryst. (1991), A47, 655-685].                  #
#                                                                            #
# The current version of the core CIF dictionary is obtainable from          #
# ftp://ftp.iucr.org/pub/cif_core.dic.                                       #
#                                                                            #
# Software is freely available for graphical display of the structure(s)     #
# in this CIF. For information consult the CIF software page                 #
# http://www.iucr.org/resources/cif/software.                                #
#                                                                            #
# This file may be used for bona fide research purposes within the           #
# scientific community so long as proper attribution is given to the journal # 
# article from which it was obtained.                                        #
#                                                                            #
##############################################################################
data_I
_audit_creation_method     'SHELXL-2018/3'
_journal_date_recd_electronic     2021-08-25
_journal_date_accepted     2021-09-22
_journal_name_full     'Acta Crystallographica, Section E'
_journal_year     2021
_journal_volume     77
_journal_issue     10
_journal_page_first     0
_journal_page_last     0
_journal_paper_category     GO
_journal_paper_doi     10.1107/S2056989021009907
_journal_coeditor_code     YK2156
_publ_contact_author_name     'Ajaya Bhattarai'
_publ_contact_author_address
;
Department of Chemistry,
M.M.A.M.C (Tribhuvan University) Biratnagar,
Nepal
;
_publ_contact_author_email     'bkajaya@yahoo.com'
_publ_contact_author_fax     ?
_publ_contact_author_phone     ?
_publ_section_title
;\
Crystal structure and Hirshfeld surface analysis of
2,2,2-trichloro-<i>N</i>,<i>N</i>-bis{[(1<i>RS</i>,4<i>SR</i>)-1,4-dihydro-1,\
4-epoxynaphthalen-1-yl]methyl}acetamide
;
loop_
    _publ_author_name
    _publ_author_address
    'Zeliha Atio\(glu'
;
Department of Aircraft Electrics and Electronics,
School of Applied Sciences,
Cappadocia University,
Mustafapa\,sa, 50420 \"Urg\"up,
Nev\,sehir,
Turkey
;
    'Mehmet Akkurt'
;
Department of Physics,
Faculty of Sciences,
Erciyes University,
38039 Kayseri,
Turkey
;
    'Gunay Z. Mammadova'
;
Organic Chemistry Department,
Baku State University,
Z. Khalilov str. 23, AZ 1148 Baku,
Azerbaijan
;
    'Ajaya Bhattarai'
;
Department of Chemistry,
M.M.A.M.C (Tribhuvan University) Biratnagar,
Nepal
;
_publ_section_synopsis
;
In the crystal, molecules are linked by C---H...O hydrogen bonds, forming layers
parallel to the (001) plane. These layers of molecules are connected by
C---H...\p interactions along the <i>c</i>-axis direction. Interlayer van der
Waals and interhalogen interactions stabilize the packing.
;
_chemical_name_systematic
;\
2,2,2-Trichloro-<i>N</i>,<i>N</i>-bis{[(1<i>RS</i>,4<i>SR</i>)-\
1,4-dihydro-1,4-epoxynaphthalen-1-yl]methyl}acetamide
;
_chemical_name_common     ?
_chemical_formula_moiety     'C24 H18 Cl3 N O3'
_chemical_formula_sum     'C24 H18 Cl3 N O3'
_chemical_formula_iupac     'C24 H18 Cl3 N O3'
_chemical_formula_weight     474.74
_chemical_melting_point     ?
_space_group_crystal_system     monoclinic
_space_group_name_H-M_alt     'P 21/n'
_space_group_name_Hall     '-P 2yn'
loop_
    _space_group_symop_operation_xyz
    'x, y, z'
    '-x+1/2, y+1/2, -z+1/2'
    '-x, -y, -z'
    'x-1/2, -y-1/2, z-1/2'
_cell_length_a     15.0134(6)
_cell_length_b     8.1336(3)
_cell_length_c     18.2841(6)
_cell_angle_alpha     90
_cell_angle_beta     104.307(2)
_cell_angle_gamma     90
_cell_volume     2163.48(14)
_cell_formula_units_Z     4
_cell_measurement_reflns_used     4831
_cell_measurement_theta_min     2.80
_cell_measurement_theta_max     26.67
_cell_measurement_temperature     296(2)
_exptl_crystal_description     'fragment'
_exptl_crystal_colour     'colourless'
_exptl_crystal_size_max     0.340
_exptl_crystal_size_mid     0.180
_exptl_crystal_size_min     0.140
_exptl_crystal_density_diffrn     1.458
_exptl_crystal_density_meas     ?
_exptl_crystal_density_method     ?
_exptl_crystal_F_000     976
_exptl_absorpt_coefficient_mu     0.451
_exptl_absorpt_correction_type     multi-scan
_exptl_absorpt_process_details
;
(SADABS; Bruker, 2013)
;
_exptl_absorpt_correction_T_min     0.743
_exptl_absorpt_correction_T_max     0.940
_diffrn_ambient_temperature     296(2)
_diffrn_source     ?
_diffrn_radiation_type     MoK\a
_diffrn_radiation_wavelength     0.71073
_diffrn_measurement_device_type
                              'Bruker Kappa APEXII area-detector diffractometer'
_diffrn_measurement_method     '\f and \w scans'
_diffrn_detector_area_resol_mean     ?
_diffrn_reflns_number     17833
_diffrn_reflns_av_R_equivalents     0.0304
_diffrn_reflns_av_unetI/netI     0.0311
_diffrn_reflns_theta_min     3.217
_diffrn_reflns_theta_max     27.621
_diffrn_reflns_theta_full     25.242
_diffrn_measured_fraction_theta_max     0.991
_diffrn_measured_fraction_theta_full     0.994
_diffrn_reflns_limit_h_min     -19
_diffrn_reflns_limit_h_max     19
_diffrn_reflns_limit_k_min     -10
_diffrn_reflns_limit_k_max     10
_diffrn_reflns_limit_l_min     -23
_diffrn_reflns_limit_l_max     23
_refine_special_details     ?
_reflns_number_total     4991
_reflns_number_gt     3570
_reflns_threshold_expression     'I > 2\s(I)'
_refine_ls_structure_factor_coef     Fsqd
_refine_ls_matrix_type     full
_refine_ls_R_factor_all     0.0646
_refine_ls_R_factor_gt     0.0412
_refine_ls_wR_factor_gt     0.1046
_refine_ls_wR_factor_ref     0.1179
_refine_ls_goodness_of_fit_ref     1.013
_refine_ls_restrained_S_all     1.013
_refine_ls_number_reflns     4991
_refine_ls_number_parameters     280
_refine_ls_number_restraints     0
_refine_ls_hydrogen_treatment     constr
_refine_ls_weighting_scheme     calc
_refine_ls_weighting_details
              'w=1/[\s^2^(Fo^2^)+(0.0576P)^2^+0.6103P] where P=(Fo^2^+2Fc^2^)/3'
_atom_sites_solution_hydrogens     geom
_atom_sites_solution_primary     ?
_atom_sites_solution_secondary     ?
_refine_ls_shift/su_max     0.000
_refine_ls_shift/su_mean     0.000
_refine_diff_density_max     0.299
_refine_diff_density_min     -0.357
_refine_ls_extinction_method     none
_refine_ls_extinction_coef     .
loop_
    _atom_type_symbol
    _atom_type_description
    _atom_type_scat_dispersion_real
    _atom_type_scat_dispersion_imag
    _atom_type_scat_source
    'C' 'C' 0.0033 0.0016
                         'International Tables Vol C Tables 4.2.6.8 and 6.1.1.4'
    'H' 'H' 0.0000 0.0000
                         'International Tables Vol C Tables 4.2.6.8 and 6.1.1.4'
    'N' 'N' 0.0061 0.0033
                         'International Tables Vol C Tables 4.2.6.8 and 6.1.1.4'
    'O' 'O' 0.0106 0.0060
                         'International Tables Vol C Tables 4.2.6.8 and 6.1.1.4'
    'Cl' 'Cl' 0.1484 0.1585
                         'International Tables Vol C Tables 4.2.6.8 and 6.1.1.4'
_computing_data_collection
;
APEX2 (Bruker, 2013)
;
_computing_cell_refinement
;
SAINT (Bruker, 2013)
;
_computing_data_reduction
;
SAINT (Bruker, 2013)
;
_computing_structure_solution
;
SHELXT (Sheldrick, 2015a)
;
_computing_structure_refinement
;
SHELXL (Sheldrick, 2015b)
;
_computing_molecular_graphics
;
ORTEP-3 for Windows (Farrugia, 2012)
;
_computing_publication_material
;
PLATON (Spek, 2020)
;
loop_
    _atom_site_type_symbol
    _atom_site_label
    _atom_site_fract_x
    _atom_site_fract_y
    _atom_site_fract_z
    _atom_site_U_iso_or_equiv
    _atom_site_adp_type
    _atom_site_calc_flag
    _atom_site_occupancy
    _atom_site_disorder_assembly
    _atom_site_disorder_group
    C C1 0.57432(13) 0.4170(2) 0.17193(10) 0.0396(4) Uani d 1 . .
    C C2 0.53382(14) 0.2461(3) 0.14061(12) 0.0450(5) Uani d 1 . .
    C C10 0.57234(13) 0.6612(2) 0.24521(11) 0.0386(4) Uani d 1 . .
    H H10A 0.533570 0.757230 0.231289 0.046 Uiso calc 1 . .
    H H10B 0.628106 0.679444 0.228600 0.046 Uiso calc 1 . .
    C C11 0.59728(12) 0.6449(2) 0.32991(11) 0.0353(4) Uani d 1 . .
    C C12 0.64935(13) 0.7922(2) 0.37350(12) 0.0445(5) Uani d 1 . .
    H H12A 0.686507 0.866559 0.356181 0.053 Uiso calc 1 . .
    C C13 0.63075(14) 0.7916(2) 0.44014(12) 0.0473(5) Uani d 1 . .
    H H13A 0.651717 0.865687 0.479366 0.057 Uiso calc 1 . .
    C C14 0.56784(13) 0.6447(2) 0.43983(11) 0.0417(4) Uani d 1 . .
    H H14A 0.530748 0.647835 0.477024 0.050 Uiso calc 1 . .
    C C14A 0.62536(12) 0.4899(2) 0.44023(11) 0.0390(4) Uani d 1 . .
    C C15 0.65706(14) 0.3678(3) 0.49181(12) 0.0466(5) Uani d 1 . .
    H H15A 0.643575 0.368000 0.538795 0.056 Uiso calc 1 . .
    C C16 0.71008(15) 0.2436(3) 0.47154(13) 0.0531(5) Uani d 1 . .
    H H16A 0.731376 0.158196 0.505157 0.064 Uiso calc 1 . .
    C C17 0.73137(15) 0.2450(3) 0.40299(13) 0.0521(5) Uani d 1 . .
    H H17A 0.767642 0.161342 0.391117 0.062 Uiso calc 1 . .
    C C18 0.69959(13) 0.3700(2) 0.35035(12) 0.0436(4) Uani d 1 . .
    H H18A 0.714646 0.371239 0.303977 0.052 Uiso calc 1 . .
    C C18A 0.64551(11) 0.4905(2) 0.36943(10) 0.0356(4) Uani d 1 . .
    C C20 0.42684(12) 0.5001(2) 0.20562(10) 0.0359(4) Uani d 1 . .
    H H20A 0.422213 0.498360 0.257597 0.043 Uiso calc 1 . .
    H H20B 0.404568 0.395232 0.183106 0.043 Uiso calc 1 . .
    C C21 0.36523(12) 0.6346(2) 0.16411(10) 0.0348(4) Uani d 1 . .
    C C22 0.37783(13) 0.7010(3) 0.08860(11) 0.0440(4) Uani d 1 . .
    H H22A 0.405680 0.647375 0.055171 0.053 Uiso calc 1 . .
    C C23 0.34135(14) 0.8485(3) 0.08083(13) 0.0503(5) Uani d 1 . .
    H H23A 0.338084 0.920840 0.040843 0.060 Uiso calc 1 . .
    C C24 0.30557(14) 0.8769(2) 0.15056(12) 0.0467(5) Uani d 1 . .
    H H24A 0.296146 0.991967 0.162742 0.056 Uiso calc 1 . .
    C C24A 0.22319(13) 0.7630(2) 0.14421(10) 0.0396(4) Uani d 1 . .
    C C25 0.12998(14) 0.7862(3) 0.13138(11) 0.0485(5) Uani d 1 . .
    H H25A 0.104624 0.891139 0.125152 0.058 Uiso calc 1 . .
    C C26 0.07468(15) 0.6477(3) 0.12801(12) 0.0556(6) Uani d 1 . .
    H H26A 0.011307 0.660262 0.118843 0.067 Uiso calc 1 . .
    C C27 0.11209(14) 0.4931(3) 0.13797(12) 0.0558(6) Uani d 1 . .
    H H27A 0.073843 0.402457 0.136186 0.067 Uiso calc 1 . .
    C C28 0.20793(13) 0.4696(3) 0.15092(11) 0.0448(4) Uani d 1 . .
    H H28A 0.233674 0.365028 0.157926 0.054 Uiso calc 1 . .
    C C28A 0.26130(12) 0.6058(2) 0.15276(9) 0.0350(4) Uani d 1 . .
    N N1 0.52425(10) 0.51733(18) 0.20508(8) 0.0353(3) Uani d 1 . .
    O O1 0.65181(10) 0.4475(2) 0.16809(9) 0.0594(4) Uani d 1 . .
    O O19 0.51694(8) 0.64419(16) 0.36140(7) 0.0389(3) Uani d 1 . .
    O O29 0.37315(9) 0.78716(15) 0.20640(7) 0.0431(3) Uani d 1 . .
    Cl Cl1 0.49921(4) 0.13248(6) 0.21124(4) 0.05856(17) Uani d 1 . .
    Cl Cl2 0.61916(5) 0.13144(9) 0.11317(5) 0.0795(2) Uani d 1 . .
    Cl Cl3 0.44055(5) 0.27068(8) 0.06047(4) 0.0719(2) Uani d 1 . .
loop_
    _atom_site_aniso_label
    _atom_site_aniso_U_11
    _atom_site_aniso_U_22
    _atom_site_aniso_U_33
    _atom_site_aniso_U_12
    _atom_site_aniso_U_13
    _atom_site_aniso_U_23
    C1 0.0400(10) 0.0380(10) 0.0425(10) -0.0010(8) 0.0136(8) 0.0011(8)
    C2 0.0436(11) 0.0415(10) 0.0510(11) 0.0025(8) 0.0138(9) -0.0063(9)
    C10 0.0366(10) 0.0304(9) 0.0486(11) -0.0056(7) 0.0101(8) 0.0000(7)
    C11 0.0276(8) 0.0296(9) 0.0489(10) -0.0020(7) 0.0096(7) -0.0022(7)
    C12 0.0393(11) 0.0305(9) 0.0603(13) -0.0053(8) 0.0060(9) -0.0042(8)
    C13 0.0465(12) 0.0361(10) 0.0552(12) -0.0006(9) 0.0051(9) -0.0105(9)
    C14 0.0358(10) 0.0437(11) 0.0449(10) -0.0001(8) 0.0088(8) -0.0059(8)
    C14A 0.0309(9) 0.0356(10) 0.0485(10) -0.0048(7) 0.0062(7) -0.0043(8)
    C15 0.0417(11) 0.0463(11) 0.0489(11) -0.0066(9) 0.0056(9) 0.0023(9)
    C16 0.0491(12) 0.0401(11) 0.0632(14) 0.0007(9) 0.0006(10) 0.0081(10)
    C17 0.0450(12) 0.0366(10) 0.0707(14) 0.0091(9) 0.0067(10) -0.0039(10)
    C18 0.0382(10) 0.0389(10) 0.0536(12) 0.0009(8) 0.0109(8) -0.0047(8)
    C18A 0.0266(8) 0.0312(9) 0.0473(10) -0.0040(7) 0.0060(7) -0.0008(7)
    C20 0.0323(9) 0.0329(9) 0.0431(10) -0.0024(7) 0.0102(7) 0.0010(7)
    C21 0.0346(9) 0.0309(9) 0.0383(9) -0.0023(7) 0.0082(7) -0.0031(7)
    C22 0.0381(10) 0.0508(12) 0.0455(11) -0.0010(9) 0.0150(8) 0.0056(9)
    C23 0.0445(11) 0.0458(12) 0.0601(13) -0.0024(9) 0.0118(9) 0.0166(10)
    C24 0.0445(11) 0.0323(10) 0.0595(13) 0.0040(8) 0.0058(9) -0.0005(9)
    C24A 0.0406(10) 0.0413(10) 0.0370(9) 0.0020(8) 0.0098(7) -0.0010(8)
    C25 0.0463(12) 0.0594(13) 0.0416(10) 0.0136(10) 0.0142(9) 0.0030(9)
    C26 0.0345(10) 0.0849(18) 0.0496(12) 0.0021(11) 0.0149(9) 0.0111(11)
    C27 0.0412(11) 0.0735(16) 0.0533(12) -0.0185(11) 0.0125(9) 0.0043(11)
    C28 0.0438(11) 0.0458(11) 0.0446(10) -0.0064(9) 0.0106(8) 0.0017(9)
    C28A 0.0346(9) 0.0410(10) 0.0302(8) -0.0022(7) 0.0093(7) -0.0020(7)
    N1 0.0325(8) 0.0314(8) 0.0418(8) -0.0030(6) 0.0086(6) -0.0015(6)
    O1 0.0475(9) 0.0566(9) 0.0848(11) -0.0086(7) 0.0368(8) -0.0112(8)
    O19 0.0279(6) 0.0422(7) 0.0460(7) 0.0007(5) 0.0081(5) -0.0044(6)
    O29 0.0429(8) 0.0311(7) 0.0497(8) 0.0011(6) 0.0011(6) -0.0067(6)
    Cl1 0.0690(4) 0.0354(3) 0.0743(4) -0.0035(2) 0.0234(3) 0.0056(2)
    Cl2 0.0716(4) 0.0686(4) 0.1080(6) 0.0077(3) 0.0409(4) -0.0319(4)
    Cl3 0.0757(4) 0.0686(4) 0.0586(4) -0.0006(3) -0.0076(3) -0.0129(3)
_geom_special_details
;
 All esds (except the esd in the dihedral angle between two l.s. planes)
 are estimated using the full covariance matrix.  The cell esds are taken
 into account individually in the estimation of esds in distances, angles
 and torsion angles; correlations between esds in cell parameters are only
 used when they are defined by crystal symmetry.  An approximate (isotropic)
 treatment of cell esds is used for estimating esds involving l.s. planes.
;
loop_
    _geom_bond_atom_site_label_1
    _geom_bond_atom_site_label_2
    _geom_bond_site_symmetry_2
    _geom_bond_distance
    _geom_bond_publ_flag
    C1 O1 . 1.209(2) ?
    C1 N1 . 1.351(2) ?
    C1 C2 . 1.568(3) ?
    C2 Cl2 . 1.755(2) ?
    C2 Cl1 . 1.767(2) ?
    C2 Cl3 . 1.770(2) ?
    C10 N1 . 1.472(2) ?
    C10 C11 . 1.506(3) ?
    C10 H10A . 0.9700 ?
    C10 H10B . 0.9700 ?
    C11 O19 . 1.459(2) ?
    C11 C18A . 1.538(2) ?
    C11 C12 . 1.540(2) ?
    C12 C13 . 1.316(3) ?
    C12 H12A . 0.9300 ?
    C13 C14 . 1.522(3) ?
    C13 H13A . 0.9300 ?
    C14 O19 . 1.449(2) ?
    C14 C14A . 1.526(3) ?
    C14 H14A . 0.9800 ?
    C14A C15 . 1.371(3) ?
    C14A C18A . 1.400(3) ?
    C15 C16 . 1.392(3) ?
    C15 H15A . 0.9300 ?
    C16 C17 . 1.368(3) ?
    C16 H16A . 0.9300 ?
    C17 C18 . 1.400(3) ?
    C17 H17A . 0.9300 ?
    C18 C18A . 1.372(3) ?
    C18 H18A . 0.9300 ?
    C20 N1 . 1.472(2) ?
    C20 C21 . 1.510(2) ?
    C20 H20A . 0.9700 ?
    C20 H20B . 0.9700 ?
    C21 O29 . 1.451(2) ?
    C21 C22 . 1.537(3) ?
    C21 C28A . 1.540(2) ?
    C22 C23 . 1.312(3) ?
    C22 H22A . 0.9300 ?
    C23 C24 . 1.519(3) ?
    C23 H23A . 0.9300 ?
    C24 O29 . 1.447(2) ?
    C24 C24A . 1.527(3) ?
    C24 H24A . 0.9800 ?
    C24A C25 . 1.374(3) ?
    C24A C28A . 1.394(3) ?
    C25 C26 . 1.392(3) ?
    C25 H25A . 0.9300 ?
    C26 C27 . 1.371(3) ?
    C26 H26A . 0.9300 ?
    C27 C28 . 1.412(3) ?
    C27 H27A . 0.9300 ?
    C28 C28A . 1.362(3) ?
    C28 H28A . 0.9300 ?
loop_
    _geom_angle_atom_site_label_1
    _geom_angle_atom_site_label_2
    _geom_angle_atom_site_label_3
    _geom_angle_site_symmetry_1
    _geom_angle_site_symmetry_3
    _geom_angle
    _geom_angle_publ_flag
    O1 C1 N1 . . 123.52(18) ?
    O1 C1 C2 . . 116.95(17) ?
    N1 C1 C2 . . 119.42(16) ?
    C1 C2 Cl2 . . 109.31(13) ?
    C1 C2 Cl1 . . 110.74(13) ?
    Cl2 C2 Cl1 . . 107.36(11) ?
    C1 C2 Cl3 . . 110.99(14) ?
    Cl2 C2 Cl3 . . 107.91(11) ?
    Cl1 C2 Cl3 . . 110.41(11) ?
    N1 C10 C11 . . 114.17(14) ?
    N1 C10 H10A . . 108.7 ?
    C11 C10 H10A . . 108.7 ?
    N1 C10 H10B . . 108.7 ?
    C11 C10 H10B . . 108.7 ?
    H10A C10 H10B . . 107.6 ?
    O19 C11 C10 . . 112.73(14) ?
    O19 C11 C18A . . 98.64(13) ?
    C10 C11 C18A . . 121.53(15) ?
    O19 C11 C12 . . 99.35(14) ?
    C10 C11 C12 . . 115.42(15) ?
    C18A C11 C12 . . 105.78(15) ?
    C13 C12 C11 . . 106.25(17) ?
    C13 C12 H12A . . 126.9 ?
    C11 C12 H12A . . 126.9 ?
    C12 C13 C14 . . 105.83(17) ?
    C12 C13 H13A . . 127.1 ?
    C14 C13 H13A . . 127.1 ?
    O19 C14 C13 . . 100.44(15) ?
    O19 C14 C14A . . 99.30(14) ?
    C13 C14 C14A . . 107.32(15) ?
    O19 C14 H14A . . 115.8 ?
    C13 C14 H14A . . 115.8 ?
    C14A C14 H14A . . 115.8 ?
    C15 C14A C18A . . 121.38(18) ?
    C15 C14A C14 . . 134.49(18) ?
    C18A C14A C14 . . 104.12(16) ?
    C14A C15 C16 . . 117.8(2) ?
    C14A C15 H15A . . 121.1 ?
    C16 C15 H15A . . 121.1 ?
    C17 C16 C15 . . 121.1(2) ?
    C17 C16 H16A . . 119.5 ?
    C15 C16 H16A . . 119.5 ?
    C16 C17 C18 . . 121.3(2) ?
    C16 C17 H17A . . 119.4 ?
    C18 C17 H17A . . 119.4 ?
    C18A C18 C17 . . 117.81(19) ?
    C18A C18 H18A . . 121.1 ?
    C17 C18 H18A . . 121.1 ?
    C18 C18A C14A . . 120.62(17) ?
    C18 C18A C11 . . 134.72(18) ?
    C14A C18A C11 . . 104.65(15) ?
    N1 C20 C21 . . 114.45(14) ?
    N1 C20 H20A . . 108.6 ?
    C21 C20 H20A . . 108.6 ?
    N1 C20 H20B . . 108.6 ?
    C21 C20 H20B . . 108.6 ?
    H20A C20 H20B . . 107.6 ?
    O29 C21 C20 . . 113.09(14) ?
    O29 C21 C22 . . 99.57(14) ?
    C20 C21 C22 . . 120.64(16) ?
    O29 C21 C28A . . 98.57(13) ?
    C20 C21 C28A . . 115.56(14) ?
    C22 C21 C28A . . 106.13(14) ?
    C23 C22 C21 . . 106.13(18) ?
    C23 C22 H22A . . 126.9 ?
    C21 C22 H22A . . 126.9 ?
    C22 C23 C24 . . 105.84(18) ?
    C22 C23 H23A . . 127.1 ?
    C24 C23 H23A . . 127.1 ?
    O29 C24 C23 . . 100.59(15) ?
    O29 C24 C24A . . 99.27(15) ?
    C23 C24 C24A . . 106.97(16) ?
    O29 C24 H24A . . 115.9 ?
    C23 C24 H24A . . 115.9 ?
    C24A C24 H24A . . 115.9 ?
    C25 C24A C28A . . 121.17(18) ?
    C25 C24A C24 . . 134.57(19) ?
    C28A C24A C24 . . 104.24(16) ?
    C24A C25 C26 . . 117.9(2) ?
    C24A C25 H25A . . 121.0 ?
    C26 C25 H25A . . 121.0 ?
    C27 C26 C25 . . 121.08(19) ?
    C27 C26 H26A . . 119.5 ?
    C25 C26 H26A . . 119.5 ?
    C26 C27 C28 . . 120.9(2) ?
    C26 C27 H27A . . 119.6 ?
    C28 C27 H27A . . 119.6 ?
    C28A C28 C27 . . 117.6(2) ?
    C28A C28 H28A . . 121.2 ?
    C27 C28 H28A . . 121.2 ?
    C28 C28A C24A . . 121.36(17) ?
    C28 C28A C21 . . 134.20(17) ?
    C24A C28A C21 . . 104.43(15) ?
    C1 N1 C20 . . 127.57(15) ?
    C1 N1 C10 . . 116.44(15) ?
    C20 N1 C10 . . 115.99(14) ?
    C14 O19 C11 . . 96.05(13) ?
    C24 O29 C21 . . 96.01(13) ?
loop_
    _geom_torsion_atom_site_label_1
    _geom_torsion_atom_site_label_2
    _geom_torsion_atom_site_label_3
    _geom_torsion_atom_site_label_4
    _geom_torsion_site_symmetry_1
    _geom_torsion_site_symmetry_2
    _geom_torsion_site_symmetry_3
    _geom_torsion_site_symmetry_4
    _geom_torsion
    _geom_torsion_publ_flag
    O1 C1 C2 Cl2 . . . . 4.6(2) ?
    N1 C1 C2 Cl2 . . . . -171.75(15) ?
    O1 C1 C2 Cl1 . . . . 122.72(17) ?
    N1 C1 C2 Cl1 . . . . -53.7(2) ?
    O1 C1 C2 Cl3 . . . . -114.28(18) ?
    N1 C1 C2 Cl3 . . . . 69.3(2) ?
    N1 C10 C11 O19 . . . . -67.92(19) ?
    N1 C10 C11 C18A . . . . 48.7(2) ?
    N1 C10 C11 C12 . . . . 178.87(15) ?
    O19 C11 C12 C13 . . . . 32.80(19) ?
    C10 C11 C12 C13 . . . . 153.59(17) ?
    C18A C11 C12 C13 . . . . -69.00(19) ?
    C11 C12 C13 C14 . . . . 0.4(2) ?
    C12 C13 C14 O19 . . . . -33.89(19) ?
    C12 C13 C14 C14A . . . . 69.4(2) ?
    O19 C14 C14A C15 . . . . -144.6(2) ?
    C13 C14 C14A C15 . . . . 111.3(2) ?
    O19 C14 C14A C18A . . . . 36.13(17) ?
    C13 C14 C14A C18A . . . . -67.96(18) ?
    C18A C14A C15 C16 . . . . -0.1(3) ?
    C14 C14A C15 C16 . . . . -179.27(19) ?
    C14A C15 C16 C17 . . . . 1.3(3) ?
    C15 C16 C17 C18 . . . . -0.9(3) ?
    C16 C17 C18 C18A . . . . -0.6(3) ?
    C17 C18 C18A C14A . . . . 1.8(3) ?
    C17 C18 C18A C11 . . . . -179.78(19) ?
    C15 C14A C18A C18 . . . . -1.5(3) ?
    C14 C14A C18A C18 . . . . 177.93(16) ?
    C15 C14A C18A C11 . . . . 179.68(16) ?
    C14 C14A C18A C11 . . . . -0.92(17) ?
    O19 C11 C18A C18 . . . . 147.2(2) ?
    C10 C11 C18A C18 . . . . 23.7(3) ?
    C12 C11 C18A C18 . . . . -110.5(2) ?
    O19 C11 C18A C14A . . . . -34.20(16) ?
    C10 C11 C18A C14A . . . . -157.68(16) ?
    C12 C11 C18A C14A . . . . 68.14(18) ?
    N1 C20 C21 O29 . . . . -76.82(19) ?
    N1 C20 C21 C22 . . . . 40.7(2) ?
    N1 C20 C21 C28A . . . . 170.63(14) ?
    O29 C21 C22 C23 . . . . -33.12(19) ?
    C20 C21 C22 C23 . . . . -157.33(17) ?
    C28A C21 C22 C23 . . . . 68.77(19) ?
    C21 C22 C23 C24 . . . . 0.0(2) ?
    C22 C23 C24 O29 . . . . 33.4(2) ?
    C22 C23 C24 C24A . . . . -69.8(2) ?
    O29 C24 C24A C25 . . . . 146.2(2) ?
    C23 C24 C24A C25 . . . . -109.7(2) ?
    O29 C24 C24A C28A . . . . -35.51(18) ?
    C23 C24 C24A C28A . . . . 68.64(19) ?
    C28A C24A C25 C26 . . . . 0.7(3) ?
    C24 C24A C25 C26 . . . . 178.8(2) ?
    C24A C25 C26 C27 . . . . 0.7(3) ?
    C25 C26 C27 C28 . . . . -0.9(3) ?
    C26 C27 C28 C28A . . . . -0.3(3) ?
    C27 C28 C28A C24A . . . . 1.7(3) ?
    C27 C28 C28A C21 . . . . -179.31(18) ?
    C25 C24A C28A C28 . . . . -1.9(3) ?
    C24 C24A C28A C28 . . . . 179.46(17) ?
    C25 C24A C28A C21 . . . . 178.80(17) ?
    C24 C24A C28A C21 . . . . 0.19(18) ?
    O29 C21 C28A C28 . . . . -144.1(2) ?
    C20 C21 C28A C28 . . . . -23.4(3) ?
    C22 C21 C28A C28 . . . . 113.2(2) ?
    O29 C21 C28A C24A . . . . 35.00(16) ?
    C20 C21 C28A C24A . . . . 155.77(15) ?
    C22 C21 C28A C24A . . . . -67.64(17) ?
    O1 C1 N1 C20 . . . . 172.92(18) ?
    C2 C1 N1 C20 . . . . -10.9(3) ?
    O1 C1 N1 C10 . . . . -6.9(3) ?
    C2 C1 N1 C10 . . . . 169.28(16) ?
    C21 C20 N1 C1 . . . . -114.5(2) ?
    C21 C20 N1 C10 . . . . 65.2(2) ?
    C11 C10 N1 C1 . . . . -104.29(19) ?
    C11 C10 N1 C20 . . . . 75.91(19) ?
    C13 C14 O19 C11 . . . . 52.63(15) ?
    C14A C14 O19 C11 . . . . -57.06(15) ?
    C10 C11 O19 C14 . . . . -174.45(14) ?
    C18A C11 O19 C14 . . . . 55.97(14) ?
    C12 C11 O19 C14 . . . . -51.72(15) ?
    C23 C24 O29 C21 . . . . -52.34(16) ?
    C24A C24 O29 C21 . . . . 57.01(16) ?
    C20 C21 O29 C24 . . . . -178.99(15) ?
    C22 C21 O29 C24 . . . . 51.68(16) ?
    C28A C21 O29 C24 . . . . -56.40(15) ?
loop_
    _geom_hbond_atom_site_label_D
    _geom_hbond_atom_site_label_H
    _geom_hbond_atom_site_label_A
    _geom_hbond_site_symmetry_A
    _geom_hbond_distance_DH
    _geom_hbond_distance_HA
    _geom_hbond_distance_DA
    _geom_hbond_angle_DHA
    _geom_hbond_publ_flag
    C10 H10A O29 . 0.97 2.35 3.074(2) 130.8 yes
    C12 H12A O1 2_655 0.93 2.66 3.494(2) 150.2 yes
    C17 H17A O1 2_645 0.93 2.51 3.427(3) 168 yes
    C20 H20A O19 . 0.97 2.39 3.068(2) 126.8 yes
    C27 H27A O19 2_545 0.93 2.51 3.438(3) 175 yes
    C20 H20B Cl1 . 0.97 2.55 3.1744(18) 122.4 yes
    C20 H20B Cl3 . 0.97 2.64 3.2921(19) 125.3 yes
    C13 H13A Cg8 4_565 0.93 2.90 3.633(2) 136 yes
_shelx_space_group_comment
;
The symmetry employed for this shelxl refinement is uniquely defined
by the following loop, which should always be used as a source of
symmetry information in preference to the above space-group names.
They are only intended as comments.
;
_shelx_estimated_absorpt_T_min     0.862
_shelx_estimated_absorpt_T_max     0.940
_shelx_hkl_file
;
   1   0   0   -0.01    0.01
  -1   0   0   -0.01    0.01
  -1   0   0    0.00    0.01
   1   0   0    0.00    0.01
   2   0   0   -0.38    0.02
  -2   0   0   -0.40    0.03
  -2   0   0   -0.37    0.03
  -3   0   0    0.00    0.06
   3   0   0   -0.03    0.06
   3   0   0    0.04    0.05
  -3   0   0    0.01    0.06
   4   0   0  251.59    7.23
   4   0   0  260.14    7.37
  -4   0   0  251.00    7.23
   5   0   0    0.02    0.08
  -5   0   0    0.06    0.10
   5   0   0    0.00    0.09
   6   0   0    1.52    0.14
   6   0   0    1.32    0.13
  -6   0   0    1.38    0.15
   7   0   0   -0.05    0.11
  -7   0   0    0.04    0.12
   8   0   0  109.14    3.14
  -8   0   0  107.02    3.15
   9   0   0   -0.25    0.12
  -9   0   0   -0.08    0.15
  10   0   0    0.55    0.17
 -10   0   0    0.33    0.19
 -11   0   0    0.15    0.19
  11   0   0   -0.01    0.16
 -12   0   0    5.85    0.43
  12   0   0    5.47    0.42
 -13   0   0   -0.19    0.21
  13   0   0    0.27    0.19
  14   0   0   34.91    1.19
 -14   0   0   34.59    1.22
 -15   0   0   -0.12    0.25
  15   0   0   -0.02    0.21
 -16   0   0    6.29    0.52
 -17   0   0   -0.05    0.28
 -18   0   0    0.25    0.31
   0  -1   0   -0.46    0.03
   0  -1   0   -0.45    0.02
   0   1   0   -0.42    0.02
   0   1   0   -0.44    0.03
  -1  -1   0   -0.02    0.03
  -1  -1   0    0.01    0.03
   1  -1   0   -0.05    0.03
   1  -1   0   -0.03    0.03
  -1   1   0    0.00    0.03
  -1   1   0   -0.01    0.03
   2  -1   0   19.51    0.64
   2   1   0   21.77    0.63
  -2   1   0   20.13    0.64
  -2   1   0   21.99    0.64
  -2   1   0   21.53    0.64
   2   1   0   22.63    0.61
   3  -1   0    1.02    0.10
  -3  -1   0    1.22    0.10
  -3  -1   0    1.22    0.11
   3  -1   0    1.28    0.09
   3   1   0    1.28    0.09
  -3   1   0    0.99    0.09
   3   1   0    1.46    0.10
  -3   1   0    1.25    0.10
  -4  -1   0  422.96   11.78
   4  -1   0  413.06   11.75
   4  -1   0  416.88   11.93
   4   1   0  404.36   11.76
  -4   1   0  412.51   12.05
  -4   1   0  407.75   11.78
  -5  -1   0   25.18    0.79
   5  -1   0   25.11    0.79
   5  -1   0   24.60    0.79
   5   1   0   24.95    0.78
  -5   1   0   25.04    0.79
   6  -1   0   52.99    1.61
   6  -1   0   53.57    1.59
  -6  -1   0   52.62    1.58
  -6   1   0   54.40    1.59
   6   1   0   52.56    1.57
  -7  -1   0    1.62    0.18
   7  -1   0    1.39    0.16
  -7   1   0    1.65    0.17
   7   1   0    1.71    0.16
  -8  -1   0    1.21    0.18
   8  -1   0    1.15    0.16
  -8   1   0    1.17    0.17
   8   1   0    1.28    0.16
  -9  -1   0   34.14    1.10
   9  -1   0   33.50    1.09
   9   1   0   33.60    1.08
  -9   1   0   33.47    1.10
  10  -1   0   29.45    1.00
 -10  -1   0   29.94    1.01
 -10   1   0   29.05    1.00
  10   1   0   30.15    0.99
  11  -1   0    8.85    0.48
 -11  -1   0    8.32    0.49
  11   1   0    7.95    0.45
 -11   1   0    8.32    0.49
 -12  -1   0    2.61    0.30
  12  -1   0    2.96    0.30
 -12   1   0    3.21    0.30
  12   1   0    3.19    0.28
  13  -1   0    7.38    0.50
 -13  -1   0    7.02    0.49
 -13   1   0    7.85    0.51
  13   1   0    7.41    0.49
 -14  -1   0    1.51    0.30
  14  -1   0    2.16    0.29
  14   1   0    2.25    0.28
 -14   1   0    1.58    0.29
 -15  -1   0   -0.01    0.25
  15  -1   0   -0.02    0.22
 -15   1   0   -0.22    0.23
 -16  -1   0    0.71    0.29
 -16   1   0    1.05    0.30
 -17  -1   0    1.48    0.35
 -17   1   0    1.73    0.35
 -18  -1   0    0.21    0.32
 -18   1   0    0.02    0.30
   0  -2   0  304.35    8.68
   0   2   0  302.54    8.59
   1  -2   0    5.83    0.27
  -1  -2   0    6.61    0.27
  -1   2   0    6.12    0.25
   1   2   0    6.04    0.24
  -2  -2   0    1.02    0.12
   2  -2   0    1.01    0.12
   2   2   0    1.41    0.11
  -2   2   0    1.73    0.12
  -3  -2   0   95.66    2.68
   3  -2   0   93.48    2.69
  -3   2   0   91.53    2.72
   3   2   0   90.90    2.62
  -3   2   0   92.29    2.68
   3   2   0   95.15    2.68
  -4  -2   0    3.43    0.20
   4  -2   0    3.68    0.27
  -4   2   0    3.04    0.23
   4   2   0    3.28    0.21
  -4   2   0    3.26    0.18
   4   2   0    2.99    0.14
   5  -2   0   22.96    0.77
  -5  -2   0   22.55    0.76
   5  -2   0   23.61    0.75
   5   2   0   23.29    0.75
  -5   2   0   23.67    0.75
   5   2   0   23.95    0.68
  -5   2   0   23.51    0.76
  -6  -2   0   10.64    0.44
   6  -2   0   10.67    0.41
   6  -2   0   10.80    0.46
  -6   2   0   10.94    0.43
  -6   2   0   10.97    0.42
   6   2   0   11.26    0.43
  -7  -2   0    1.84    0.19
   7  -2   0    1.83    0.19
   7   2   0    1.60    0.16
  -7   2   0    1.73    0.19
   8  -2   0    0.31    0.15
  -8  -2   0    0.33    0.16
  -8   2   0    0.16    0.15
   8   2   0    0.32    0.13
  -9  -2   0    1.27    0.21
   9  -2   0    0.93    0.19
   9   2   0    1.02    0.16
  -9   2   0    0.84    0.20
  10  -2   0    4.79    0.41
 -10  -2   0    4.89    0.41
  10   2   0    5.10    0.36
 -10   2   0    4.55    0.39
 -11  -2   0   16.95    0.70
  11  -2   0   17.04    0.71
  11   2   0   17.66    0.68
 -11   2   0   16.79    0.71
 -12  -2   0    5.73    0.47
  12  -2   0    5.68    0.47
 -12   2   0    5.94    0.46
  12   2   0    6.08    0.42
  13  -2   0    0.57    0.23
 -13  -2   0    0.49    0.24
 -13   2   0    0.47    0.24
  13   2   0    0.75    0.20
  14  -2   0    0.67    0.24
 -14  -2   0    0.51    0.25
 -14   2   0    0.24    0.25
  14   2   0    0.81    0.22
 -15  -2   0    0.94    0.28
  15  -2   0    0.96    0.27
 -15   2   0    0.72    0.28
 -16  -2   0    0.89    0.31
 -16   2   0    0.97    0.32
 -17  -2   0   -0.16    0.29
 -17   2   0    0.19    0.29
 -18  -2   0    0.41    0.32
 -18   2   0    0.61    0.33
   0  -3   0   -0.03    0.11
   0   3   0    0.07    0.09
   1  -3   0   47.47    1.41
  -1  -3   0   48.24    1.41
  -1   3   0   46.26    1.40
   1   3   0   46.52    1.39
   2  -3   0  211.64    6.04
  -2  -3   0  211.96    6.03
   2   3   0  212.06    6.03
  -2   3   0  212.28    6.03
  -3  -3   0    3.12    0.20
   3  -3   0    3.01    0.21
   3   3   0    2.97    0.23
  -3   3   0    2.62    0.19
  -3   3   0    2.70    0.17
   4  -3   0   10.92    0.44
  -4  -3   0   10.91    0.45
   4   3   0   10.70    0.36
  -4   3   0   10.74    0.39
   4   3   0   10.58    0.41
  -4   3   0   10.93    0.43
   5  -3   0    1.81    0.19
   5   3   0    2.00    0.16
   5   3   0    2.09    0.13
  -5   3   0    2.16    0.19
  -5   3   0    1.69    0.14
   6  -3   0    3.13    0.24
  -6  -3   0    3.08    0.23
   6   3   0    2.89    0.15
   6   3   0    3.07    0.21
  -6   3   0    4.09    0.29
  -6   3   0    3.10    0.23
  -7  -3   0  102.99    3.02
   7  -3   0  103.60    3.03
  -7   3   0  102.24    3.02
   7   3   0  102.48    3.00
  -7   3   0  103.50    3.06
   8  -3   0    0.94    0.20
  -8  -3   0    0.55    0.18
   8   3   0    0.69    0.15
  -8   3   0    0.80    0.18
  -9  -3   0    2.64    0.28
   9  -3   0    3.77    0.30
  -9   3   0    2.97    0.27
   9   3   0    3.34    0.25
 -10  -3   0    1.67    0.26
  10  -3   0    1.83    0.25
 -10   3   0    1.19    0.24
  10   3   0    1.49    0.20
 -11  -3   0    0.72    0.24
  11  -3   0    0.17    0.20
  11   3   0    0.22    0.16
 -11   3   0   -0.13    0.20
  12  -3   0   13.84    0.66
 -12  -3   0   14.94    0.68
  12   3   0   14.78    0.62
 -12   3   0   14.04    0.66
  13  -3   0    1.65    0.28
 -13  -3   0    1.14    0.28
  13   3   0    1.52    0.24
 -13   3   0    1.52    0.29
  14  -3   0    2.27    0.33
 -14  -3   0    1.96    0.32
 -14   3   0    2.28    0.33
  15  -3   0    1.68    0.31
 -15  -3   0    0.61    0.29
 -15   3   0    0.70    0.29
 -16  -3   0   -0.22    0.27
 -16   3   0   -0.23    0.26
 -17  -3   0   -0.04    0.30
 -17   3   0    0.07    0.29
 -18  -3   0   -0.35    0.29
 -18   3   0   -0.45    0.29
   0  -4   0   16.80    0.62
   0   4   0   17.23    0.59
   1  -4   0   24.74    0.82
  -1  -4   0   24.91    0.82
  -1   4   0   24.94    0.80
   1   4   0   24.00    0.79
   2  -4   0   13.80    0.54
  -2  -4   0   14.14    0.55
  -2   4   0   15.11    0.53
   2   4   0   13.45    0.52
   3  -4   0   23.44    0.79
  -3  -4   0   23.32    0.78
   3   4   0   23.02    0.76
  -3   4   0   22.37    0.77
  -4  -4   0    2.29    0.21
   4  -4   0    2.75    0.24
  -4   4   0    2.77    0.19
   4   4   0    3.22    0.26
  -4   4   0    2.72    0.21
  -5  -4   0    4.59    0.36
   5  -4   0    5.03    0.35
  -5   4   0    5.02    0.33
   5   4   0    5.92    0.22
  -5   4   0    5.06    0.26
   5   4   0    4.61    0.31
   6  -4   0   17.68    0.67
   6   4   0   17.01    0.63
   6   4   0   17.25    0.54
  -6   4   0   18.25    0.62
  -6   4   0   18.29    0.66
  -7  -4   0    0.38    0.19
   7  -4   0    0.19    0.18
  -7   4   0    0.19    0.16
   7   4   0    0.18    0.14
   7   4   0    0.11    0.08
  -7   4   0    0.30    0.12
  -8  -4   0    7.80    0.45
   8  -4   0    7.67    0.46
  -8   4   0    7.33    0.37
  -8   4   0    7.25    0.44
   8   4   0    6.94    0.42
   9  -4   0    0.37    0.21
  -9  -4   0    0.28    0.21
   9   4   0    0.11    0.16
  -9   4   0    0.43    0.20
  10  -4   0   24.23    0.96
 -10  -4   0   25.95    0.94
 -10   4   0   25.19    0.94
  10   4   0   26.76    0.90
  11  -4   0    6.42    0.50
 -11  -4   0    5.57    0.41
 -11   4   0    4.86    0.39
  11   4   0    6.36    0.43
 -12  -4   0   22.02    0.88
  12  -4   0   21.94    0.88
 -12   4   0   22.26    0.88
  12   4   0   22.69    0.84
 -13  -4   0    0.04    0.26
  13  -4   0    0.03    0.24
 -13   4   0    0.49    0.25
  14  -4   0    0.31    0.26
 -14  -4   0    0.55    0.28
 -14   4   0   -0.06    0.25
 -15  -4   0    0.01    0.28
  15  -4   0   -0.39    0.24
 -15   4   0    0.03    0.27
 -16  -4   0    1.78    0.36
 -16   4   0    2.14    0.37
 -17  -4   0   -0.28    0.30
 -17   4   0   -0.01    0.30
   0  -5   0   -0.12    0.15
   0   5   0    0.14    0.13
  -1  -5   0   25.69    0.90
   1  -5   0   26.84    0.92
  -1   5   0   28.45    0.90
   1   5   0   26.71    0.89
  -2  -5   0    0.91    0.18
   2  -5   0    0.61    0.18
   2   5   0    0.62    0.14
   3  -5   0   23.30    0.83
  -3  -5   0   23.38    0.82
   3   5   0   22.94    0.79
  -3   5   0   23.25    0.80
  -4  -5   0    6.85    0.42
   4  -5   0    6.63    0.42
   4   5   0    7.50    0.38
  -4   5   0    7.87    0.32
  -4   5   0    7.52    0.40
   5  -5   0   -0.13    0.17
  -5  -5   0    0.20    0.18
   5   5   0    0.02    0.10
  -5   5   0   -0.15    0.15
   5   5   0   -0.01    0.13
  -5   5   0   -0.07    0.10
   6  -5   0    6.56    0.43
  -6  -5   0    6.67    0.45
   6   5   0    6.03    0.27
  -6   5   0    6.74    0.41
  -6   5   0    6.50    0.32
   6   5   0    6.96    0.39
   7  -5   0    0.60    0.21
  -7  -5   0    0.53    0.23
   7   5   0    0.62    0.17
  -7   5   0    0.98    0.20
   7   5   0    0.84    0.11
  -7   5   0    0.82    0.15
  -8  -5   0    1.86    0.28
   8  -5   0    1.73    0.27
   8   5   0    1.65    0.13
  -8   5   0    1.75    0.25
   8   5   0    1.53    0.21
  -8   5   0    1.61    0.19
   9  -5   0    0.10    0.21
  -9  -5   0    0.38    0.23
   9   5   0   -0.03    0.17
  -9   5   0    0.33    0.21
 -10  -5   0    0.53    0.25
  10  -5   0    0.59    0.25
 -10   5   0    0.33    0.22
  10   5   0    0.29    0.18
  11  -5   0    0.36    0.24
 -11  -5   0   -0.05    0.26
 -11   5   0    0.22    0.23
  11   5   0    0.38    0.19
  12  -5   0    0.43    0.25
 -12  -5   0   -0.45    0.25
 -12   5   0   -0.08    0.23
  13  -5   0    0.19    0.26
 -13  -5   0   -0.02    0.27
 -13   5   0    0.14    0.25
  14  -5   0    4.03    0.41
 -14  -5   0    3.14    0.40
 -14   5   0    3.55    0.40
  15  -5   0    1.49    0.32
 -15  -5   0    1.10    0.33
 -15   5   0    1.08    0.33
 -16  -5   0    0.84    0.33
 -16   5   0    0.99    0.34
   0  -6   0   18.25    0.74
   0   6   0   19.18    0.72
  -1  -6   0    0.26    0.20
  -2  -6   0   14.23    0.62
   2  -6   0   14.34    0.65
  -2   6   0   14.58    0.60
   2   6   0   13.87    0.58
   3  -6   0    9.89    0.51
  -3  -6   0    8.27    0.51
  -3   6   0   10.15    0.51
   3   6   0    8.91    0.46
   4  -6   0   12.36    0.58
  -4  -6   0   12.48    0.59
  -4   6   0   12.17    0.45
  -4   6   0   12.43    0.56
   4   6   0   11.68    0.54
   5  -6   0   13.37    0.62
  -5  -6   0   13.63    0.64
  -5   6   0   13.62    0.61
   5   6   0   14.34    0.59
  -5   6   0   13.54    0.50
  -6  -6   0    6.96    0.49
   6  -6   0    6.27    0.45
   6   6   0    6.47    0.33
  -6   6   0    6.37    0.33
   6   6   0    5.89    0.41
  -6   6   0    6.55    0.45
   7  -6   0    1.67    0.28
  -7   6   0    2.10    0.27
  -7   6   0    1.86    0.19
   7   6   0    1.61    0.22
   7   6   0    2.08    0.16
  -8  -6   0    4.56    0.39
   8  -6   0    5.38    0.44
  -8   6   0    5.01    0.33
  -8   6   0    5.54    0.44
   8   6   0    4.44    0.32
  -9  -6   0    0.43    0.25
   9  -6   0    0.34    0.24
   9   6   0    0.24    0.18
  -9   6   0    0.13    0.21
 -10  -6   0    1.60    0.30
  10  -6   0    1.01    0.27
 -10   6   0    1.09    0.26
  11  -6   0   -0.04    0.24
 -11  -6   0    0.04    0.26
 -11   6   0    0.01    0.24
 -12  -6   0    0.67    0.30
  12  -6   0    0.89    0.29
 -12   6   0    0.59    0.27
  13  -6   0    1.49    0.32
 -13  -6   0    1.12    0.33
 -13   6   0    1.46    0.32
  14  -6   0    0.72    0.30
 -14  -6   0    0.85    0.32
 -14   6   0    0.31    0.30
  15  -6   0    0.11    0.29
 -15  -6   0   -0.25    0.30
 -15   6   0   -0.48    0.28
   0  -7   0    0.62    0.24
   0   7   0    0.52    0.20
  -1  -7   0    0.64    0.23
   1   7   0    0.29    0.18
   2  -7   0    1.19    0.28
  -2  -7   0    1.21    0.26
   2   7   0    1.32    0.21
   3  -7   0    4.83    0.40
  -3  -7   0    6.23    0.46
  -3   7   0    5.55    0.46
   3   7   0    5.93    0.42
   4  -7   0   -0.54    0.21
  -4  -7   0    0.20    0.23
  -4   7   0    0.10    0.19
   4   7   0    0.10    0.17
  -4   7   0    0.04    0.11
  -5  -7   0    2.51    0.33
   5  -7   0    1.71    0.30
   5   7   0    2.49    0.27
  -5   7   0    2.95    0.21
  -5   7   0    2.66    0.30
  -6  -7   0    1.67    0.30
   6  -7   0    1.62    0.30
   6   7   0    1.73    0.19
   6   7   0    1.83    0.23
  -6   7   0    1.73    0.27
  -6   7   0    1.88    0.19
   7  -7   0   -0.09    0.24
  -7   7   0    0.15    0.14
  -7   7   0    0.15    0.22
   7   7   0    0.07    0.18
  -8  -7   0    0.55    0.27
   8  -7   0   -0.12    0.24
  -8   7   0    0.09    0.15
  -8   7   0    0.06    0.22
   8   7   0    0.13    0.18
   9  -7   0    0.76    0.28
  -9  -7   0    1.16    0.30
  -9   7   0    0.77    0.26
  10  -7   0    0.68    0.29
 -10  -7   0    0.45    0.29
 -10   7   0    0.75    0.27
  11  -7   0    1.92    0.34
 -11  -7   0    1.80    0.35
 -11   7   0    2.09    0.34
 -12  -7   0    0.71    0.32
  12  -7   0    0.19    0.29
 -12   7   0    0.40    0.29
  13  -7   0   -0.38    0.28
 -13  -7   0   -0.30    0.30
 -13   7   0   -0.53    0.26
  14  -7   0    0.31    0.31
 -14  -7   0    0.35    0.34
 -14   7   0    0.70    0.32
   0  -8   0   88.20    2.74
   0   8   0   90.22    2.71
  -1  -8   0    0.08    0.25
   1  -8   0    0.20    0.27
   1   8   0    0.27    0.21
  -1   8   0   -0.41    0.21
   2  -8   0    4.00    0.39
  -2  -8   0    3.14    0.36
  -2   8   0    3.04    0.33
   2   8   0    3.49    0.32
   3  -8   0   -0.26    0.24
  -3  -8   0    0.19    0.26
  -3   8   0    0.37    0.23
   3   8   0    0.21    0.18
  -4  -8   0    5.11    0.43
   4  -8   0    4.41    0.41
   4   8   0    5.41    0.38
  -4   8   0    6.12    0.49
   5  -8   0    0.42    0.28
  -5  -8   0    0.47    0.28
   5   8   0    0.93    0.22
  -5   8   0    0.51    0.24
   6  -8   0    1.19    0.30
  -6  -8   0    1.04    0.31
  -6   8   0    1.10    0.26
   7  -8   0   -0.06    0.26
  -7   8   0    0.05    0.24
   8  -8   0    1.87    0.34
  -8   8   0    1.62    0.31
   9  -8   0    0.45    0.28
  -9  -8   0   -0.34    0.28
  -9   8   0    0.21    0.26
 -10  -8   0    1.93    0.37
  10  -8   0    2.73    0.38
 -10   8   0    2.38    0.37
 -11  -8   0    0.68    0.34
  11  -8   0    0.09    0.30
 -11   8   0   -0.02    0.27
 -12  -8   0   -0.10    0.32
  12  -8   0    0.09    0.32
 -12   8   0    0.04    0.29
   0  -9   0   -0.10    0.28
   0   9   0   -0.21    0.21
   1  -9   0    0.20    0.29
  -1  -9   0    0.27    0.29
  -1   9   0    0.19    0.23
   1   9   0    0.35    0.22
   2  -9   0    2.06    0.35
  -2  -9   0    2.66    0.38
   2   9   0    2.45    0.30
  -2   9   0    2.50    0.32
   3  -9   0   -0.31    0.28
  -3  -9   0   -0.34    0.27
  -3   9   0    0.17    0.25
   4  -9   0   12.38    0.69
  -4  -9   0   12.72    0.70
  -4   9   0   13.06    0.70
  -5  -9   0   -0.38    0.29
   5  -9   0    0.31    0.30
  -5   9   0    0.25    0.26
   6  -9   0    2.02    0.36
  -6  -9   0    1.41    0.36
  -6   9   0    1.67    0.32
   7  -9   0    1.22    0.34
  -7   9   0    1.02    0.29
   8  -9   0    0.31    0.31
  -8   9   0    0.58    0.29
  -9  -9   0    0.29    0.34
   9  -9   0    0.69    0.34
  -9   9   0    0.59    0.30
   0 -10   0    1.98    0.38
   1 -10   0    0.74    0.34
  -1 -10   0    0.40    0.33
  -2 -10   0    0.55    0.33
   2 -10   0    0.84    0.34
  -3 -10   0    0.40    0.34
   3 -10   0   -0.20    0.31
  -3  10   0    0.64    0.28
  -4 -10   0    3.80    0.46
   4 -10   0    3.80    0.45
  -4  10   0    3.96    0.43
   5 -10   0    1.56    0.38
  -5 -10   0    1.40    0.40
  -5  10   0    1.25    0.32
   6 -10   0    0.45    0.35
  -6 -10   0    0.03    0.35
  -6  10   0    0.21    0.31
 -19   0   1    0.64    0.33
 -18   0   1    0.40    0.31
 -17   0   1    2.21    0.36
 -16   0   1    0.02    0.26
  16   0  -1   -0.38    0.22
 -15   0   1    3.77    0.39
  15   0  -1    5.51    0.40
 -14   0   1    0.05    0.24
  14   0  -1    0.19    0.21
 -13   0   1    0.06    0.22
  13   0  -1    0.29    0.21
  12   0  -1   -0.02    0.18
 -12   0   1    0.35    0.20
  11   0  -1    2.24    0.24
 -11   0   1    1.99    0.25
 -10   0   1   -0.06    0.17
  10   0  -1    0.02    0.15
   9   0  -1   -0.15    0.13
  -9   0   1   -0.15    0.15
  -8   0   1    0.03    0.14
   8   0  -1   -0.12    0.12
   7   0  -1   42.03    1.29
  -7   0   1   42.59    1.30
   6   0  -1    0.00    0.10
  -6   0   1   -0.03    0.11
   5   0  -1   47.83    1.42
  -5   0   1   48.21    1.42
   4   0  -1   -0.11    0.08
  -4   0   1   -0.06    0.09
  -3   0   1  318.01    9.02
   3   0  -1  313.89    9.03
   2   0  -1    0.00    0.03
   2   0  -1    0.00    0.03
  -2   0   1    0.04    0.03
  -2   0   1   -0.02    0.03
  -1   0   1    0.01    0.01
   1   0  -1    0.00    0.01
  -1   0   1   -0.01    0.01
   1   0  -1   -0.01    0.01
   0   0   1    0.00    0.01
   1   0   1    0.00    0.02
  -1   0  -1    0.00    0.01
   1   0   1   -0.01    0.01
   1   0   1   -0.02    0.02
  -1   0  -1   -0.03    0.01
  -1   0  -1    0.00    0.02
   2   0   1   -0.22    0.03
   2   0   1   -0.29    0.04
  -2   0  -1   -0.26    0.03
  -2   0  -1   -0.24    0.03
   2   0   1   -0.27    0.04
  -2   0  -1   -0.25    0.04
   3   0   1   11.97    0.40
  -3   0  -1   11.89    0.38
   3   0   1   11.42    0.39
  -3   0  -1   12.18    0.39
  -3   0  -1   12.11    0.40
  -4   0  -1    0.08    0.07
  -4   0  -1    0.07    0.09
   4   0   1   -0.03    0.07
  -4   0  -1    0.05    0.08
   4   0   1    0.00    0.08
   5   0   1   21.91    0.69
   5   0   1   20.31    0.67
  -5   0  -1   21.13    0.68
   6   0   1   -0.15    0.09
  -6   0  -1   -0.03    0.11
  -7   0  -1   22.24    0.73
   7   0   1   21.48    0.72
  -8   0  -1   -0.01    0.13
   8   0   1    0.08    0.12
   9   0   1   53.87    1.65
  -9   0  -1   54.88    1.67
 -10   0  -1    0.05    0.18
  10   0   1    0.19    0.15
 -11   0  -1    1.04    0.22
  11   0   1    1.02    0.20
  12   0   1   -0.04    0.18
 -12   0  -1    0.00    0.20
 -13   0  -1   16.83    0.72
  13   0   1   16.55    0.71
  14   0   1   -0.17    0.19
 -14   0  -1   -0.20    0.22
 -15   0  -1    3.62    0.37
 -16   0  -1    0.08    0.26
 -17   0  -1    2.75    0.38
 -18   0  -1   -0.01    0.29
 -19  -1   1    0.38    0.34
 -19   1   1    0.31    0.32
 -18  -1   1    1.11    0.36
 -18   1   1    0.74    0.33
 -17  -1   1    0.25    0.30
 -17   1   1    0.22    0.30
  16  -1  -1    2.29    0.32
 -16  -1   1    1.27    0.32
 -16   1   1    1.83    0.33
 -15  -1   1    0.28    0.26
  15  -1  -1   -0.21    0.23
 -15   1   1    0.23    0.25
  15   1  -1    0.06    0.22
  14  -1  -1    1.72    0.28
 -14  -1   1    1.19    0.29
  14   1  -1    1.91    0.28
 -14   1   1    1.66    0.29
 -13  -1   1   -0.26    0.22
  13  -1  -1    0.22    0.21
  13   1  -1    0.09    0.19
 -13   1   1    0.02    0.21
 -12  -1   1    3.88    0.34
  12  -1  -1    3.61    0.31
 -12   1   1    3.75    0.32
  12   1  -1    4.49    0.33
  11  -1  -1    4.74    0.40
 -11  -1   1    4.80    0.41
 -11   1   1    4.34    0.33
  11   1  -1    4.94    0.37
 -10  -1   1    0.93    0.20
  10  -1  -1    1.07    0.20
 -10   1   1    1.13    0.21
  10   1  -1    0.87    0.18
  -9  -1   1   11.40    0.52
   9  -1  -1   11.22    0.50
   9   1  -1   11.90    0.49
  -9   1   1   12.28    0.51
  -8  -1   1    0.08    0.14
   8  -1  -1    0.22    0.13
  -8   1   1    0.18    0.14
   8   1  -1    0.20    0.12
  -7  -1   1    8.79    0.41
   7  -1  -1    8.00    0.39
  -7   1   1    8.48    0.38
   7   1  -1    8.29    0.38
   6  -1  -1    0.11    0.11
  -6  -1   1    0.02    0.12
   6  -1  -1    0.03    0.08
  -6   1   1    0.05    0.11
   6   1  -1    0.10    0.10
   5  -1  -1  303.68    8.69
  -5  -1   1  307.73    8.69
   5  -1  -1  309.38    8.88
  -5   1   1  310.25    8.69
   5   1  -1  302.70    8.69
   4  -1  -1    6.17    0.25
  -4  -1   1    5.93    0.28
   4  -1  -1    5.66    0.27
   4   1  -1    5.33    0.26
  -4   1   1    6.29    0.28
   3  -1  -1   14.19    0.46
   3  -1  -1   14.14    0.45
  -3  -1   1   14.45    0.47
  -3   1   1   14.94    0.47
   3   1  -1   14.03    0.46
   2  -1  -1   76.09    2.43
  -2  -1   1   84.70    2.44
  -2  -1   1   93.88    2.44
   2  -1  -1   76.26    2.44
   2   1  -1   96.51    2.44
   0  -1   1   -0.26    0.03
   0  -1   1   -0.27    0.03
   0  -1  -1   -0.27    0.02
   0  -1  -1   -0.28    0.02
   0   1  -1   -0.25    0.03
   0   1  -1   -0.29    0.03
   1   1   1  146.45    3.89
   1   1   1  132.75    3.91
   1   1   1  132.82    3.90
   2  -1   1  144.63    4.06
  -2  -1  -1  132.82    4.05
  -2  -1  -1  133.65    4.05
  -2   1  -1  150.19    4.06
  -2   1  -1  142.45    4.05
   2   1   1  148.55    4.02
   2   1   1  144.51    4.08
  -2   1  -1  146.96    4.15
   3  -1   1  457.47   13.24
  -3  -1  -1  450.30   12.92
   3  -1   1  438.53   12.90
  -3  -1  -1  453.45   12.87
   3   1   1  450.40   12.71
   3   1   1  483.03   13.24
   3   1   1  454.70   12.92
  -3   1  -1  442.50   12.85
  -3   1  -1  450.49   13.24
   4  -1   1   42.00    1.30
   4  -1   1   41.04    1.27
  -4  -1  -1   44.74    1.27
  -4  -1  -1   43.81    1.26
   4   1   1   44.56    1.30
  -4   1  -1   41.88    1.27
  -4   1  -1   42.30    1.30
   4   1   1   42.86    1.26
  -5  -1  -1   22.61    0.70
   5  -1   1   21.04    0.70
   5  -1   1   21.18    0.71
   5   1   1   22.99    0.72
  -5   1  -1   21.95    0.70
   5   1   1   22.24    0.69
  -5   1  -1   21.40    0.71
  -6  -1  -1  110.25    3.15
   6  -1   1  109.62    3.15
  -6   1  -1  107.67    3.23
  -6   1  -1  109.24    3.16
   6   1   1  109.93    3.14
   7  -1   1   56.13    1.68
  -7  -1  -1   56.91    1.69
   7   1   1   56.90    1.67
  -7   1  -1   55.73    1.69
   8  -1   1   23.86    0.80
  -8  -1  -1   23.29    0.80
  -8   1  -1   23.48    0.81
   8   1   1   24.48    0.79
  -9  -1  -1   40.66    1.30
   9  -1   1   41.02    1.29
  -9   1  -1   41.83    1.30
   9   1   1   40.54    1.27
  10  -1   1    1.45    0.22
 -10  -1  -1    1.29    0.22
 -10   1  -1    1.44    0.22
  10   1   1    1.53    0.20
 -11  -1  -1   10.64    0.54
  11  -1   1   10.91    0.53
 -11   1  -1   10.12    0.54
  11   1   1   10.92    0.52
 -12  -1  -1    0.77    0.24
  12  -1   1    0.73    0.22
  12   1   1    0.56    0.19
 -12   1  -1    0.94    0.23
 -13  -1  -1    1.94    0.29
  13  -1   1    2.23    0.27
  13   1   1    2.48    0.26
 -13   1  -1    2.09    0.28
 -14  -1  -1    0.99    0.27
  14  -1   1    1.14    0.24
 -14   1  -1    0.62    0.25
 -15  -1  -1    0.10    0.25
 -15   1  -1   -0.10    0.24
 -16  -1  -1    4.28    0.41
 -16   1  -1    3.27    0.39
 -17  -1  -1    3.50    0.41
 -17   1  -1    3.77    0.41
 -18  -1  -1    0.14    0.31
 -18   1  -1   -0.41    0.29
 -18  -2   1    0.96    0.34
 -18   2   1    1.72    0.36
 -17  -2   1    0.10    0.31
 -17   2   1   -0.01    0.29
  16  -2  -1    3.13    0.36
 -16  -2   1    2.98    0.39
 -16   2   1    2.98    0.39
 -15  -2   1    0.87    0.30
  15  -2  -1    0.25    0.25
  15   2  -1    0.87    0.24
 -15   2   1    0.46    0.28
  14  -2  -1    3.79    0.35
 -14  -2   1    2.54    0.33
 -14   2   1    2.87    0.34
  14   2  -1    3.69    0.33
 -13  -2   1    1.46    0.28
  13  -2  -1    1.56    0.27
 -13   2   1    1.28    0.27
  13   2  -1    1.53    0.24
  12  -2  -1    6.92    0.47
 -12  -2   1    7.41    0.49
 -12   2   1    7.12    0.48
  12   2  -1    7.19    0.45
  11  -2  -1    0.39    0.20
 -11  -2   1    0.59    0.22
 -11   2   1    0.48    0.21
  11   2  -1    0.62    0.18
  10  -2  -1   19.11    0.72
 -10  -2   1   18.22    0.73
  10   2  -1   18.65    0.70
 -10   2   1   20.03    0.74
  -9  -2   1   45.98    1.43
   9  -2  -1   45.05    1.42
  -9   2   1   45.33    1.43
   9   2  -1   45.26    1.41
   8  -2  -1   52.71    1.62
  -8  -2   1   53.51    1.62
   8   2  -1   52.98    1.61
  -8   2   1   52.89    1.62
   7  -2  -1    0.19    0.13
  -7  -2   1    0.21    0.15
   7   2  -1    0.09    0.11
  -7   2   1    0.02    0.13
  -6  -2   1    9.23    0.41
   6  -2  -1    8.98    0.36
   6  -2  -1    8.46    0.39
  -6   2   1    9.25    0.39
   6   2  -1    9.03    0.39
   5  -2  -1    0.20    0.12
  -5  -2   1    0.25    0.12
   5  -2  -1    0.12    0.08
   5   2  -1    0.21    0.10
  -5   2   1    0.18    0.11
   4  -2  -1  148.90    4.30
   4  -2  -1  147.64    4.23
  -4  -2   1  148.70    4.23
   4   2  -1  149.88    4.22
  -4   2   1  144.52    4.30
  -4   2   1  148.08    4.23
   3  -2  -1    0.42    0.11
  -3  -2   1    0.45    0.11
  -3   2   1    0.48    0.07
   3   2  -1    0.58    0.09
  -3   2   1    0.68    0.11
   2  -2  -1   86.89    2.52
  -2  -2   1   86.72    2.52
  -2   2   1   88.78    2.54
   2   2  -1   85.89    2.51
  -2   2   1   89.61    2.52
  -1  -2   1   14.92    0.50
   1  -2  -1   15.56    0.50
   1   2  -1   15.40    0.49
  -1   2   1   15.54    0.49
   0  -2  -1  161.93    4.47
   0  -2   1  159.37    4.47
   0  -2  -1  154.55    4.46
   0   2  -1  153.09    4.47
   0   2   1  156.98    4.46
   1  -2   1   63.20    1.84
  -1  -2  -1   64.77    1.83
  -1  -2  -1   64.97    1.84
   1   2   1   62.42    1.83
  -1   2  -1   61.71    1.83
  -2  -2  -1  675.52   19.16
   2  -2   1  684.82   19.15
  -2  -2  -1  681.73   19.08
   2   2   1  654.42   19.11
  -2   2  -1  656.88   19.16
   2   2   1  680.08   18.87
  -3  -2  -1   60.36    1.77
   3  -2   1   60.33    1.78
   3   2   1   61.42    1.76
  -3   2  -1   59.25    1.78
  -3   2  -1   61.05    1.81
   3   2   1   62.63    1.73
  -4  -2  -1    0.96    0.13
   4  -2   1    0.71    0.13
   4   2   1    0.92    0.09
   4   2   1    0.96    0.10
  -4   2  -1    0.85    0.11
  -4   2  -1    1.14    0.13
  -5  -2  -1  122.83    3.55
   5  -2   1  121.53    3.56
  -5   2  -1  124.92    3.63
   5   2   1  126.05    3.54
   5   2   1  123.25    3.47
  -5   2  -1  122.61    3.55
   6  -2   1   13.17    0.51
  -6  -2  -1   13.45    0.51
  -6   2  -1   13.92    0.51
  -6   2  -1   13.68    0.50
   6   2   1   13.59    0.49
  -7  -2  -1    0.65    0.15
   7  -2   1    0.51    0.15
  -7   2  -1    0.58    0.15
   7   2   1    0.70    0.13
  -7   2  -1    0.44    0.13
   8  -2   1   94.23    2.78
  -8  -2  -1   94.16    2.78
   8   2   1   96.30    2.76
  -8   2  -1   93.85    2.78
  -8   2  -1   94.58    2.84
   9  -2   1    3.50    0.28
  -9  -2  -1    3.47    0.27
  -9   2  -1    3.34    0.27
   9   2   1    3.73    0.31
  10  -2   1    6.57    0.42
 -10  -2  -1    5.97    0.43
 -10   2  -1    5.71    0.42
  10   2   1    6.77    0.39
  11  -2   1    0.55    0.20
 -11  -2  -1    0.51    0.22
  11   2   1    0.89    0.19
 -11   2  -1    0.43    0.22
  12  -2   1    4.63    0.36
 -12  -2  -1    5.27    0.45
  12   2   1    5.00    0.41
 -12   2  -1    5.30    0.43
 -13  -2  -1   11.26    0.60
  13  -2   1   12.53    0.62
  13   2   1   12.80    0.58
 -13   2  -1   11.67    0.61
 -14  -2  -1    0.37    0.25
  14  -2   1    0.98    0.26
 -14   2  -1    0.47    0.26
 -15  -2  -1    0.85    0.29
 -15   2  -1    0.25    0.27
 -16  -2  -1    0.36    0.29
 -16   2  -1    0.26    0.28
 -17  -2  -1    1.06    0.33
 -17   2  -1    1.19    0.33
 -18  -2  -1    0.15    0.30
 -18   2  -1   -0.44    0.30
 -18  -3   1   -0.11    0.31
 -18   3   1    0.20    0.31
 -17  -3   1    0.08    0.30
 -17   3   1   -0.52    0.28
 -16  -3   1    2.21    0.35
  16  -3  -1    2.46    0.36
 -16   3   1    2.31    0.36
  15  -3  -1    4.94    0.42
 -15  -3   1    4.67    0.42
 -15   3   1    4.89    0.44
  14  -3  -1    3.55    0.37
 -14  -3   1    3.60    0.38
  14   3  -1    3.97    0.34
 -14   3   1    3.64    0.37
 -13  -3   1    0.65    0.26
  13  -3  -1    0.64    0.25
  13   3  -1    0.71    0.21
 -13   3   1    0.42    0.25
 -12  -3   1    0.22    0.23
  12  -3  -1   -0.11    0.21
  12   3  -1   -0.13    0.16
 -12   3   1    0.07    0.22
  11  -3  -1   13.10    0.64
 -11  -3   1   13.41    0.63
 -11   3   1   14.13    0.63
  11   3  -1   13.50    0.59
  10  -3  -1   74.78    2.26
 -10  -3   1   72.89    2.25
 -10   3   1   74.03    2.25
  10   3  -1   73.75    2.22
   9  -3  -1   11.51    0.54
  -9  -3   1   11.05    0.54
  -9   3   1   10.98    0.53
   9   3  -1   11.71    0.51
  -8  -3   1   13.67    0.59
   8  -3  -1   14.53    0.59
  -8   3   1   14.74    0.57
   8   3  -1   13.94    0.56
  -7  -3   1   47.92    1.51
   7  -3  -1   49.44    1.51
   7   3  -1   48.04    1.48
  -7   3   1   49.02    1.50
   6  -3  -1    9.43    0.45
  -6  -3   1    9.89    0.44
   6   3  -1    9.72    0.41
  -6   3   1   10.16    0.43
  -6   3   1    9.65    0.38
   5  -3  -1  125.08    3.66
  -5  -3   1  124.57    3.65
   5   3  -1  128.72    3.55
  -5   3   1  125.32    3.70
   5   3  -1  127.86    3.65
  -5   3   1  127.58    3.65
   4  -3  -1   20.29    0.68
  -4  -3   1   20.20    0.68
   4   3  -1   18.91    0.66
  -4   3   1   20.03    0.67
  -4   3   1   20.04    0.63
   3  -3  -1   27.91    0.89
  -3  -3   1   27.95    0.89
  -3   3   1   28.82    0.85
  -3   3   1   28.02    0.88
   3   3  -1   27.54    0.87
  -2  -3   1   34.86    1.05
   2  -3  -1   33.45    1.04
   2   3  -1   33.22    1.03
  -2   3   1   34.42    1.04
   1  -3  -1    0.14    0.12
  -1  -3   1    0.22    0.12
  -1   3   1    0.07    0.09
   1   3  -1    0.26    0.09
   0  -3  -1   49.66    1.50
   0  -3   1   50.95    1.50
   0   3   1   50.91    1.49
   0   3  -1   50.42    1.49
   1  -3   1   66.83    1.94
  -1  -3  -1   68.53    1.94
   1   3   1   63.03    1.92
  -1   3  -1   65.88    1.93
  -2  -3  -1    2.39    0.18
   2  -3   1    2.36    0.19
   2   3   1    2.45    0.21
  -2   3  -1    2.43    0.18
  -3  -3  -1    1.79    0.16
   3  -3   1    1.87    0.17
  -3   3  -1    1.71    0.16
   3   3   1    1.87    0.14
   3   3   1    2.10    0.14
   4  -3   1   43.24    1.30
  -4  -3  -1   41.17    1.28
   4   3   1   42.99    1.27
   4   3   1   42.12    1.22
  -4   3  -1   41.31    1.29
  -4   3  -1   42.45    1.29
   5  -3   1    9.35    0.42
  -5   3  -1    9.73    0.38
  -5   3  -1   10.02    0.41
   5   3   1    9.44    0.39
   5   3   1    9.69    0.33
   6  -3   1   83.46    2.46
  -6  -3  -1   82.38    2.45
   6   3   1   83.67    2.43
  -6   3  -1   84.61    2.46
   6   3   1   82.86    2.36
  -6   3  -1   82.86    2.49
  -7  -3  -1   46.75    1.44
   7  -3   1   46.64    1.45
   7   3   1   46.54    1.41
   7   3   1   46.52    1.34
  -7   3  -1   45.25    1.45
  -7   3  -1   47.21    1.44
  -8  -3  -1    8.08    0.46
   8  -3   1    8.37    0.48
  -8   3  -1    9.44    0.45
   8   3   1    7.73    0.40
  -8   3  -1    8.53    0.41
   9  -3   1    2.87    0.28
  -9  -3  -1    2.90    0.28
  -9   3  -1    2.27    0.23
  -9   3  -1    2.46    0.25
   9   3   1    3.09    0.23
  10  -3   1    6.10    0.44
 -10  -3  -1    6.28    0.45
 -10   3  -1    5.94    0.44
  10   3   1    5.69    0.38
 -11  -3  -1    0.00    0.22
  11  -3   1    0.08    0.20
 -11   3  -1   -0.19    0.20
  11   3   1   -0.12    0.16
 -12  -3  -1    2.97    0.32
  12  -3   1    3.09    0.31
 -12   3  -1    3.28    0.33
  12   3   1    3.18    0.28
  13  -3   1    0.47    0.24
 -13  -3  -1    0.10    0.24
 -13   3  -1   -0.01    0.24
 -14  -3  -1    0.38    0.27
  14  -3   1    0.37    0.24
 -14   3  -1    0.36    0.26
 -15  -3  -1    1.09    0.30
 -15   3  -1    1.13    0.30
 -16  -3  -1   -0.39    0.26
 -16   3  -1   -0.27    0.26
 -17  -3  -1    0.59    0.32
 -17   3  -1    0.07    0.29
 -17  -4   1    0.46    0.32
 -17   4   1    0.60    0.33
  16  -4  -1    0.41    0.30
 -16  -4   1    0.21    0.30
 -16   4   1    0.09    0.29
 -15  -4   1    0.03    0.28
  15  -4  -1    0.34    0.27
 -15   4   1    0.11    0.28
  14  -4  -1    2.02    0.34
 -14  -4   1    2.03    0.34
 -14   4   1    1.37    0.30
  13  -4  -1    2.25    0.32
 -13  -4   1    2.43    0.34
  13   4  -1    2.46    0.28
 -13   4   1    2.25    0.32
  12  -4  -1   10.05    0.62
 -12  -4   1    9.74    0.57
 -12   4   1    9.58    0.57
  12   4  -1   10.10    0.53
  11  -4  -1    0.17    0.22
 -11  -4   1    0.28    0.25
 -11   4   1    0.14    0.22
  11   4  -1    0.36    0.17
  10  -4  -1    6.67    0.49
 -10  -4   1    6.11    0.49
 -10   4   1    6.89    0.47
  10   4  -1    6.33    0.44
  -9  -4   1    4.89    0.36
   9  -4  -1    5.30    0.44
  -9   4   1    5.07    0.41
   9   4  -1    4.88    0.39
  -8  -4   1    5.34    0.43
   8  -4  -1    6.61    0.45
  -8   4   1    7.07    0.41
   8   4  -1    6.77    0.40
  -7  -4   1    0.36    0.18
   7  -4  -1    0.33    0.18
  -7   4   1    0.30    0.16
   7   4  -1    0.28    0.14
  -6  -4   1    0.00    0.17
   6  -4  -1    0.20    0.16
  -6   4   1    0.26    0.10
   6   4  -1    0.20    0.13
  -6   4   1    0.20    0.15
   6   4  -1    0.26    0.07
   5  -4  -1    2.28    0.22
  -5  -4   1    2.04    0.21
   5   4  -1    2.36    0.19
  -5   4   1    2.24    0.18
  -5   4   1    2.04    0.20
  -4  -4   1    0.15    0.15
   4  -4  -1   -0.15    0.14
  -4   4   1    0.16    0.13
  -4   4   1    0.13    0.08
   4   4  -1    0.02    0.10
  -3  -4   1   14.33    0.55
   3  -4  -1   14.77    0.56
  -3   4   1   14.28    0.54
   3   4  -1   14.20    0.53
  -3   4   1   14.58    0.47
  -2  -4   1    1.36    0.17
   2  -4  -1    1.44    0.18
   2   4  -1    1.61    0.16
  -2   4   1    1.80    0.16
   1  -4  -1    2.13    0.20
  -1  -4   1    2.09    0.20
   1   4  -1    2.29    0.18
  -1   4   1    1.97    0.17
   0  -4  -1   14.41    0.55
   0  -4   1   15.76    0.57
   0   4  -1   15.29    0.54
   0   4   1   14.15    0.53
   1  -4   1   15.59    0.58
  -1  -4  -1   15.90    0.57
   1   4   1   15.61    0.55
  -1   4  -1   15.45    0.56
   2  -4   1   49.20    1.45
  -2  -4  -1   46.79    1.44
   2   4   1   46.60    1.42
  -2   4  -1   46.65    1.43
  -3  -4  -1  262.50    7.46
   3  -4   1  259.64    7.47
   3   4   1  260.48    7.45
  -3   4  -1  264.93    7.47
   4  -4   1    0.13    0.15
  -4  -4  -1   -0.11    0.14
  -4   4  -1    0.13    0.10
   4   4   1    0.06    0.10
  -4   4  -1    0.01    0.13
   4   4   1    0.03    0.09
  -5  -4  -1    2.37    0.22
   5  -4   1    2.22    0.22
   5   4   1    2.46    0.17
  -5   4  -1    2.20    0.18
  -5   4  -1    2.13    0.21
   5   4   1    2.46    0.19
   6  -4   1    0.16    0.17
  -6   4  -1    0.49    0.12
   6   4   1    0.47    0.10
   6   4   1    0.24    0.12
  -6   4  -1    0.34    0.16
  -7  -4  -1   47.79    1.51
   7  -4   1   47.89    1.51
  -7   4  -1   46.16    1.50
  -7   4  -1   49.34    1.51
   7   4   1   48.15    1.39
   7   4   1   49.08    1.48
   8  -4   1   -0.12    0.18
  -8  -4  -1    0.01    0.20
   8   4   1    0.03    0.09
  -8   4  -1    0.02    0.14
   8   4   1    0.35    0.15
  -8   4  -1   -0.01    0.18
   9  -4   1  101.59    3.05
  -9  -4  -1  103.69    3.05
   9   4   1  105.33    3.02
  -9   4  -1   98.63    3.08
  -9   4  -1  102.45    3.05
 -10  -4  -1   -0.21    0.22
  10  -4   1    0.02    0.21
  10   4   1    0.09    0.15
 -10   4  -1    0.22    0.21
 -11  -4  -1    8.72    0.54
  11  -4   1    9.37    0.57
 -11   4  -1    8.35    0.52
  11   4   1    9.70    0.50
 -12  -4  -1    0.55    0.25
  12  -4   1    0.17    0.23
 -12   4  -1    0.07    0.22
  13  -4   1    0.48    0.25
 -13  -4  -1   -0.25    0.25
 -13   4  -1    0.67    0.26
  14  -4   1    1.32    0.29
 -14  -4  -1    0.58    0.29
 -14   4  -1    1.06    0.30
 -15  -4  -1    0.51    0.29
 -15   4  -1    0.06    0.27
 -16  -4  -1   -0.17    0.29
 -16   4  -1    0.07    0.29
 -17  -4  -1    0.23    0.31
 -17   4  -1    0.18    0.30
  16  -5  -1    0.63    0.32
 -16  -5   1    0.33    0.33
 -16   5   1    0.08    0.29
  15  -5  -1    2.40    0.38
 -15  -5   1    1.76    0.36
 -15   5   1    1.87    0.36
  14  -5  -1    0.07    0.27
 -14  -5   1   -0.09    0.28
 -14   5   1   -0.19    0.26
 -13  -5   1    0.00    0.27
  13  -5  -1    0.14    0.26
 -13   5   1   -0.04    0.24
 -12  -5   1   -0.03    0.27
  12  -5  -1    0.01    0.24
 -12   5   1    0.27    0.24
  12   5  -1   -0.05    0.19
  11  -5  -1    2.10    0.31
 -11  -5   1    1.35    0.30
 -11   5   1    1.81    0.28
  11   5  -1    1.68    0.24
 -10  -5   1   18.81    0.79
  10  -5  -1   18.15    0.77
  10   5  -1   18.92    0.74
 -10   5   1   18.70    0.77
  -9  -5   1   13.13    0.65
   9  -5  -1   12.80    0.63
  -9   5   1   13.76    0.63
   9   5  -1   14.46    0.61
   8  -5  -1    0.14    0.21
  -8  -5   1    0.10    0.22
   8   5  -1    0.32    0.16
  -8   5   1    0.20    0.19
   7  -5  -1   19.00    0.73
  -7  -5   1   18.68    0.74
  -7   5   1   18.41    0.64
   7   5  -1   18.18    0.57
   7   5  -1   18.18    0.70
  -7   5   1   18.38    0.72
   6  -5  -1    6.84    0.42
  -6   5   1    6.24    0.40
  -6   5   1    6.43    0.30
   6   5  -1    5.80    0.39
   6   5  -1    6.01    0.28
   5  -5  -1   -0.18    0.17
  -5  -5   1   -0.06    0.18
  -5   5   1    0.00    0.09
  -5   5   1    0.20    0.16
   5   5  -1    0.13    0.13
   4  -5  -1    1.57    0.22
  -4  -5   1    1.17    0.21
   4   5  -1    1.56    0.18
  -4   5   1    1.49    0.13
  -4   5   1    1.56    0.20
   3  -5  -1    0.84    0.20
  -3  -5   1    1.29    0.21
  -3   5   1    1.37    0.18
  -3   5   1    0.92    0.10
   3   5  -1    1.42    0.17
   2  -5  -1    8.17    0.45
  -2  -5   1    8.58    0.46
   2   5  -1    8.64    0.43
  -2   5   1   10.55    0.43
  -1  -5   1   28.13    0.94
   1  -5  -1   28.22    0.94
   1   5  -1   27.85    0.92
  -1   5   1   27.70    0.92
   0  -5   1   32.76    1.09
   0  -5  -1   33.54    1.09
   0   5   1   34.53    1.06
   0   5  -1   32.46    1.07
   1  -5   1   13.19    0.56
  -1  -5  -1   13.17    0.54
   1   5   1   12.89    0.51
  -1   5  -1   12.94    0.53
   2  -5   1    1.42    0.21
  -2  -5  -1    1.47    0.19
  -2   5  -1    1.29    0.18
   2   5   1    1.35    0.17
  -3  -5  -1   51.13    1.62
   3  -5   1   52.58    1.63
   3   5   1   52.25    1.59
  -3   5  -1   53.61    1.61
   4  -5   1    0.08    0.18
  -4  -5  -1    0.03    0.17
   4   5   1    0.26    0.12
  -4   5  -1    0.25    0.11
  -4   5  -1    0.11    0.15
   5  -5   1   26.20    0.93
  -5  -5  -1   26.61    0.93
  -5   5  -1   26.62    0.87
  -5   5  -1   27.27    0.92
   5   5   1   26.63    0.89
   5   5   1   26.73    0.84
   6  -5   1    9.38    0.50
  -6  -5  -1   10.48    0.52
  -6   5  -1    9.46    0.42
   6   5   1   10.14    0.37
  -6   5  -1   11.16    0.50
   6   5   1    9.78    0.46
  -7  -5  -1    7.31    0.48
   7  -5   1    7.67    0.47
  -7   5  -1    8.27    0.39
  -7   5  -1    7.96    0.46
   7   5   1    7.30    0.44
   7   5   1    8.34    0.31
  -8  -5  -1    2.74    0.30
   8  -5   1    3.07    0.30
  -8   5  -1    2.78    0.29
   8   5   1    2.21    0.23
   8   5   1    2.48    0.17
  -8   5  -1    2.47    0.23
  -9  -5  -1    7.20    0.49
   9  -5   1    6.61    0.46
  -9   5  -1    6.95    0.48
  -9   5  -1    5.92    0.38
   9   5   1    7.01    0.43
 -10  -5  -1    4.81    0.38
  10  -5   1    4.96    0.39
 -10   5  -1    3.99    0.36
  10   5   1    4.76    0.33
 -11  -5  -1    3.55    0.36
  11  -5   1    3.73    0.36
 -11   5  -1    3.62    0.35
  12  -5   1    1.87    0.30
 -12  -5  -1    1.82    0.32
 -12   5  -1    2.18    0.31
  13  -5   1    3.89    0.39
 -13  -5  -1    3.41    0.39
 -13   5  -1    4.03    0.40
 -14  -5  -1    0.01    0.27
  14  -5   1    0.28    0.26
 -14   5  -1   -0.60    0.24
 -15  -5  -1    0.16    0.30
 -15   5  -1    1.02    0.32
 -16  -5  -1    0.54    0.32
 -16   5  -1    0.21    0.30
  15  -6  -1    0.40    0.30
 -15  -6   1    0.12    0.32
 -15   6   1    0.07    0.29
 -14  -6   1    4.52    0.46
  14  -6  -1    5.16    0.46
 -14   6   1    5.79    0.48
  13  -6  -1   -0.21    0.25
 -13  -6   1    0.08    0.30
 -13   6   1    0.09    0.26
 -12  -6   1    0.07    0.29
  12  -6  -1   -0.28    0.25
 -12   6   1   -0.14    0.24
  11  -6  -1    0.14    0.25
 -11  -6   1    0.19    0.27
 -11   6   1    0.39    0.24
 -10  -6   1   -0.07    0.26
  10  -6  -1    0.40    0.25
  10   6  -1    0.45    0.20
 -10   6   1   -0.15    0.21
   9  -6  -1    7.00    0.49
  -9  -6   1    7.51    0.52
  -9   6   1    7.16    0.50
   9   6  -1    7.80    0.49
  -8  -6   1   43.35    1.48
   8  -6  -1   43.90    1.47
  -8   6   1   44.23    1.46
   8   6  -1   45.89    1.45
   7  -6  -1   -0.16    0.21
  -7   6   1    0.01    0.12
   7   6  -1    0.09    0.10
   7   6  -1    0.04    0.16
  -7   6   1   -0.20    0.18
   6  -6  -1    7.66    0.49
  -6  -6   1    7.34    0.50
  -6   6   1    7.52    0.47
   6   6  -1    7.83    0.35
   6   6  -1    8.17    0.46
  -6   6   1    7.70    0.35
   5  -6  -1    4.62    0.36
  -5  -6   1    4.87    0.37
  -5   6   1    4.60    0.33
  -5   6   1    4.14    0.25
   5   6  -1    4.66    0.37
  -4  -6   1    3.60    0.32
   4  -6  -1    3.79    0.33
  -4   6   1    4.58    0.38
   4   6  -1    3.96    0.29
  -4   6   1    3.82    0.22
  -3  -6   1    0.88    0.22
   3   6  -1    0.75    0.17
   2  -6  -1    6.75    0.47
  -2  -6   1    8.08    0.48
   2   6  -1    8.01    0.43
  -2   6   1    7.48    0.45
   1  -6  -1   10.02    0.53
  -1  -6   1    9.09    0.52
   1   6  -1   10.65    0.49
  -1   6   1   11.29    0.50
   0  -6  -1  112.46    3.28
   0  -6   1  109.63    3.28
   0   6   1  110.01    3.25
   0   6  -1  110.79    3.26
   1  -6   1   17.64    0.77
  -1  -6  -1   23.43    0.79
   1   6   1   22.99    0.75
  -1   6  -1   16.91    0.74
   2  -6   1   19.89    0.79
  -2  -6  -1   21.60    0.80
   2   6   1   21.44    0.76
  -2   6  -1   20.69    0.78
   3  -6   1    3.35    0.32
  -3  -6  -1    3.64    0.31
  -3   6  -1    3.63    0.30
   3   6   1    4.39    0.35
  -4  -6  -1   32.04    1.10
   4  -6   1   30.99    1.10
   4   6   1   32.94    1.06
  -4   6  -1   31.99    1.02
  -4   6  -1   32.30    1.09
  -5  -6  -1    2.61    0.29
   5  -6   1    2.83    0.31
   5   6   1    2.95    0.21
  -5   6  -1    2.37    0.20
  -5   6  -1    2.36    0.27
   5   6   1    2.40    0.23
   6  -6   1    0.12    0.22
  -6  -6  -1    0.36    0.23
  -6   6  -1    0.27    0.14
  -6   6  -1    0.53    0.20
   6   6   1    0.48    0.16
   6   6   1    0.79    0.14
   7  -6   1    0.36    0.24
   7   6   1    0.35    0.17
   7   6   1    0.43    0.12
  -7   6  -1    0.10    0.20
  -7   6  -1    0.44    0.15
   8  -6   1   13.61    0.67
  -8  -6  -1   14.91    0.69
   8   6   1   15.25    0.63
  -8   6  -1   15.56    0.68
  -8   6  -1   15.77    0.60
  -9  -6  -1    0.44    0.25
   9  -6   1    0.53    0.24
  -9   6  -1    0.41    0.17
  -9   6  -1    0.29    0.22
 -10  -6  -1    0.23    0.26
  10  -6   1   -0.15    0.23
 -10   6  -1    0.10    0.23
  11  -6   1    0.56    0.26
 -11  -6  -1    0.64    0.28
 -11   6  -1    0.42    0.25
 -12  -6  -1    1.18    0.33
  12  -6   1    1.99    0.33
 -12   6  -1    1.51    0.31
  13  -6   1    0.15    0.26
 -13  -6  -1    0.15    0.28
 -13   6  -1   -0.04    0.26
 -14  -6  -1    1.74    0.36
  14  -6   1    1.79    0.36
 -14   6  -1    1.14    0.35
 -15  -6  -1   -0.19    0.31
 -15   6  -1   -0.18    0.29
  14  -7  -1    0.28    0.30
 -14  -7   1   -0.09    0.32
 -14   7   1   -0.17    0.27
 -13  -7   1    0.04    0.32
  13  -7  -1    0.00    0.28
 -13   7   1    0.18    0.28
 -12  -7   1    1.03    0.34
  12  -7  -1    1.10    0.31
 -12   7   1    0.88    0.30
 -11  -7   1    0.69    0.33
  11  -7  -1    0.40    0.28
 -11   7   1    0.97    0.29
 -10  -7   1    1.05    0.31
  10  -7  -1    1.00    0.29
 -10   7   1    0.93    0.27
   9  -7  -1    1.83    0.32
  -9  -7   1    1.88    0.34
   9   7  -1    1.42    0.25
  -9   7   1    1.77    0.30
   8  -7  -1   -0.03    0.24
  -8  -7   1   -0.21    0.25
   8   7  -1    0.61    0.19
  -8   7   1   -0.07    0.22
   7  -7  -1    0.36    0.25
   7   7  -1    0.07    0.17
  -7   7   1    0.15    0.21
   6  -7  -1    0.91    0.27
  -6  -7   1    1.80    0.31
  -6   7   1    1.58    0.26
  -6   7   1    1.60    0.16
   6   7  -1    1.24    0.22
   6   7  -1    1.55    0.18
  -5  -7   1    1.04    0.28
   5  -7  -1    1.11    0.27
   5   7  -1    1.27    0.22
  -5   7   1    1.29    0.14
  -5   7   1    1.41    0.25
   4  -7  -1    3.51    0.35
  -4  -7   1    3.41    0.35
  -4   7   1    3.68    0.33
   4   7  -1    3.54    0.30
  -4   7   1    3.77    0.22
  -3  -7   1    3.96    0.36
   3  -7  -1    3.51    0.36
  -3   7   1    4.19    0.22
   3   7  -1    4.24    0.33
  -3   7   1    3.73    0.33
  -2  -7   1    0.77    0.24
   2  -7  -1   -0.37    0.22
  -2   7   1   -0.03    0.19
  -1  -7   1   21.99    0.84
   1  -7  -1   19.26    0.82
  -1   7   1   18.10    0.79
   1   7  -1   23.68    0.82
   0  -7  -1   51.32    1.66
   0  -7   1   50.80    1.66
   0   7  -1   52.93    1.64
   0   7   1   50.66    1.62
   1  -7   1   11.73    0.64
  -1  -7  -1   14.44    0.64
  -1   7  -1   12.64    0.64
   1   7   1   14.04    0.60
   2  -7   1    7.40    0.52
  -2  -7  -1    7.66    0.50
  -2   7  -1    8.66    0.51
   2   7   1    7.79    0.47
  -3  -7  -1    2.17    0.29
   3  -7   1    2.04    0.30
  -3   7  -1    2.35    0.29
   3   7   1    1.93    0.23
   4  -7   1    4.24    0.37
  -4  -7  -1    4.37    0.36
  -4   7  -1    4.35    0.36
  -4   7  -1    4.21    0.27
   4   7   1    4.57    0.33
   5  -7   1    0.31    0.24
  -5  -7  -1    0.16    0.24
  -5   7  -1    0.60    0.22
   5   7   1    0.29    0.17
   5   7   1    0.82    0.17
  -5   7  -1    0.09    0.13
   6  -7   1   11.34    0.61
  -6  -7  -1   12.24    0.62
   6   7   1   12.53    0.56
   6   7   1   11.46    0.46
  -6   7  -1   11.51    0.48
  -6   7  -1   11.77    0.61
   7  -7   1    1.23    0.29
  -7   7  -1    0.56    0.24
  -7   7  -1    1.03    0.17
  -8  -7  -1    0.19    0.26
   8  -7   1    0.20    0.25
  -8   7  -1    0.30    0.16
  -8   7  -1    0.46    0.23
   9  -7   1    3.08    0.37
  -9  -7  -1    2.77    0.36
  -9   7  -1    3.29    0.27
  -9   7  -1    3.04    0.36
  10  -7   1   -0.28    0.25
 -10  -7  -1   -0.12    0.27
 -10   7  -1   -0.12    0.24
  11  -7   1    1.88    0.33
 -11  -7  -1    0.66    0.31
 -11   7  -1    1.40    0.31
 -12  -7  -1    0.86    0.32
  12  -7   1    0.88    0.31
 -12   7  -1    0.95    0.30
 -13  -7  -1    0.31    0.33
  13  -7   1   -0.04    0.29
 -13   7  -1    0.05    0.29
 -12  -8   1    0.28    0.34
  12  -8  -1    0.40    0.32
 -12   8   1    0.18    0.30
 -11  -8   1    3.59    0.45
  11  -8  -1    3.86    0.44
 -11   8   1    4.16    0.43
 -10  -8   1    0.11    0.31
  10  -8  -1    0.15    0.29
 -10   8   1   -0.02    0.26
  -9  -8   1    0.61    0.33
   9  -8  -1    1.08    0.31
  -9   8   1    0.48    0.27
  -8  -8   1    1.29    0.33
   8  -8  -1    1.38    0.33
  -8   8   1    0.88    0.28
   7  -8  -1    0.25    0.27
  -7   8   1   -0.33    0.22
  -6  -8   1    0.18    0.29
   6  -8  -1    0.61    0.28
   6   8  -1    0.35    0.20
  -6   8   1    0.09    0.21
   5  -8  -1    0.29    0.26
  -5  -8   1    0.48    0.28
   5   8  -1    0.49    0.21
  -5   8   1    0.49    0.24
   4  -8  -1    1.11    0.29
  -4  -8   1    0.92    0.29
  -4   8   1    1.06    0.25
   4   8  -1    1.30    0.24
   3  -8  -1    2.35    0.34
  -3  -8   1    2.55    0.34
  -3   8   1    3.51    0.34
   3   8  -1    2.87    0.29
  -2  -8   1   15.07    0.69
   2  -8  -1   12.94    0.68
   2   8  -1   14.24    0.66
  -2   8   1   12.58    0.67
  -1  -8   1    0.69    0.27
   1  -8  -1    0.35    0.28
   1   8  -1    0.13    0.22
  -1   8   1   -0.18    0.23
   0  -8   1   16.55    0.77
   0  -8  -1   17.26    0.76
   0   8   1   15.84    0.72
   0   8  -1   18.25    0.75
   1  -8   1    0.77    0.27
  -1  -8  -1    0.84    0.27
  -1   8  -1    0.63    0.23
   1   8   1    0.64    0.21
  -2  -8  -1    7.86    0.53
   2  -8   1    7.47    0.52
  -2   8  -1    7.99    0.53
   2   8   1    6.82    0.47
  -3  -8  -1    1.60    0.31
   3  -8   1    1.52    0.31
  -3   8  -1    1.15    0.27
   3   8   1    1.51    0.23
  -4  -8  -1    4.10    0.39
   4  -8   1    4.12    0.39
   4   8   1    3.98    0.33
  -4   8  -1    4.64    0.39
  -5  -8  -1    0.00    0.26
   5  -8   1    0.11    0.26
   5   8   1    0.28    0.16
  -5   8  -1    0.05    0.23
   6  -8   1    0.19    0.27
  -6  -8  -1    0.26    0.27
  -6   8  -1    0.34    0.24
  -7  -8  -1    0.30    0.28
   7  -8   1    1.07    0.30
  -7   8  -1    0.70    0.26
   8  -8   1   -0.01    0.26
  -8   8  -1   -0.24    0.23
   9  -8   1    2.63    0.37
  -9  -8  -1    2.20    0.36
  -9   8  -1    2.18    0.35
  10  -8   1    1.20    0.33
 -10  -8  -1    0.91    0.32
 -10   8  -1    0.83    0.30
 -11  -8  -1    2.11    0.39
  11  -8   1    2.53    0.39
 -11   8  -1    2.00    0.36
  12  -8   1    0.50    0.33
 -12  -8  -1    0.06    0.32
 -12   8  -1    0.14    0.30
  10  -9  -1   -0.08    0.32
 -10  -9   1   -0.34    0.33
 -10   9   1   -0.48    0.26
   9  -9  -1    2.06    0.39
  -9  -9   1    1.84    0.40
  -9   9   1    1.74    0.36
   8  -9  -1    0.22    0.31
  -8  -9   1    0.26    0.33
  -8   9   1    0.47    0.27
   7  -9  -1    1.69    0.36
  -7   9   1    2.02    0.33
  -6  -9   1    1.32    0.37
   6  -9  -1    1.74    0.36
  -6   9   1    2.08    0.34
   5  -9  -1    0.47    0.31
  -5  -9   1    0.73    0.33
  -5   9   1    0.56    0.27
  -4  -9   1    1.07    0.34
   4  -9  -1    0.54    0.30
   4   9  -1    0.48    0.23
  -4   9   1    0.74    0.26
  -3  -9   1    0.06    0.29
   3  -9  -1   -0.14    0.27
  -3   9   1    0.18    0.24
   3   9  -1   -0.04    0.21
  -2  -9   1    0.59    0.31
   2  -9  -1    0.82    0.31
   2   9  -1    0.53    0.23
  -2   9   1    0.91    0.26
  -1  -9   1    4.52    0.44
   1  -9  -1    4.59    0.43
  -1   9   1    5.53    0.42
   1   9  -1    4.75    0.40
   0  -9   1   -0.22    0.27
   0  -9  -1    0.14    0.27
   0   9  -1   -0.23    0.21
   0   9   1    0.02    0.20
   1  -9   1    0.09    0.27
  -1  -9  -1    0.13    0.29
  -1   9  -1    0.45    0.24
   2  -9   1    2.30    0.37
  -2  -9  -1    2.89    0.38
  -2   9  -1    3.37    0.37
   3  -9   1    1.03    0.33
  -3  -9  -1    0.52    0.31
  -3   9  -1    0.97    0.29
   4  -9   1    2.45    0.37
  -4  -9  -1    2.66    0.39
  -4   9  -1    2.76    0.36
   5  -9   1    2.17    0.37
  -5  -9  -1    1.82    0.37
  -5   9  -1    2.29    0.34
  -6  -9  -1   -0.06    0.30
   6  -9   1    0.07    0.29
  -6   9  -1    0.11    0.24
   7  -9   1    2.76    0.40
  -7   9  -1    2.07    0.35
   8  -9   1    2.56    0.40
  -8   9  -1    1.11    0.31
   9  -9   1    0.33    0.33
  -9  -9  -1    0.43    0.34
  -9   9  -1    0.27    0.30
   6 -10  -1    1.71    0.39
  -6 -10   1    2.15    0.43
   5 -10  -1   -0.23    0.31
  -5 -10   1   -0.47    0.33
  -4 -10   1    1.01    0.38
   4 -10  -1    1.27    0.36
   3 -10  -1    0.04    0.31
  -3 -10   1   -0.46    0.32
  -2 -10   1    0.67    0.35
   2 -10  -1    0.84    0.34
  -1 -10   1    1.04    0.36
   1 -10  -1    0.65    0.34
   0 -10  -1    0.79    0.33
   0 -10   1    0.36    0.34
   1 -10   1    0.09    0.32
  -1 -10  -1   -0.08    0.32
  -1  10  -1   -0.05    0.24
  -2 -10  -1   12.84    0.72
   2 -10   1   10.64    0.70
  -2  10  -1   13.99    0.73
   3 -10   1    0.92    0.36
  -3 -10  -1    1.14    0.37
  -3  10  -1    1.31    0.33
  -4 -10  -1    2.92    0.44
   4 -10   1    2.54    0.41
  -4  10  -1    2.46    0.38
   5 -10   1    1.91    0.40
  -5 -10  -1    1.88    0.41
  -5  10  -1    1.58    0.35
 -19   0   2   -0.11    0.30
 -18   0   2    0.37    0.30
 -17   0   2    0.41    0.30
 -16   0   2    2.46    0.35
  16   0  -2    2.07    0.31
 -15   0   2   -0.29    0.24
  15   0  -2   -0.31    0.20
 -14   0   2    2.15    0.31
  14   0  -2    2.32    0.29
  13   0  -2   -0.05    0.19
 -13   0   2   -0.25    0.21
 -12   0   2    0.77    0.23
  12   0  -2    0.77    0.21
 -11   0   2    0.12    0.20
  11   0  -2   -0.08    0.16
  10   0  -2   15.57    0.61
 -10   0   2   16.14    0.65
  -9   0   2   -0.08    0.15
   9   0  -2    0.01    0.13
  -8   0   2   64.47    1.91
   8   0  -2   63.54    1.91
   7   0  -2   -0.10    0.11
  -7   0   2    0.08    0.13
   6   0  -2   55.50    1.66
  -6   0   2   56.65    1.67
  -5   0   2   -0.05    0.10
   5   0  -2   -0.08    0.09
  -4   0   2   11.03    0.41
   4   0  -2   11.66    0.40
   3   0  -2   -0.01    0.06
  -3   0   2   -0.02    0.07
  -1   0   2   -0.03    0.02
   1   0  -2   -0.01    0.02
  -1   0   2   -0.02    0.02
  -1   0   2    0.00    0.02
   1   0  -2    0.01    0.02
   0   0   2   -1.52    0.02
   1   0   2   -0.79    0.04
  -1   0  -2   -0.92    0.02
  -1   0  -2   -0.91    0.02
   2   0   2    4.28    0.16
  -2   0  -2    2.83    0.15
  -2   0  -2    3.15    0.15
   3   0   2   -0.08    0.06
   3   0   2   -0.08    0.06
  -3   0  -2   -0.04    0.07
  -3   0  -2   -0.06    0.07
  -3   0  -2   -0.06    0.06
   4   0   2  173.74    5.00
  -4   0  -2  177.31    5.00
  -4   0  -2  178.17    5.14
   4   0   2  176.01    5.13
  -4   0  -2  176.47    5.01
   5   0   2    0.04    0.08
  -5   0  -2    0.02    0.09
  -5   0  -2    0.07    0.10
   5   0   2    0.04    0.08
  -6   0  -2    0.47    0.12
  -6   0  -2    0.05    0.10
   6   0   2    0.29    0.10
   7   0   2   -0.03    0.10
  -7   0  -2    0.04    0.13
   8   0   2    2.85    0.20
  -8   0  -2    2.67    0.22
   9   0   2   -0.02    0.13
  -9   0  -2    0.16    0.15
  10   0   2   33.80    1.09
 -10   0  -2   32.95    1.10
 -11   0  -2   -0.15    0.19
  11   0   2   -0.10    0.16
  12   0   2   23.12    0.84
 -12   0  -2   22.12    0.85
  13   0   2    0.15    0.19
 -13   0  -2    0.01    0.21
 -14   0  -2    0.82    0.26
 -15   0  -2    0.13    0.26
 -16   0  -2    0.56    0.28
 -17   0  -2   -0.25    0.27
 -18   0  -2    2.15    0.37
 -19  -1   2    0.54    0.34
 -19   1   2    0.14    0.32
 -18  -1   2    1.07    0.35
 -18   1   2    1.67    0.37
  17  -1  -2    0.59    0.27
 -17  -1   2    0.26    0.30
 -17   1   2    0.24    0.29
  16  -1  -2    0.22    0.26
 -16  -1   2   -0.01    0.27
 -16   1   2    0.17    0.27
  16   1  -2    0.28    0.23
 -15  -1   2    4.02    0.40
  15  -1  -2    4.30    0.38
  15   1  -2    4.02    0.36
 -15   1   2    3.54    0.37
 -14  -1   2    7.80    0.53
  14  -1  -2    8.24    0.52
  14   1  -2    7.60    0.51
 -14   1   2    8.05    0.53
 -13  -1   2    0.61    0.24
  13  -1  -2    0.22    0.20
 -13   1   2    0.55    0.23
  13   1  -2    0.31    0.21
  12  -1  -2   -0.02    0.18
 -12  -1   2    0.05    0.22
 -12   1   2    0.39    0.22
  12   1  -2    0.65    0.19
 -11  -1   2    6.85    0.46
  11  -1  -2    7.44    0.44
  11   1  -2    7.87    0.45
 -11   1   2    7.48    0.46
 -10  -1   2    0.45    0.19
  10  -1  -2    0.44    0.18
 -10   1   2    0.27    0.17
  10   1  -2    0.49    0.17
   9  -1  -2    4.61    0.34
  -9  -1   2    5.16    0.37
   9   1  -2    5.19    0.32
  -9   1   2    4.77    0.36
  -8  -1   2    2.14    0.21
   8  -1  -2    1.95    0.19
   8   1  -2    2.10    0.19
  -8   1   2    2.06    0.20
  -7  -1   2  139.39    4.02
   7  -1  -2  140.64    4.02
   7   1  -2  138.01    4.01
  -7   1   2  140.37    4.02
   6  -1  -2    7.89    0.32
  -6  -1   2    7.27    0.36
   6  -1  -2    7.58    0.35
   6   1  -2    7.43    0.35
  -6   1   2    7.69    0.35
   5  -1  -2    4.53    0.26
  -5  -1   2    4.63    0.28
   5   1  -2    4.17    0.25
  -5   1   2    4.25    0.26
  -4  -1   2   25.14    0.78
   4  -1  -2   24.46    0.78
   4   1  -2   25.30    0.77
  -4   1   2   25.19    0.77
  -3  -1   2   48.97    1.43
   3  -1  -2   49.05    1.43
   3   1  -2   49.08    1.43
  -3   1   2   49.07    1.43
   2  -1  -2  725.53   21.26
  -2  -1   2  751.37   21.31
   2  -1  -2  758.63   21.27
  -2   1   2  740.07   21.27
   2   1  -2  778.04   21.32
  -1  -1   2  172.01    5.18
  -1  -1   2  165.13    5.18
  -1   1   2  196.46    5.16
  -1   1   2  197.01    5.19
   0  -1   2   24.58    0.81
   0   1   2   30.06    0.81
   0   1   2   29.41    0.80
  -1  -1  -2   96.30    3.06
   1  -1   2  112.25    3.00
  -1   1  -2   96.57    3.00
   1   1   2  112.00    2.97
  -1   1  -2   94.71    3.00
   1   1   2  114.81    2.99
   1   1   2  113.49    3.07
  -2  -1  -2  469.30   13.57
   2  -1   2  471.45   13.18
  -2  -1  -2  473.85   13.18
  -2  -1  -2  460.99   13.18
   2   1   2  466.94   13.50
   2   1   2  458.57   13.05
  -2   1  -2  453.35   13.22
  -2   1  -2  466.66   13.23
  -3  -1  -2  109.74    3.08
  -3  -1  -2  109.08    3.08
   3  -1   2  106.44    3.09
   3   1   2  106.78    3.08
  -3   1  -2  106.75    3.09
   3   1   2  115.24    3.17
  -3   1  -2  105.69    3.17
   3   1   2  107.41    3.05
  -3   1  -2  107.35    3.09
   4  -1   2   44.65    1.35
  -4  -1  -2   45.18    1.34
  -4  -1  -2   46.66    1.34
  -4   1  -2   45.24    1.39
  -4   1  -2   45.70    1.35
   4   1   2   45.95    1.32
   4   1   2   46.72    1.38
   4   1   2   45.61    1.33
  -5  -1  -2   31.10    0.93
   5  -1   2   29.07    0.93
   5  -1   2   30.46    0.96
  -5   1  -2   29.33    0.96
   5   1   2   30.98    0.96
   5   1   2   30.68    0.91
  -5   1  -2   29.90    0.93
  -6  -1  -2    3.04    0.25
   6  -1   2    2.99    0.26
   6   1   2    2.87    0.22
  -6   1  -2    3.31    0.24
  -6   1  -2    2.43    0.21
  -7  -1  -2   12.31    0.47
   7  -1   2   11.43    0.46
   7   1   2   12.12    0.44
  -7   1  -2   11.65    0.46
  -7   1  -2   11.18    0.47
   8  -1   2    6.10    0.35
  -8  -1  -2    6.39    0.36
   8   1   2    6.75    0.34
  -8   1  -2    6.77    0.37
   9  -1   2    7.63    0.40
  -9  -1  -2    7.71    0.43
  -9   1  -2    7.39    0.42
   9   1   2    7.93    0.39
  10  -1   2    0.11    0.16
 -10  -1  -2   -0.10    0.18
  10   1   2    0.14    0.15
 -10   1  -2    0.10    0.17
 -11  -1  -2   10.67    0.53
  11  -1   2    9.71    0.52
  11   1   2   11.03    0.51
 -11   1  -2   11.40    0.54
  12  -1   2    6.83    0.47
 -12  -1  -2    6.14    0.45
 -12   1  -2    5.46    0.45
  12   1   2    6.70    0.43
 -13  -1  -2    2.04    0.29
  13  -1   2    2.35    0.27
  13   1   2    2.78    0.27
 -13   1  -2    2.29    0.30
 -14  -1  -2    5.00    0.40
 -14   1  -2    5.19    0.41
 -15  -1  -2   -0.10    0.24
 -15   1  -2   -0.21    0.24
 -16  -1  -2    0.05    0.26
 -16   1  -2    0.06    0.26
 -17  -1  -2    3.43    0.40
 -17   1  -2    3.38    0.41
 -18  -1  -2    0.02    0.30
 -18   1  -2   -0.29    0.29
 -18  -2   2    0.02    0.31
 -18   2   2    0.22    0.31
 -17  -2   2    1.03    0.33
  17  -2  -2    1.62    0.32
 -17   2   2    1.39    0.34
  16  -2  -2   -0.02    0.24
 -16  -2   2    0.28    0.28
 -16   2   2   -0.24    0.27
 -15  -2   2    1.83    0.32
  15  -2  -2    2.21    0.32
 -15   2   2    2.03    0.34
  15   2  -2    2.60    0.31
 -14  -2   2    1.28    0.29
  14  -2  -2    1.82    0.29
 -14   2   2    1.44    0.29
  14   2  -2    1.49    0.25
  13  -2  -2    3.74    0.34
 -13  -2   2    2.86    0.34
 -13   2   2    3.19    0.34
  13   2  -2    3.14    0.31
  12  -2  -2    0.15    0.22
 -12  -2   2    0.44    0.24
 -12   2   2   -0.14    0.21
  12   2  -2    0.25    0.17
  11  -2  -2    5.34    0.43
 -11  -2   2    5.93    0.44
  11   2  -2    5.64    0.38
 -11   2   2    4.73    0.36
 -10  -2   2    2.68    0.27
  10  -2  -2    3.14    0.28
  10   2  -2    3.08    0.25
 -10   2   2    2.78    0.27
  -9  -2   2   64.08    1.95
   9  -2  -2   63.80    1.95
   9   2  -2   64.52    1.93
  -9   2   2   63.70    1.94
   8  -2  -2   23.40    0.81
  -8  -2   2   24.14    0.82
   8   2  -2   22.43    0.78
  -8   2   2   23.97    0.81
  -7  -2   2   25.42    0.84
   7  -2  -2   24.98    0.83
  -7   2   2   25.01    0.82
   7   2  -2   23.81    0.81
   6  -2  -2    8.81    0.35
   6  -2  -2    9.64    0.41
  -6  -2   2    8.13    0.41
  -6   2   2    9.72    0.40
   6   2  -2    8.78    0.38
   5  -2  -2   16.07    0.53
  -5  -2   2   15.83    0.57
   5  -2  -2   15.78    0.57
  -5   2   2   16.33    0.55
   5   2  -2   16.02    0.55
   4  -2  -2    2.80    0.16
   4  -2  -2    2.54    0.18
  -4  -2   2    2.47    0.18
  -4   2   2    3.24    0.22
   4   2  -2    3.34    0.22
   3  -2  -2   35.91    1.10
   3  -2  -2   36.73    1.09
   3   2  -2   36.61    1.10
  -3   2   2   37.42    1.10
  -2  -2   2   58.96    1.76
   2  -2  -2   61.90    1.76
  -2   2   2   61.42    1.75
   2   2  -2   59.65    1.76
   1  -2  -2    1.98    0.13
   1  -2  -2    2.16    0.13
  -1  -2   2    1.84    0.14
   1   2  -2    2.50    0.17
  -1   2   2    1.80    0.16
   0  -2  -2  174.87    4.88
   0  -2  -2  168.82    4.87
   0  -2   2  180.20    4.89
   0   2   2  167.10    4.90
   0   2  -2  168.94    4.88
  -1  -2  -2    0.34    0.07
   1  -2   2    0.36    0.10
  -1  -2  -2    0.23    0.09
   1   2   2    0.27    0.07
  -1   2  -2    0.30    0.09
   1   2   2    0.27    0.05
   2  -2   2  135.24    3.90
  -2  -2  -2  134.85    3.89
  -2  -2  -2  136.54    3.88
   2   2   2  136.61    3.97
   2   2   2  135.52    3.88
   2   2   2  141.43    3.85
  -2   2  -2  136.23    3.90
  -3  -2  -2  101.10    2.90
   3  -2   2   99.57    2.91
  -3  -2  -2  105.09    2.90
   3   2   2  103.22    2.86
   3   2   2  101.60    2.96
   3   2   2  100.16    2.89
  -3   2  -2   97.94    2.91
  -4  -2  -2   18.37    0.60
   4  -2   2   19.25    0.63
  -4   2  -2   19.30    0.63
  -4   2  -2   18.03    0.62
   4   2   2   18.67    0.58
   4   2   2   19.14    0.60
   4   2   2   18.93    0.62
   5  -2   2    5.52    0.31
  -5  -2  -2    5.66    0.30
   5   2   2    5.10    0.27
  -5   2  -2    5.46    0.27
   5   2   2    5.66    0.27
   5   2   2    5.44    0.23
  -5   2  -2    4.85    0.29
   6  -2   2    2.33    0.19
  -6  -2  -2    1.93    0.17
  -6   2  -2    2.00    0.18
   6   2   2    2.39    0.16
  -6   2  -2    1.97    0.18
   6   2   2    2.19    0.14
  -7  -2  -2   45.08    1.34
   7  -2   2   44.20    1.35
  -7   2  -2   41.85    1.37
   7   2   2   44.00    1.32
  -7   2  -2   43.56    1.35
   8  -2   2   17.83    0.68
  -8  -2  -2   18.67    0.67
   8   2   2   18.32    0.64
  -8   2  -2   18.77    0.68
  -8   2  -2   18.32    0.68
   9  -2   2   35.98    1.17
  -9  -2  -2   36.12    1.18
   9   2   2   37.09    1.15
  -9   2  -2   36.26    1.19
  -9   2  -2   36.13    1.18
  10  -2   2    1.77    0.23
 -10  -2  -2    1.53    0.23
 -10   2  -2    2.22    0.25
  10   2   2    1.81    0.20
 -11  -2  -2   19.63    0.77
  11  -2   2   18.04    0.76
 -11   2  -2   19.44    0.77
  11   2   2   20.33    0.73
 -12  -2  -2    0.15    0.22
  12  -2   2   -0.28    0.19
  12   2   2    0.09    0.17
 -12   2  -2    0.06    0.21
  13  -2   2    6.35    0.48
 -13  -2  -2    5.98    0.46
 -13   2  -2    5.05    0.40
 -14  -2  -2    0.61    0.26
 -14   2  -2    0.51    0.27
 -15  -2  -2    0.64    0.27
 -15   2  -2    0.32    0.27
 -16  -2  -2   -0.26    0.26
 -16   2  -2    0.03    0.27
 -17  -2  -2    1.10    0.33
 -17   2  -2    0.46    0.31
 -18  -2  -2   -0.11    0.29
 -18   2  -2    0.03    0.30
 -18  -3   2    0.67    0.34
 -18   3   2    1.12    0.35
 -17  -3   2   -0.25    0.30
  17  -3  -2    0.38    0.28
 -17   3   2   -0.38    0.28
 -16  -3   2   -0.30    0.28
  16  -3  -2    0.23    0.28
 -16   3   2    0.30    0.29
 -15  -3   2    1.20    0.32
  15  -3  -2    1.07    0.29
 -15   3   2    1.09    0.31
  15   3  -2    0.66    0.24
  14  -3  -2    2.66    0.34
 -14  -3   2    2.26    0.33
 -14   3   2    1.89    0.32
  14   3  -2    2.28    0.28
  13  -3  -2   -0.07    0.22
 -13  -3   2   -0.18    0.24
  13   3  -2   -0.14    0.18
 -13   3   2    0.25    0.24
 -12  -3   2   -0.30    0.23
  12  -3  -2    0.07    0.21
  12   3  -2    0.53    0.20
 -12   3   2    0.30    0.22
  11  -3  -2    0.14    0.21
 -11  -3   2   -0.20    0.22
  11   3  -2    0.11    0.17
 -11   3   2    0.20    0.21
  10  -3  -2   12.81    0.61
 -10  -3   2   11.08    0.58
  10   3  -2   12.47    0.56
 -10   3   2   13.98    0.58
   9  -3  -2    1.39    0.21
  -9  -3   2    1.39    0.23
   9   3  -2    1.19    0.18
  -9   3   2    1.27    0.21
  -8  -3   2   10.00    0.51
   8  -3  -2   11.54    0.53
   8   3  -2   10.64    0.49
  -8   3   2   12.10    0.50
   7  -3  -2   11.30    0.48
  -7  -3   2    9.39    0.47
  -7   3   2   10.07    0.45
   7   3  -2    9.99    0.45
   6  -3  -2    3.30    0.24
  -6  -3   2    2.95    0.24
   6  -3  -2    2.69    0.21
   6   3  -2    3.43    0.22
  -6   3   2    2.74    0.22
  -5  -3   2    4.13    0.31
   5  -3  -2    3.50    0.30
  -5   3   2    4.28    0.29
   5   3  -2    3.64    0.27
   4  -3  -2   68.15    2.01
  -4  -3   2   67.42    2.02
   4   3  -2   68.18    2.00
  -4   3   2   68.81    2.01
   3  -3  -2    4.09    0.27
  -3  -3   2    4.01    0.29
  -3   3   2    4.12    0.17
   3   3  -2    4.41    0.27
  -3   3   2    4.43    0.25
   2  -3  -2   17.30    0.59
  -2  -3   2   17.25    0.59
  -2   3   2   17.23    0.57
   2   3  -2   16.69    0.57
  -1  -3   2   68.83    2.02
   1  -3  -2   68.81    2.01
   1   3  -2   69.32    2.01
  -1   3   2   68.10    2.00
   0  -3   2   33.05    1.02
   0  -3  -2   33.13    1.00
   0   3   2   32.16    0.99
   0   3  -2   32.51    1.00
  -1  -3  -2   46.51    1.37
   1  -3   2   47.23    1.39
  -1   3  -2   45.37    1.38
   1   3   2   45.28    1.36
  -2  -3  -2    3.62    0.25
   2  -3   2    3.56    0.23
   2   3   2    3.78    0.23
  -2   3  -2    3.25    0.26
   3  -3   2  185.95    5.27
  -3  -3  -2  185.47    5.26
   3   3   2  181.54    5.24
  -3   3  -2  182.85    5.26
   3   3   2  185.37    5.18
   4  -3   2    7.03    0.36
  -4  -3  -2    7.61    0.35
   4   3   2    7.39    0.29
  -4   3  -2    7.99    0.33
   4   3   2    7.44    0.32
  -4   3  -2    7.58    0.36
   5  -3   2  103.64    3.03
   5   3   2  103.62    2.95
  -5   3  -2  103.62    3.03
   5   3   2  104.72    3.00
  -5   3  -2  104.85    3.08
   6  -3   2    8.80    0.40
  -6  -3  -2    8.52    0.42
  -6   3  -2    8.23    0.38
   6   3   2    8.84    0.37
  -6   3  -2    8.16    0.41
   6   3   2    8.86    0.32
   7  -3   2    2.81    0.24
  -7  -3  -2    2.92    0.24
  -7   3  -2    2.87    0.24
   7   3   2    3.28    0.20
   7   3   2    3.32    0.28
  -7   3  -2    3.23    0.26
  -8  -3  -2   68.04    2.05
   8  -3   2   67.71    2.06
  -8   3  -2   67.55    2.09
  -8   3  -2   66.86    2.05
   8   3   2   69.18    2.02
   9  -3   2    0.48    0.19
  -9  -3  -2    0.25    0.20
   9   3   2    0.69    0.15
  -9   3  -2    0.53    0.19
  -9   3  -2    0.44    0.16
 -10  -3  -2    9.64    0.51
  10  -3   2    8.93    0.53
  10   3   2    9.89    0.46
 -10   3  -2    8.56    0.45
 -10   3  -2    8.76    0.50
  11  -3   2    4.27    0.34
 -11  -3  -2    4.85    0.36
 -11   3  -2    4.89    0.42
  11   3   2    5.05    0.38
  12  -3   2   -0.04    0.21
 -12  -3  -2   -0.17    0.22
 -12   3  -2    0.04    0.21
 -13  -3  -2    8.14    0.53
  13  -3   2    8.04    0.56
 -13   3  -2    8.27    0.53
 -14  -3  -2    0.48    0.25
  14  -3   2    0.12    0.24
 -14   3  -2    0.09    0.25
 -15  -3  -2    0.30    0.28
 -15   3  -2    0.22    0.27
 -16  -3  -2    0.08    0.28
 -16   3  -2    0.03    0.28
 -17  -3  -2    0.52    0.30
 -17   3  -2    0.60    0.32
  17  -4  -2   -0.08    0.29
 -17  -4   2   -0.09    0.31
 -17   4   2   -0.19    0.29
  16  -4  -2    3.71    0.41
 -16  -4   2    3.22    0.42
 -16   4   2    3.54    0.41
  15  -4  -2    0.80    0.30
 -15  -4   2    0.65    0.32
 -15   4   2    0.78    0.29
 -14  -4   2   10.24    0.62
  14  -4  -2    9.92    0.67
 -14   4   2   10.29    0.62
  14   4  -2   10.23    0.58
  13  -4  -2    0.40    0.24
 -13  -4   2   -0.13    0.26
  13   4  -2    0.02    0.19
 -13   4   2    0.27    0.24
  12  -4  -2   15.31    0.73
 -12  -4   2   15.45    0.72
 -12   4   2   16.03    0.70
  12   4  -2   15.56    0.68
  11  -4  -2    2.17    0.30
 -11  -4   2    1.90    0.30
 -11   4   2    1.91    0.28
  11   4  -2    3.30    0.29
  10  -4  -2   17.92    0.75
 -10  -4   2   17.64    0.75
 -10   4   2   17.84    0.73
  10   4  -2   18.21    0.71
   9  -4  -2    0.22    0.20
  -9  -4   2   -0.11    0.21
   9   4  -2    0.21    0.16
  -9   4   2    0.19    0.19
  -8  -4   2    5.89    0.45
   8  -4  -2    6.20    0.43
  -8   4   2    6.18    0.40
   8   4  -2    6.63    0.40
   7  -4  -2    2.01    0.24
  -7  -4   2    2.69    0.26
  -7   4   2    1.91    0.21
   7   4  -2    2.15    0.21
   6  -4  -2   43.06    1.37
  -6  -4   2   42.92    1.36
  -6   4   2   43.52    1.35
   6   4  -2   42.87    1.23
   6   4  -2   43.29    1.34
   5  -4  -2   23.20    0.80
   5   4  -2   22.88    0.77
  -5   4   2   22.23    0.77
   4  -4  -2    0.20    0.14
  -4  -4   2    0.42    0.16
   4   4  -2    0.18    0.12
  -4   4   2    0.36    0.13
  -4   4   2    0.46    0.08
   3  -4  -2    9.13    0.41
  -3  -4   2    8.78    0.42
  -3   4   2    8.78    0.30
  -3   4   2    9.48    0.40
   3   4  -2    8.24    0.39
   2  -4  -2   -0.16    0.12
  -2  -4   2   -0.21    0.13
   2   4  -2   -0.21    0.10
  -2   4   2   -0.01    0.10
  -2   4   2   -0.04    0.05
   1  -4  -2    5.20    0.32
  -1  -4   2    5.19    0.33
  -1   4   2    5.16    0.29
   1   4  -2    5.52    0.30
   0  -4  -2   30.75    0.99
   0  -4   2   32.40    1.01
   0   4  -2   31.99    0.99
   0   4   2   30.54    0.98
  -1  -4  -2    6.09    0.34
   1  -4   2    6.18    0.35
  -1   4  -2    6.50    0.33
   1   4   2    5.24    0.30
  -2  -4  -2   30.13    0.96
   2  -4   2   30.54    0.97
   2   4   2   28.99    0.93
  -2   4  -2   29.34    0.95
  -3  -4  -2   42.83    1.34
   3  -4   2   44.40    1.36
  -3   4  -2   43.88    1.35
   3   4   2   43.65    1.30
   3   4   2   43.55    1.32
  -4  -4  -2   79.84    2.36
   4  -4   2   80.61    2.38
   4   4   2   79.24    2.34
  -4   4  -2   79.59    2.37
   4   4   2   81.19    2.30
   5  -4   2    1.92    0.22
  -5  -4  -2    2.20    0.22
  -5   4  -2    1.95    0.18
  -5   4  -2    1.93    0.20
   5   4   2    2.17    0.16
   5   4   2    1.72    0.16
   6  -4   2   32.34    1.08
   6   4   2   32.25    0.99
   6   4   2   33.52    1.05
  -6   4  -2   34.18    1.09
  -6   4  -2   33.42    1.07
   7  -4   2   30.70    1.05
  -7  -4  -2   32.01    1.05
   7   4   2   30.56    1.01
  -7   4  -2   32.35    1.05
  -7   4  -2   30.76    1.03
   7   4   2   31.45    0.94
  -8  -4  -2   -0.01    0.19
   8  -4   2    0.43    0.20
   8   4   2    0.40    0.15
  -8   4  -2    0.41    0.19
  -8   4  -2    0.47    0.16
   8   4   2    0.38    0.12
  -9  -4  -2    0.48    0.22
   9  -4   2    0.69    0.21
   9   4   2    0.31    0.15
  -9   4  -2    0.48    0.21
  -9   4  -2    0.33    0.17
 -10  -4  -2    1.25    0.27
  10  -4   2    1.54    0.26
 -10   4  -2    1.46    0.22
 -10   4  -2    1.47    0.26
  10   4   2    1.41    0.20
  11  -4   2    0.46    0.22
 -11  -4  -2    0.53    0.25
 -11   4  -2    0.49    0.23
 -12  -4  -2    8.15    0.53
  12  -4   2    8.72    0.52
 -12   4  -2    8.29    0.53
  13  -4   2    0.00    0.22
 -13  -4  -2   -0.18    0.25
 -13   4  -2    0.08    0.24
 -14  -4  -2    0.12    0.27
 -14   4  -2   -0.06    0.25
 -15  -4  -2    0.47    0.29
 -15   4  -2    0.17    0.28
 -16  -4  -2    1.03    0.32
 -16   4  -2    0.40    0.29
 -17  -4  -2    0.11    0.30
 -17   4  -2    0.06    0.30
 -17  -5   2    0.61    0.35
 -17   5   2    0.48    0.33
  16  -5  -2    0.42    0.30
 -16  -5   2    0.07    0.31
 -16   5   2    0.03    0.30
 -15  -5   2   -0.06    0.30
  15  -5  -2    0.07    0.28
 -15   5   2   -0.06    0.27
 -14  -5   2    0.96    0.33
  14  -5  -2    1.25    0.32
 -14   5   2    0.88    0.29
 -13  -5   2    1.04    0.31
  13  -5  -2    1.86    0.34
 -13   5   2    1.23    0.29
  13   5  -2    1.60    0.27
 -12  -5   2    0.20    0.28
  12  -5  -2    0.55    0.26
 -12   5   2    0.75    0.25
  12   5  -2    0.54    0.21
 -11  -5   2   -0.21    0.25
  11  -5  -2    0.10    0.24
  11   5  -2   -0.16    0.18
 -11   5   2    0.01    0.22
 -10  -5   2   22.25    0.87
  10  -5  -2   21.56    0.88
  10   5  -2   22.81    0.84
 -10   5   2   21.14    0.85
  -9  -5   2    8.62    0.53
   9  -5  -2    8.50    0.53
   9   5  -2    7.76    0.48
  -9   5   2    8.24    0.50
  -8  -5   2   24.07    0.89
   8  -5  -2   24.20    0.89
  -8   5   2   22.78    0.87
   8   5  -2   23.78    0.86
   7  -5  -2    9.01    0.49
  -7  -5   2    8.73    0.53
   7   5  -2    8.73    0.31
  -7   5   2    9.24    0.49
   7   5  -2    9.27    0.47
   6  -5  -2    1.87    0.25
   6   5  -2    1.83    0.21
  -6   5   2    1.71    0.22
   5  -5  -2   23.75    0.85
  -5  -5   2   23.32    0.87
  -5   5   2   23.44    0.74
  -5   5   2   24.05    0.83
   5   5  -2   23.29    0.82
  -4  -5   2    0.50    0.19
   4  -5  -2    0.39    0.17
  -4   5   2    0.26    0.08
   4   5  -2    0.44    0.14
  -4   5   2    0.51    0.15
   3  -5  -2   23.98    0.84
  -3  -5   2   22.89    0.83
  -3   5   2   23.95    0.81
  -3   5   2   23.52    0.72
   3   5  -2   23.96    0.81
   2  -5  -2    4.73    0.36
  -2  -5   2    5.79    0.39
  -2   5   2    5.09    0.34
   2   5  -2    4.22    0.34
   1  -5  -2    0.73    0.18
  -1  -5   2    0.88    0.18
   1   5  -2    1.01    0.16
   0  -5   2    1.87    0.22
   0  -5  -2    1.79    0.21
   1  -5   2    9.35    0.47
  -1  -5  -2    9.65    0.46
  -1   5  -2   10.16    0.46
   1   5   2    9.42    0.42
   2  -5   2   40.25    1.31
  -2  -5  -2   40.07    1.30
   2   5   2   41.05    1.27
  -2   5  -2   43.17    1.30
   3  -5   2    2.93    0.28
  -3  -5  -2    4.37    0.35
  -3   5  -2    3.50    0.27
   3   5   2    3.55    0.29
   4  -5   2   21.68    0.77
  -4  -5  -2   19.44    0.74
  -4   5  -2   21.80    0.76
   4   5   2   19.36    0.67
   4   5   2   19.86    0.70
  -5  -5  -2    3.22    0.27
   5  -5   2    3.22    0.29
  -5   5  -2    3.54    0.26
   5   5   2    3.27    0.22
   5   5   2    3.45    0.23
  -5   5  -2    3.35    0.27
   6  -5   2    3.05    0.29
  -6  -5  -2    2.65    0.27
   6   5   2    3.38    0.24
  -6   5  -2    3.44    0.28
  -6   5  -2    3.36    0.26
   6   5   2    3.07    0.21
   7  -5   2    0.08    0.20
  -7   5  -2    0.03    0.14
   7   5   2    0.09    0.11
  -7   5  -2    0.40    0.19
   7   5   2   -0.04    0.14
   8  -5   2   40.42    1.39
  -8  -5  -2   42.06    1.39
  -8   5  -2   42.66    1.39
  -8   5  -2   42.65    1.37
   8   5   2   41.94    1.26
   8   5   2   45.44    1.36
   9  -5   2    8.72    0.52
  -9  -5  -2    8.54    0.52
  -9   5  -2    8.68    0.52
   9   5   2    9.56    0.47
  -9   5  -2    8.67    0.45
  10  -5   2    1.53    0.28
 -10  -5  -2    1.33    0.27
 -10   5  -2    1.70    0.24
 -10   5  -2    1.33    0.27
  11  -5   2    5.67    0.46
 -11  -5  -2    4.91    0.40
 -11   5  -2    4.64    0.40
 -12  -5  -2    0.21    0.27
  12  -5   2    0.30    0.25
 -12   5  -2    0.27    0.25
  13  -5   2    3.34    0.36
 -13  -5  -2    2.21    0.35
 -13   5  -2    2.33    0.34
 -14  -5  -2    0.39    0.28
 -14   5  -2   -0.32    0.26
 -15  -5  -2    0.08    0.29
 -15   5  -2    0.40    0.30
 -16  -5  -2    0.14    0.31
 -16   5  -2   -0.15    0.28
  15  -6  -2    0.78    0.32
 -15  -6   2    0.41    0.34
 -15   6   2    1.13    0.34
 -14  -6   2    1.65    0.37
  14  -6  -2    1.89    0.35
 -14   6   2    2.75    0.38
 -13  -6   2    0.24    0.32
  13  -6  -2    0.69    0.29
 -13   6   2    0.49    0.28
 -12  -6   2   -0.08    0.29
  12  -6  -2    0.23    0.25
 -12   6   2    1.04    0.28
 -11  -6   2    2.77    0.36
  11  -6  -2    3.20    0.35
 -11   6   2    3.45    0.36
  11   6  -2    3.09    0.31
  10  -6  -2    0.22    0.24
 -10  -6   2    0.59    0.28
  10   6  -2    0.75    0.21
 -10   6   2    0.79    0.24
   9  -6  -2    0.18    0.23
  -9  -6   2    0.09    0.25
   9   6  -2    0.39    0.20
  -9   6   2    0.45    0.23
   8  -6  -2    0.73    0.25
  -8  -6   2    0.18    0.25
  -8   6   2    0.64    0.22
   8   6  -2    0.28    0.19
   7  -6  -2    3.27    0.34
   7   6  -2    3.86    0.20
   7   6  -2    4.43    0.32
  -7   6   2    3.63    0.32
   6  -6  -2    3.23    0.32
  -6  -6   2    2.76    0.31
   6   6  -2    3.73    0.29
  -6   6   2    3.25    0.29
   5  -6  -2    0.10    0.21
  -5  -6   2    0.13    0.22
  -5   6   2    0.39    0.18
   5   6  -2    0.27    0.17
  -5   6   2    0.30    0.10
  -4  -6   2    8.16    0.50
   4  -6  -2    7.33    0.47
  -4   6   2    7.48    0.29
   4   6  -2    7.63    0.44
  -4   6   2    7.42    0.44
   3  -6  -2    0.31    0.21
  -3  -6   2    0.20    0.21
   3   6  -2    0.28    0.16
  -3   6   2    0.11    0.16
  -3   6   2    0.19    0.08
  -2  -6   2   24.28    0.88
   2  -6  -2   23.72    0.87
   2   6  -2   23.43    0.85
  -2   6   2   23.55    0.84
  -1  -6   2   -0.12    0.19
   1   6  -2    0.05    0.16
   0  -6  -2   11.31    0.54
   0  -6   2    9.04    0.52
   0   6  -2   10.35    0.52
   0   6   2   12.44    0.51
   1  -6   2    2.84    0.31
  -1  -6  -2    4.99    0.40
   1   6   2    5.80    0.36
  -1   6  -2    4.16    0.31
  -2  -6  -2    0.29    0.19
   2  -6   2   -0.24    0.19
  -2   6  -2    0.02    0.17
   2   6   2    0.31    0.14
  -3  -6  -2    0.81    0.21
   3  -6   2    0.33    0.22
  -3   6  -2    0.65    0.19
  -4  -6  -2    4.93    0.36
   4  -6   2    5.49    0.43
   4   6   2    5.58    0.35
  -4   6  -2    5.74    0.41
   4   6   2    4.80    0.38
  -5  -6  -2    3.63    0.31
   5  -6   2    3.74    0.34
   5   6   2    3.36    0.25
   5   6   2    3.56    0.26
  -5   6  -2    3.28    0.30
  -5   6  -2    3.69    0.27
   6  -6   2    0.28    0.23
  -6  -6  -2    0.00    0.21
   6   6   2    0.20    0.13
  -6   6  -2    0.22    0.19
  -6   6  -2   -0.10    0.13
   6   6   2    0.07    0.15
   7  -6   2    0.73    0.25
  -7   6  -2    0.93    0.23
   7   6   2    1.19    0.19
  -7   6  -2    1.08    0.18
   7   6   2    1.33    0.16
   8  -6   2    6.87    0.49
  -8  -6  -2    6.99    0.49
  -8   6  -2    6.73    0.49
  -8   6  -2    6.97    0.39
   9  -6   2    5.71    0.46
  -9  -6  -2    5.78    0.48
  -9   6  -2    6.46    0.47
  -9   6  -2    6.53    0.39
  10  -6   2    0.61    0.27
 -10  -6  -2    0.56    0.26
 -10   6  -2    0.61    0.20
 -10   6  -2    0.26    0.23
  11  -6   2    1.88    0.32
 -11  -6  -2    1.79    0.32
 -11   6  -2    2.14    0.32
  12  -6   2    0.09    0.26
 -12  -6  -2    0.24    0.28
 -12   6  -2   -0.16    0.25
  13  -6   2    0.01    0.27
 -13  -6  -2   -0.05    0.28
 -13   6  -2    0.24    0.28
 -14  -6  -2   -0.08    0.29
 -14   6  -2   -0.07    0.28
 -15  -6  -2   -0.31    0.31
 -15   6  -2   -0.15    0.28
  14  -7  -2    0.72    0.33
 -14  -7   2    0.27    0.34
 -14   7   2   -0.34    0.27
 -13  -7   2    4.44    0.48
  13  -7  -2    5.32    0.48
 -13   7   2    4.46    0.44
 -12  -7   2   -0.04    0.31
  12  -7  -2    0.36    0.29
 -12   7   2    0.14    0.27
  11  -7  -2    0.11    0.27
 -11  -7   2    0.11    0.30
 -11   7   2    0.07    0.24
 -10  -7   2    0.13    0.30
  10  -7  -2    0.31    0.26
 -10   7   2    0.46    0.25
  10   7  -2    0.03    0.20
  -9  -7   2   -0.12    0.27
   9  -7  -2   -0.26    0.24
   9   7  -2   -0.30    0.18
  -9   7   2    0.28    0.23
  -8  -7   2    0.52    0.28
   8  -7  -2    0.79    0.27
   8   7  -2    0.70    0.21
  -8   7   2    0.75    0.24
   7  -7  -2   18.47    0.81
  -7   7   2   20.18    0.81
   7   7  -2   20.48    0.80
   6  -7  -2    0.99    0.27
  -6  -7   2    0.68    0.28
  -6   7   2    0.79    0.24
   6   7  -2    1.03    0.22
   5  -7  -2   33.60    1.20
  -5  -7   2   33.92    1.21
  -5   7   2   34.47    1.18
   5   7  -2   35.42    1.18
  -4  -7   2    0.83    0.26
   4  -7  -2    0.45    0.25
  -4   7   2    0.65    0.21
   4   7  -2    0.68    0.20
   3  -7  -2    6.51    0.49
  -3  -7   2    8.31    0.52
   3   7  -2    8.80    0.49
  -3   7   2    6.02    0.46
  -2  -7   2   38.45    1.29
   2  -7  -2   37.74    1.29
   2   7  -2   37.08    1.27
  -2   7   2   37.70    1.26
   1  -7  -2   29.41    1.02
  -1  -7   2   26.93    1.01
  -1   7   2   26.45    0.98
   1   7  -2   28.25    1.00
   0  -7   2    0.65    0.26
   0   7   2    0.36    0.18
  -1  -7  -2   24.21    0.89
   1  -7   2   22.05    0.90
  -1   7  -2   24.15    0.88
   1   7   2   22.60    0.84
  -2  -7  -2   16.04    0.70
   2  -7   2   14.49    0.70
  -2   7  -2   16.09    0.69
   2   7   2   17.06    0.67
   3  -7   2   19.53    0.81
  -3  -7  -2   20.31    0.81
   3   7   2   19.97    0.76
  -3   7  -2   19.69    0.79
  -4  -7  -2   11.31    0.59
   4  -7   2   11.29    0.60
   4   7   2   11.67    0.55
  -4   7  -2   11.62    0.58
   4   7   2   11.88    0.51
  -5  -7  -2   -0.02    0.23
   5  -7   2    0.34    0.24
  -5   7  -2    0.05    0.14
  -5   7  -2   -0.06    0.20
   5   7   2    0.04    0.15
   5   7   2    0.12    0.16
   6  -7   2    0.18    0.25
  -6  -7  -2   -0.26    0.22
  -6   7  -2   -0.05    0.14
   6   7   2    0.13    0.13
  -6   7  -2   -0.28    0.20
   7  -7   2   -0.12    0.24
  -7   7  -2    0.31    0.15
  -7   7  -2   -0.15    0.22
   8  -7   2   -0.19    0.25
  -8  -7  -2    0.26    0.26
  -8   7  -2   -0.50    0.21
  -8   7  -2    0.02    0.15
  -9  -7  -2    6.29    0.50
   9  -7   2    5.13    0.44
  -9   7  -2    5.99    0.49
  -9   7  -2    6.19    0.39
  10  -7   2   -0.11    0.26
 -10  -7  -2   -0.09    0.26
 -10   7  -2    0.16    0.25
 -10   7  -2    0.25    0.18
 -11  -7  -2    1.99    0.35
  11  -7   2    2.29    0.36
 -11   7  -2    1.64    0.33
 -12  -7  -2   -0.03    0.29
  12  -7   2    0.77    0.30
 -12   7  -2    0.05    0.27
 -13  -7  -2    0.16    0.31
 -13   7  -2    0.12    0.30
  12  -8  -2    0.24    0.32
 -12  -8   2   -0.01    0.34
 -12   8   2   -0.22    0.28
 -11  -8   2   -0.16    0.32
  11  -8  -2   -0.69    0.27
 -11   8   2    0.50    0.29
 -10  -8   2    0.45    0.34
  10  -8  -2    0.31    0.29
 -10   8   2    0.46    0.26
  -9  -8   2    1.15    0.34
   9  -8  -2    0.79    0.31
  -9   8   2    1.30    0.30
  -8  -8   2    1.53    0.35
   8  -8  -2    1.70    0.33
  -8   8   2    2.01    0.32
   8   8  -2    1.55    0.27
   7  -8  -2   -0.05    0.26
   7   8  -2    0.19    0.21
  -7   8   2    0.20    0.23
  -6  -8   2   10.88    0.63
   6  -8  -2   11.08    0.61
   6   8  -2   10.69    0.59
  -6   8   2    9.61    0.58
  -5  -8   2    4.83    0.45
   5  -8  -2    5.85    0.47
  -5   8   2    6.00    0.47
   5   8  -2    5.79    0.41
  -4  -8   2    1.56    0.32
   4  -8  -2    1.13    0.30
   4   8  -2    1.08    0.23
  -4   8   2    1.71    0.28
   3  -8  -2    0.05    0.26
  -3  -8   2    0.55    0.27
   3   8  -2    0.55    0.21
  -3   8   2    0.17    0.23
   2  -8  -2    9.56    0.58
  -2  -8   2    9.75    0.58
  -2   8   2    9.88    0.57
   2   8  -2   10.30    0.57
   1  -8  -2    0.11    0.25
  -1  -8   2   -0.02    0.24
  -1   8   2    0.00    0.19
   1   8  -2    0.10    0.20
   0  -8   2    1.62    0.31
   0  -8  -2    1.39    0.29
   0   8  -2    1.98    0.27
   0   8   2    1.31    0.25
  -1  -8  -2   -0.06    0.23
   1  -8   2    0.22    0.25
  -1   8  -2    0.27    0.21
   1   8   2    0.26    0.19
   2  -8   2    1.16    0.30
  -2  -8  -2    1.23    0.28
  -2   8  -2    1.18    0.27
   2   8   2    1.38    0.23
  -3  -8  -2    0.25    0.25
   3  -8   2   -0.11    0.25
  -3   8  -2   -0.28    0.21
   4  -8   2    8.06    0.56
  -4  -8  -2    9.00    0.56
  -4   8  -2   10.35    0.57
   4   8   2    8.75    0.49
   5  -8   2    3.46    0.38
  -5  -8  -2    3.19    0.37
  -5   8  -2    3.65    0.37
   5   8   2    3.57    0.29
  -6  -8  -2   -0.11    0.26
   6  -8   2    0.02    0.26
  -6   8  -2   -0.05    0.23
  -7  -8  -2    0.53    0.30
   7  -8   2    0.74    0.31
  -7   8  -2    1.25    0.28
   8  -8   2    2.28    0.36
  -8   8  -2    2.34    0.33
   9  -8   2    1.44    0.33
  -9  -8  -2    1.13    0.32
  -9   8  -2    1.27    0.31
  10  -8   2    7.16    0.57
 -10  -8  -2    6.50    0.56
 -10   8  -2    7.18    0.57
 -11  -8  -2    0.33    0.31
  11  -8   2    0.80    0.32
 -11   8  -2   -0.01    0.29
  10  -9  -2    0.34    0.32
 -10  -9   2   -0.01    0.34
 -10   9   2   -0.03    0.28
   9  -9  -2    0.16    0.31
  -9  -9   2    0.22    0.35
  -9   9   2    0.27    0.27
   8  -9  -2    1.01    0.34
  -8  -9   2    1.59    0.38
  -8   9   2    0.76    0.29
   7  -9  -2    2.04    0.37
  -7   9   2    0.95    0.29
  -6  -9   2    0.15    0.32
   6  -9  -2    0.02    0.28
  -6   9   2   -0.05    0.24
   5  -9  -2   -0.02    0.27
  -5  -9   2    0.08    0.30
  -5   9   2    0.20    0.24
   5   9  -2    0.04    0.22
   4  -9  -2    0.04    0.28
  -4  -9   2    0.40    0.32
  -4   9   2    0.62    0.25
   4   9  -2    0.63    0.24
  -3  -9   2    0.91    0.32
   3  -9  -2    0.57    0.30
  -3   9   2    1.05    0.26
   3   9  -2    0.88    0.26
  -2  -9   2    2.24    0.37
   2  -9  -2    1.71    0.34
  -2   9   2    2.34    0.31
   2   9  -2    2.20    0.31
  -1  -9   2    1.29    0.34
   1  -9  -2    0.70    0.29
   1   9  -2    0.88    0.25
   0  -9  -2    0.01    0.27
   0  -9   2    0.87    0.32
   0   9  -2    0.58    0.24
   1  -9   2    3.16    0.40
  -1  -9  -2    3.67    0.40
  -1   9  -2    4.17    0.39
   2  -9   2   12.46    0.69
  -2  -9  -2   13.12    0.70
  -2   9  -2   14.00    0.71
   3  -9   2    1.32    0.33
  -3  -9  -2    0.71    0.31
  -3   9  -2    1.12    0.29
   4  -9   2    0.34    0.29
  -4  -9  -2    0.44    0.29
  -4   9  -2    0.59    0.27
   4   9   2    0.16    0.20
  -5  -9  -2    0.19    0.30
   5  -9   2   -0.06    0.29
  -5   9  -2    0.16    0.25
   6  -9   2    0.27    0.30
  -6  -9  -2   -0.48    0.29
  -6   9  -2    0.35    0.26
  -7  -9  -2    0.38    0.32
   7  -9   2    0.16    0.30
  -7   9  -2   -0.06    0.27
   8  -9   2    1.25    0.34
  -8   9  -2    0.79    0.30
   9  -9   2    0.72    0.34
  -9  -9  -2    0.62    0.33
  -9   9  -2   -0.16    0.28
  -6 -10   2    1.83    0.42
   6 -10  -2    1.94    0.38
   5 -10  -2    0.35    0.33
  -5 -10   2    0.32    0.38
   4 -10  -2    0.40    0.32
  -4 -10   2    0.28    0.35
  -3 -10   2    0.12    0.34
   3 -10  -2    0.42    0.33
   2 -10  -2    0.10    0.31
  -2 -10   2   -0.47    0.31
  -1 -10   2    3.52    0.44
   1 -10  -2    3.11    0.42
   1  10  -2    3.99    0.40
   0 -10   2    0.23    0.34
   0 -10  -2    0.21    0.32
   0  10  -2    0.20    0.26
  -1 -10  -2    1.23    0.37
   1 -10   2    0.71    0.36
  -1  10  -2    0.97    0.30
   2 -10   2    2.22    0.40
  -2 -10  -2    2.31    0.41
  -2  10  -2    2.26    0.35
   3 -10   2    0.27    0.34
  -3 -10  -2    0.53    0.34
   3  10   2    0.60    0.24
  -3  10  -2    0.11    0.28
   4 -10   2    0.54    0.35
  -4 -10  -2    0.58    0.36
  -4  10  -2    0.17    0.28
  -5 -10  -2    0.59    0.36
   5 -10   2    0.99    0.37
  -5  10  -2    0.94    0.33
 -19   0   3    1.57    0.38
 -18   0   3   -0.11    0.29
 -17   0   3    0.05    0.29
  17   0  -3    0.06    0.25
  16   0  -3    0.23    0.24
 -16   0   3    0.60    0.28
 -15   0   3    2.13    0.33
  15   0  -3    2.09    0.30
 -14   0   3    0.14    0.25
  14   0  -3   -0.15    0.21
 -13   0   3    2.60    0.31
  13   0  -3    2.35    0.28
 -12   0   3    0.26    0.22
  12   0  -3    0.24    0.19
  11   0  -3   24.20    0.88
 -11   0   3   26.21    0.91
 -10   0   3   -0.24    0.17
  10   0  -3    0.03    0.15
  -9   0   3   20.02    0.72
   9   0  -3   19.09    0.70
   8   0  -3    0.11    0.12
  -8   0   3    0.16    0.14
  -7   0   3  241.39    6.83
   7   0  -3  237.84    6.83
  -6   0   3   -0.02    0.12
   6   0  -3    0.06    0.10
   5   0  -3  101.25    2.90
  -5   0   3  100.65    2.91
  -4   0   3   -0.08    0.09
   4   0  -3   -0.16    0.08
   3   0  -3    0.48    0.08
  -3   0   3    0.63    0.09
   3   0  -3    0.82    0.10
   2   0  -3   -0.04    0.05
  -2   0   3    0.09    0.06
  -2   0   3   -0.10    0.04
   2   0  -3   -0.05    0.04
   0   0   3   -0.09    0.04
   1   0   3  304.69    8.62
  -2   0  -3   -0.13    0.07
   2   0   3   -0.11    0.08
  -2   0  -3   -0.21    0.05
   2   0   3   -0.17    0.04
  -2   0  -3   -0.13    0.05
   2   0   3   -0.19    0.03
  -3   0  -3   11.62    0.39
  -3   0  -3   11.55    0.41
  -3   0  -3   11.62    0.38
  -4   0  -3    0.16    0.09
   4   0   3    0.04    0.08
   4   0   3    0.06    0.08
  -4   0  -3   -0.07    0.09
  -4   0  -3   -0.01    0.08
  -5   0  -3   65.05    1.89
  -5   0  -3   65.72    1.96
  -5   0  -3   66.48    1.90
   5   0   3   63.44    1.89
  -6   0  -3    0.14    0.11
   6   0   3    0.01    0.09
  -6   0  -3   -0.26    0.11
  -7   0  -3    5.92    0.32
   7   0   3    6.58    0.32
  -7   0  -3    6.53    0.34
   8   0   3   -0.11    0.11
  -8   0  -3   -0.26    0.13
   9   0   3   20.28    0.71
  -9   0  -3   20.48    0.74
 -10   0  -3   -0.26    0.17
  10   0   3    0.04    0.15
  11   0   3    5.60    0.39
 -11   0  -3    4.96    0.35
  12   0   3   -0.07    0.17
 -12   0  -3   -0.22    0.20
 -13   0  -3    0.10    0.21
 -14   0  -3    0.13    0.23
 -15   0  -3    2.21    0.33
 -16   0  -3   -0.29    0.26
 -17   0  -3    1.86    0.34
 -18   0  -3    0.03    0.30
 -19  -1   3    0.36    0.33
 -19   1   3   -0.23    0.32
 -18  -1   3   -0.40    0.30
 -18   1   3    0.22    0.30
 -17  -1   3    0.77    0.30
  17  -1  -3    0.95    0.29
 -17   1   3    0.57    0.31
  17   1  -3    0.74    0.27
 -16  -1   3    1.90    0.34
  16  -1  -3    3.12    0.35
  16   1  -3    2.78    0.33
 -16   1   3    1.66    0.33
  15  -1  -3    0.93    0.26
 -15  -1   3    0.48    0.27
  15   1  -3    0.33    0.24
 -15   1   3    0.68    0.27
 -14  -1   3   -0.04    0.24
  14  -1  -3    0.04    0.21
  14   1  -3    0.07    0.21
 -14   1   3    0.07    0.24
  13  -1  -3    8.50    0.52
 -13  -1   3    8.09    0.51
 -13   1   3    6.98    0.50
  13   1  -3    7.63    0.50
 -12  -1   3    4.80    0.37
  12  -1  -3    5.30    0.44
  12   1  -3    5.10    0.43
 -12   1   3    4.23    0.35
  11  -1  -3    9.23    0.50
 -11  -1   3    8.68    0.50
  11   1  -3    8.89    0.49
 -11   1   3   10.13    0.51
 -10  -1   3    5.95    0.40
  10  -1  -3    4.91    0.39
  10   1  -3    5.08    0.37
 -10   1   3    5.24    0.39
   9  -1  -3   12.65    0.54
  -9  -1   3   13.19    0.55
  -9   1   3   12.99    0.54
   9   1  -3   12.86    0.53
  -8  -1   3    9.21    0.44
   8  -1  -3    9.06    0.42
  -8   1   3    9.26    0.43
   8   1  -3    9.34    0.41
   7  -1  -3  124.76    3.58
  -7  -1   3  123.11    3.58
  -7   1   3  123.31    3.58
   7   1  -3  124.20    3.58
   6  -1  -3   50.49    1.51
  -6  -1   3   51.17    1.51
  -6   1   3   50.40    1.50
   6   1  -3   49.17    1.50
   5  -1  -3   79.86    2.30
  -5  -1   3   78.12    2.30
  -5   1   3   78.54    2.30
   5   1  -3   79.95    2.30
  -4  -1   3    8.92    0.35
   4  -1  -3    8.27    0.33
   4   1  -3    8.81    0.33
  -4   1   3    8.44    0.34
   3  -1  -3   85.57    2.49
   3  -1  -3   86.53    2.49
  -3  -1   3   88.17    2.50
  -3  -1   3   85.78    2.44
   3   1  -3   87.88    2.50
  -3   1   3   88.31    2.49
   2  -1  -3   19.75    0.61
  -2  -1   3   20.07    0.59
  -2  -1   3   20.96    0.62
   2  -1  -3   20.04    0.61
   2   1  -3   19.81    0.61
  -2   1   3   20.04    0.60
   1  -1  -3  645.96   18.75
   1  -1  -3  670.23   18.76
   1   1  -3  666.25   18.79
  -1   1   3  649.18   18.66
   1   1  -3  682.13   18.82
   0  -1   3   59.08    1.69
   0  -1  -3   52.85    1.67
   0  -1  -3   57.81    1.67
   0   1  -3   59.92    1.69
   0   1   3   63.36    1.68
   0   1  -3   59.47    1.69
  -1  -1  -3  197.44    5.75
  -1  -1  -3  213.16    5.63
   1  -1   3  189.18    5.62
  -1  -1  -3  209.28    5.62
  -1   1  -3  193.19    5.66
  -1   1  -3  195.36    5.64
   1   1   3  193.88    5.57
  -2  -1  -3    0.81    0.07
   2  -1   3    1.11    0.10
  -2  -1  -3    0.87    0.07
  -2  -1  -3    1.03    0.09
   2   1   3    0.99    0.09
  -2   1  -3    1.12    0.10
   2   1   3    1.04    0.11
  -2   1  -3    1.16    0.09
   3  -1   3  138.51    4.02
  -3  -1  -3  147.51    4.12
  -3  -1  -3  141.23    4.01
  -3  -1  -3  138.93    4.00
   3   1   3  140.07    3.98
  -3   1  -3  138.39    4.02
   3   1   3  144.30    4.12
  -3   1  -3  141.07    4.02
  -3   1  -3  141.16    4.13
  -4  -1  -3   37.09    1.09
  -4  -1  -3   34.46    1.04
  -4  -1  -3   36.01    1.05
   4  -1   3   34.78    1.06
   4   1   3   34.86    1.04
  -4   1  -3   33.81    1.09
   4   1   3   36.92    1.09
  -4   1  -3   34.70    1.06
  -5  -1  -3   32.51    1.00
   5  -1   3   33.47    1.00
  -5  -1  -3   32.89    0.99
  -5   1  -3   33.43    1.01
   5   1   3   32.90    0.98
  -5   1  -3   32.07    1.04
  -6  -1  -3    6.47    0.33
   6  -1   3    6.64    0.33
  -6   1  -3    6.62    0.33
   6   1   3    6.74    0.29
  -6   1  -3    6.74    0.33
  -7  -1  -3   58.78    1.73
   7  -1   3   56.29    1.72
  -7   1  -3   57.92    1.74
   7   1   3   59.27    1.71
  -7   1  -3   58.38    1.79
   8  -1   3    4.91    0.33
  -8  -1  -3    4.59    0.34
  -8   1  -3    4.50    0.31
   8   1   3    5.00    0.29
  -8   1  -3    4.72    0.33
   9  -1   3   20.78    0.74
  -9  -1  -3   21.75    0.76
  -9   1  -3   20.96    0.76
   9   1   3   21.19    0.72
  -9   1  -3   20.57    0.76
  10  -1   3   36.41    1.18
 -10  -1  -3   36.48    1.19
  10   1   3   36.64    1.15
 -10   1  -3   36.26    1.19
  11  -1   3   14.11    0.61
 -11  -1  -3   14.83    0.64
  11   1   3   15.49    0.60
 -11   1  -3   14.12    0.64
 -12  -1  -3   -0.14    0.19
  12  -1   3    0.07    0.18
  12   1   3   -0.01    0.16
 -12   1  -3   -0.05    0.20
 -13  -1  -3   -0.11    0.22
 -13   1  -3    0.02    0.22
 -14  -1  -3    0.55    0.25
 -14   1  -3    0.40    0.25
 -15  -1  -3    0.19    0.25
 -15   1  -3    0.48    0.27
 -16  -1  -3   -0.18    0.26
 -16   1  -3   -0.13    0.26
 -17  -1  -3   -0.20    0.28
 -17   1  -3    0.18    0.30
 -18  -1  -3   -0.02    0.30
 -18   1  -3    0.08    0.29
 -19  -2   3    0.36    0.35
 -19   2   3    1.39    0.38
 -18  -2   3   -0.67    0.29
  18  -2  -3    0.06    0.28
 -18   2   3   -0.18    0.31
 -17  -2   3   -0.67    0.28
  17  -2  -3    0.18    0.26
 -17   2   3   -0.23    0.28
 -16  -2   3    0.60    0.30
  16  -2  -3    0.64    0.28
  16   2  -3    0.65    0.26
 -16   2   3    0.06    0.28
 -15  -2   3    0.35    0.27
  15  -2  -3   -0.03    0.23
 -15   2   3   -0.05    0.26
  15   2  -3    0.49    0.23
 -14  -2   3   25.41    1.01
  14  -2  -3   27.07    1.03
 -14   2   3   26.41    1.01
  14   2  -3   27.19    0.99
  13  -2  -3   23.15    0.90
 -13  -2   3   22.69    0.91
 -13   2   3   23.51    0.90
  13   2  -3   22.00    0.87
 -12  -2   3    0.92    0.25
  12  -2  -3    1.14    0.25
 -12   2   3    1.33    0.26
  12   2  -3    1.38    0.23
 -11  -2   3   11.34    0.58
  11  -2  -3   12.23    0.59
 -11   2   3   12.69    0.58
  11   2  -3   11.56    0.56
 -10  -2   3    0.40    0.20
  10  -2  -3    0.50    0.19
 -10   2   3    0.67    0.20
  10   2  -3    0.65    0.17
  -9  -2   3   -0.04    0.17
   9  -2  -3   -0.04    0.15
  -9   2   3    0.24    0.17
   9   2  -3    0.06    0.13
   8  -2  -3    2.25    0.22
  -8  -2   3    2.10    0.22
  -8   2   3    2.42    0.22
   8   2  -3    1.92    0.19
   7  -2  -3    4.55    0.25
  -7  -2   3    4.00    0.32
   7  -2  -3    4.10    0.26
   7   2  -3    3.17    0.28
  -7   2   3    4.28    0.31
   6  -2  -3   31.30    0.97
  -6  -2   3   29.79    1.00
   6  -2  -3   32.09    0.99
   6   2  -3   31.08    0.98
  -6   2   3   32.08    0.99
   5  -2  -3    8.73    0.38
   5  -2  -3    8.88    0.32
  -5  -2   3    8.53    0.39
   5   2  -3    8.41    0.37
  -5   2   3    8.67    0.36
   4  -2  -3   57.55    1.74
  -4  -2   3   59.65    1.74
   4  -2  -3   60.44    1.74
   4   2  -3   58.96    1.73
  -4   2   3   58.52    1.73
  -3  -2   3   40.14    1.21
   3  -2  -3   40.47    1.19
   3  -2  -3   39.06    1.18
   3   2  -3   40.37    1.20
  -3   2   3   39.97    1.19
   2  -2  -3   20.84    0.65
   2  -2  -3   20.68    0.65
  -2  -2   3   20.93    0.67
   2   2  -3   21.03    0.66
  -2   2   3   20.68    0.64
   1  -2  -3   24.15    0.75
  -1  -2   3   25.96    0.77
   1  -2  -3   24.37    0.75
   1   2  -3   25.57    0.76
  -1   2   3   24.25    0.74
   0  -2  -3    4.87    0.22
   0  -2   3    4.67    0.26
   0  -2  -3    5.00    0.21
   0   2  -3    4.80    0.23
   0   2   3    4.84    0.20
   1  -2   3   21.77    0.68
  -1  -2  -3   23.27    0.66
  -1  -2  -3   21.89    0.65
   1   2   3   21.22    0.66
   1   2   3   21.47    0.65
  -1   2  -3   21.84    0.67
   1   2   3   18.47    0.63
  -2  -2  -3    2.95    0.17
   2  -2   3    2.36    0.17
  -2  -2  -3    2.79    0.19
   2   2   3    2.75    0.18
  -2   2  -3    2.92    0.21
   2   2   3    2.64    0.16
  -3  -2  -3  132.22    3.74
   3  -2   3  130.23    3.76
  -3  -2  -3  136.67    3.75
   3   2   3  131.89    3.83
  -3   2  -3  130.32    3.76
   3   2   3  127.77    3.73
   3   2   3  129.99    3.70
  -4  -2  -3   14.45    0.49
   4  -2   3   14.58    0.51
   4   2   3   15.12    0.48
   4   2   3   14.43    0.50
   4   2   3   14.27    0.47
  -4   2  -3   14.93    0.52
  -4   2  -3   14.17    0.51
  -5  -2  -3    3.13    0.24
  -5  -2  -3    2.78    0.21
   5  -2   3    2.79    0.24
   5   2   3    2.64    0.20
   5   2   3    2.87    0.19
  -5   2  -3    3.08    0.24
  -5   2  -3    2.73    0.22
   6  -2   3   54.52    1.64
  -6  -2  -3   54.78    1.63
   6   2   3   55.10    1.61
  -6   2  -3   54.36    1.69
  -6   2  -3   53.99    1.64
   6   2   3   55.88    1.59
  -7  -2  -3    1.93    0.20
   7  -2   3    2.25    0.20
   7   2   3    2.06    0.16
  -7   2  -3    2.32    0.21
  -7   2  -3    1.97    0.19
   8  -2   3   18.89    0.70
  -8  -2  -3   19.07    0.69
  -8   2  -3   19.14    0.70
  -8   2  -3   19.18    0.70
   8   2   3   19.01    0.65
  -9  -2  -3   22.70    0.81
   9  -2   3   22.65    0.81
   9   2   3   23.73    0.78
  -9   2  -3   22.29    0.83
  -9   2  -3   23.62    0.82
  10  -2   3    0.57    0.19
 -10  -2  -3    1.16    0.23
  10   2   3    0.77    0.17
 -10   2  -3    0.73    0.21
 -10   2  -3    1.02    0.20
 -11  -2  -3    9.30    0.52
  11  -2   3   10.04    0.52
 -11   2  -3    8.88    0.52
  11   2   3    9.94    0.48
 -12  -2  -3   11.13    0.57
  12  -2   3   11.10    0.56
 -12   2  -3   10.99    0.57
 -13  -2  -3    0.34    0.24
  13  -2   3    0.10    0.20
 -13   2  -3    0.02    0.24
 -14  -2  -3    1.55    0.29
 -14   2  -3    1.68    0.31
 -15  -2  -3    0.65    0.28
 -15   2  -3    1.26    0.30
 -16  -2  -3   -0.62    0.25
 -16   2  -3   -0.15    0.26
 -17  -2  -3    0.57    0.30
 -17   2  -3    0.74    0.31
  18  -3  -3    0.94    0.33
 -18  -3   3    0.44    0.34
 -18   3   3    0.12    0.32
 -17  -3   3   -0.36    0.30
  17  -3  -3   -0.23    0.28
 -17   3   3    0.45    0.31
  16  -3  -3    0.87    0.30
 -16  -3   3    0.24    0.30
 -16   3   3    0.52    0.31
  15  -3  -3   -0.01    0.26
 -15  -3   3   -0.16    0.28
 -15   3   3    0.69    0.28
  15   3  -3    0.36    0.23
  14  -3  -3    7.83    0.58
 -14  -3   3    6.58    0.54
 -14   3   3    7.39    0.53
  14   3  -3    6.49    0.50
 -13  -3   3    0.23    0.25
  13  -3  -3   -0.19    0.22
  13   3  -3    0.01    0.19
 -13   3   3    0.07    0.24
 -12  -3   3   -0.36    0.23
  12  -3  -3   -0.17    0.20
 -12   3   3   -0.07    0.21
  12   3  -3   -0.01    0.18
  11  -3  -3    2.38    0.29
 -11  -3   3    2.27    0.29
 -11   3   3    2.51    0.29
  11   3  -3    2.71    0.26
  10  -3  -3    5.18    0.42
 -10  -3   3    6.20    0.44
 -10   3   3    5.68    0.42
  10   3  -3    6.38    0.39
  -9  -3   3    1.35    0.23
   9  -3  -3    1.48    0.22
  -9   3   3    1.25    0.21
   9   3  -3    1.41    0.20
  -8  -3   3   38.51    1.25
   8  -3  -3   39.05    1.24
   8   3  -3   37.07    1.21
  -8   3   3   38.96    1.22
  -7  -3   3    0.93    0.19
   7  -3  -3    1.22    0.13
   7  -3  -3    0.86    0.17
   7   3  -3    1.20    0.16
  -7   3   3    1.23    0.17
   6  -3  -3  130.05    3.75
   6  -3  -3  130.86    3.79
  -6  -3   3  128.83    3.75
  -6   3   3  128.46    3.74
   6   3  -3  128.87    3.74
  -5  -3   3   99.46    2.92
   5  -3  -3  101.38    2.92
   5  -3  -3  100.75    2.93
   5   3  -3   99.47    2.91
  -5   3   3   99.56    2.91
   4  -3  -3    0.63    0.14
   4   3  -3    0.59    0.12
  -4   3   3    0.57    0.12
   3  -3  -3   10.20    0.41
  -3  -3   3   10.38    0.44
   3   3  -3   10.09    0.41
  -3   3   3   10.89    0.40
   2  -3  -3   52.41    1.54
  -2  -3   3   52.24    1.56
   2   3  -3   51.15    1.54
  -2   3   3   51.93    1.53
  -1  -3   3   47.23    1.42
   1  -3  -3   47.73    1.41
  -1   3   3   46.48    1.39
   1   3  -3   47.41    1.41
   0  -3  -3  266.44    7.35
   0  -3   3  265.29    7.37
   0   3  -3  254.32    7.36
   0   3   3  250.27    7.34
  -1  -3  -3   62.99    1.81
   1  -3   3   62.37    1.83
   1   3   3   61.78    1.81
  -1   3  -3   60.52    1.82
   1   3   3   60.88    1.79
  -2  -3  -3  361.31   10.14
   2  -3   3  358.03   10.08
   2   3   3  354.95   10.31
   2   3   3  353.28   10.17
   2   3   3  346.83   10.05
  -2   3  -3  359.32   10.08
  -3  -3  -3   44.63    1.31
   3  -3   3   43.57    1.33
   3   3   3   42.40    1.31
  -3   3  -3   41.35    1.32
   3   3   3   43.60    1.29
   3   3   3   45.26    1.28
   4  -3   3   17.02    0.61
  -4  -3  -3   17.30    0.58
   4   3   3   16.55    0.56
  -4   3  -3   16.93    0.60
   4   3   3   16.85    0.57
   4   3   3   17.33    0.55
   5  -3   3    3.21    0.23
  -5   3  -3    3.39    0.27
   5   3   3    3.05    0.20
  -5   3  -3    3.75    0.24
   5   3   3    3.44    0.24
  -6  -3  -3   37.67    1.14
   6  -3   3   35.87    1.14
   6   3   3   36.11    1.11
  -6   3  -3   36.88    1.15
   6   3   3   34.96    1.08
  -6   3  -3   35.99    1.16
   7  -3   3   35.69    1.14
  -7  -3  -3   37.47    1.14
  -7   3  -3   35.61    1.15
   7   3   3   35.85    1.07
   7   3   3   35.17    1.10
  -7   3  -3   34.83    1.16
   8  -3   3    0.90    0.19
  -8  -3  -3    0.32    0.19
  -8   3  -3    0.67    0.19
   8   3   3    0.46    0.14
  -8   3  -3    0.63    0.17
  -9  -3  -3    0.12    0.19
   9  -3   3    0.19    0.18
  -9   3  -3   -0.03    0.15
  -9   3  -3    0.17    0.18
   9   3   3   -0.03    0.13
  10  -3   3   59.31    1.87
 -10  -3  -3   61.81    1.87
  10   3   3   62.80    1.82
 -10   3  -3   57.14    1.90
 -10   3  -3   60.11    1.87
 -11  -3  -3    6.50    0.47
  11  -3   3    6.41    0.49
 -11   3  -3    6.62    0.47
 -12  -3  -3    9.64    0.54
  12  -3   3    9.54    0.55
 -12   3  -3   10.24    0.56
  13  -3   3   11.01    0.61
 -13  -3  -3   10.71    0.59
 -13   3  -3   10.55    0.59
 -14  -3  -3    8.56    0.55
 -14   3  -3    8.37    0.55
 -15  -3  -3   -0.21    0.25
 -15   3  -3    0.01    0.26
 -16  -3  -3   -0.40    0.27
 -16   3  -3    0.34    0.28
 -17  -3  -3    1.65    0.35
 -17   3  -3    1.74    0.35
  17  -4  -3    3.24    0.44
 -17  -4   3    2.80    0.41
 -17   4   3    2.86    0.40
 -16  -4   3    1.12    0.34
  16  -4  -3    0.67    0.32
 -16   4   3    0.19    0.29
  15  -4  -3    6.48    0.51
 -15  -4   3    5.04    0.47
 -15   4   3    5.65    0.46
  14  -4  -3    1.59    0.32
 -14  -4   3    1.16    0.32
 -14   4   3    0.83    0.29
  14   4  -3    0.90    0.25
  13  -4  -3    3.20    0.36
 -13  -4   3    2.86    0.37
 -13   4   3    2.91    0.34
  13   4  -3    3.15    0.31
 -12  -4   3   11.45    0.63
  12  -4  -3   12.17    0.66
  12   4  -3   11.82    0.58
 -12   4   3   12.51    0.62
  11  -4  -3   17.48    0.77
 -11  -4   3   17.31    0.76
  11   4  -3   16.54    0.71
 -11   4   3   17.34    0.74
  10  -4  -3    0.27    0.21
 -10  -4   3    0.63    0.24
  10   4  -3    0.31    0.18
 -10   4   3    0.76    0.22
  -9  -4   3    1.64    0.26
   9  -4  -3    1.53    0.26
  -9   4   3    1.75    0.24
   9   4  -3    1.72    0.22
   8  -4  -3    2.79    0.28
  -8  -4   3    2.35    0.27
   8   4  -3    2.98    0.25
  -8   4   3    2.65    0.26
   7  -4  -3    4.81    0.33
  -7  -4   3    4.54    0.38
   7   4  -3    5.02    0.34
  -7   4   3    4.49    0.34
   6  -4  -3    0.69    0.18
  -6  -4   3    0.80    0.20
  -6   4   3    0.49    0.15
   6   4  -3    0.54    0.14
   5  -4  -3    7.93    0.43
  -5   4   3    7.13    0.38
   5   4  -3    8.20    0.39
  -4  -4   3    8.01    0.43
   4  -4  -3    8.33    0.41
  -4   4   3    7.75    0.37
   4   4  -3    7.52    0.39
  -3  -4   3   80.19    2.35
   3  -4  -3   79.32    2.33
   3   4  -3   78.27    2.33
  -3   4   3   78.56    2.32
  -2  -4   3    5.52    0.36
   2  -4  -3    5.74    0.32
  -2   4   3    6.49    0.31
   2   4  -3    4.85    0.32
   1  -4  -3   25.91    0.86
  -1  -4   3   27.14    0.88
  -1   4   3   26.38    0.84
   1   4  -3   26.88    0.87
   0  -4  -3    0.89    0.15
   0  -4   3    0.92    0.16
   0   4  -3    0.80    0.14
   1  -4   3    1.77    0.19
  -1  -4  -3    1.82    0.18
  -1   4  -3    1.84    0.18
   1   4   3    1.75    0.14
  -2  -4  -3   11.34    0.46
   2  -4   3   11.54    0.48
  -2   4  -3   11.56    0.47
   2   4   3   11.25    0.39
   2   4   3   11.19    0.43
  -3  -4  -3    0.38    0.13
   3  -4   3    0.02    0.15
   3   4   3    0.37    0.10
   3   4   3    0.62    0.10
   3   4   3    0.41    0.11
  -3   4  -3    0.42    0.14
  -4  -4  -3    2.60    0.21
   4  -4   3    2.35    0.23
   4   4   3    2.30    0.16
  -4   4  -3    2.08    0.20
   4   4   3    2.71    0.18
   4   4   3    2.36    0.18
   5  -4   3   10.86    0.48
  -5  -4  -3   10.33    0.46
   5   4   3   10.60    0.43
   5   4   3   10.35    0.39
  -5   4  -3   11.36    0.48
  -5   4  -3    9.76    0.43
   6  -4   3    0.77    0.19
  -6   4  -3    0.52    0.15
  -6   4  -3    0.67    0.18
   6   4   3    0.76    0.13
   6   4   3    0.51    0.13
  -7  -4  -3   12.24    0.53
   7  -4   3   10.77    0.51
  -7   4  -3   10.89    0.51
   7   4   3   10.88    0.41
   7   4   3   10.91    0.46
  -7   4  -3   10.56    0.48
  -8  -4  -3    5.86    0.42
   8  -4   3    6.07    0.42
  -8   4  -3    5.81    0.37
   8   4   3    6.31    0.37
  -8   4  -3    6.18    0.41
   8   4   3    6.21    0.29
   9  -4   3    0.67    0.22
  -9  -4  -3    0.28    0.22
  -9   4  -3    0.72    0.19
  -9   4  -3    0.33    0.21
   9   4   3    0.56    0.17
 -10  -4  -3    4.09    0.35
  10  -4   3    5.00    0.40
 -10   4  -3    4.20    0.35
 -10   4  -3    3.88    0.34
 -11  -4  -3    0.70    0.25
  11  -4   3    0.57    0.23
 -11   4  -3    0.23    0.23
 -11   4  -3    0.38    0.19
  12  -4   3   -0.22    0.21
 -12  -4  -3   -0.17    0.23
 -12   4  -3   -0.10    0.23
 -13  -4  -3    3.21    0.36
 -13   4  -3    3.15    0.36
 -14  -4  -3   -0.07    0.25
 -14   4  -3    0.14    0.26
 -15  -4  -3    0.00    0.27
 -15   4  -3   -0.11    0.27
 -16  -4  -3    0.25    0.31
 -16   4  -3    0.00    0.29
 -17  -5   3    0.28    0.34
  17  -5  -3    0.66    0.34
 -17   5   3    0.36    0.31
  16  -5  -3    0.09    0.31
 -16  -5   3   -0.23    0.32
 -16   5   3    0.08    0.29
  15  -5  -3   -0.08    0.28
 -15  -5   3    0.25    0.32
 -15   5   3   -0.34    0.26
  14  -5  -3    1.21    0.33
 -14  -5   3    1.91    0.35
 -14   5   3    1.44    0.31
 -13  -5   3   -0.16    0.28
  13  -5  -3    0.25    0.28
  13   5  -3    0.19    0.20
 -13   5   3   -0.10    0.23
 -12  -5   3    0.26    0.29
  12  -5  -3    0.91    0.28
  12   5  -3    0.45    0.21
 -12   5   3    0.30    0.23
 -11  -5   3    1.98    0.32
  11  -5  -3    2.63    0.34
  11   5  -3    2.29    0.27
 -11   5   3    1.60    0.28
 -10  -5   3   20.75    0.84
  10  -5  -3   20.95    0.86
 -10   5   3   20.63    0.83
  10   5  -3   20.66    0.81
  -9  -5   3    0.68    0.26
   9  -5  -3    0.15    0.23
  -9   5   3    0.53    0.21
   9   5  -3    0.62    0.19
   8  -5  -3    2.80    0.30
  -8  -5   3    3.45    0.33
  -8   5   3    2.85    0.28
   8   5  -3    2.91    0.27
  -7  -5   3    4.17    0.35
   7  -5  -3    5.77    0.45
   7   5  -3    4.03    0.30
  -7   5   3    4.50    0.32
   6  -5  -3   13.47    0.58
   6   5  -3   13.19    0.56
  -6   5   3   12.31    0.56
  -5  -5   3   57.69    1.76
   5  -5  -3   56.23    1.74
  -5   5   3   55.60    1.73
   5   5  -3   55.47    1.73
   4  -5  -3    7.34    0.42
  -4  -5   3    7.43    0.46
  -4   5   3    7.30    0.39
   4   5  -3    7.48    0.42
   3  -5  -3   10.76    0.48
  -3  -5   3   10.74    0.51
  -3   5   3   10.19    0.46
   3   5  -3   11.16    0.49
  -2  -5   3   23.38    0.81
   2  -5  -3   21.83    0.78
  -2   5   3   22.53    0.76
   2   5  -3   21.60    0.77
   1  -5  -3   33.24    1.08
  -1  -5   3   33.04    1.10
  -1   5   3   33.37    1.05
   1   5  -3   33.14    1.07
   0  -5   3    0.40    0.18
   0   5  -3    0.45    0.15
  -1  -5  -3   33.61    1.10
   1  -5   3   33.80    1.12
   1   5   3   35.55    1.07
  -1   5  -3   32.90    1.09
   2  -5   3    0.25    0.18
   2   5   3    0.28    0.12
  -2   5  -3    0.44    0.15
  -3  -5  -3   25.15    0.90
   3  -5   3   27.33    0.94
   3   5   3   26.11    0.87
   3   5   3   25.76    0.86
  -3   5  -3   29.84    0.92
   4  -5   3    1.74    0.24
  -4  -5  -3    1.61    0.21
   4   5   3    2.01    0.18
   4   5   3    1.63    0.17
  -4   5  -3    1.60    0.21
  -5  -5  -3   11.25    0.53
   5  -5   3   11.04    0.53
   5   5   3   11.54    0.43
  -5   5  -3   11.00    0.47
  -5   5  -3   11.60    0.52
   5   5   3   11.45    0.47
   6  -5   3    0.58    0.22
  -6  -5  -3    0.61    0.21
  -6   5  -3    0.94    0.20
   6   5   3    0.73    0.15
  -6   5  -3    0.56    0.15
   6   5   3    0.60    0.14
   7  -5   3    0.42    0.21
  -7   5  -3    0.26    0.16
   7   5   3    0.45    0.15
  -7   5  -3    0.29    0.19
   7   5   3    0.44    0.13
   8  -5   3    1.96    0.28
  -8  -5  -3    2.06    0.28
   8   5   3    2.17    0.18
   8   5   3    1.93    0.21
  -8   5  -3    1.71    0.25
  -8   5  -3    1.60    0.22
   9  -5   3    0.93    0.25
  -9  -5  -3    1.29    0.25
  -9   5  -3    1.29    0.26
  -9   5  -3    1.37    0.22
   9   5   3    1.22    0.16
  10  -5   3    7.58    0.49
 -10  -5  -3    6.97    0.49
 -10   5  -3    7.28    0.49
 -10   5  -3    6.98    0.42
 -11  -5  -3   -0.06    0.24
  11  -5   3    0.00    0.22
 -11   5  -3    0.39    0.19
 -11   5  -3    0.23    0.23
 -12  -5  -3   -0.26    0.26
  12  -5   3   -0.03    0.22
 -12   5  -3    0.46    0.26
 -13  -5  -3    6.31    0.50
 -13   5  -3    5.24    0.45
 -14  -5  -3    0.41    0.29
 -14   5  -3    0.28    0.28
 -15  -5  -3   -0.04    0.30
 -15   5  -3   -0.14    0.29
 -16  -6   3   -0.27    0.32
 -16   6   3    0.37    0.31
  15  -6  -3    1.17    0.34
 -15  -6   3    0.24    0.34
 -15   6   3    1.37    0.35
 -14  -6   3    4.96    0.48
  14  -6  -3    6.22    0.52
 -14   6   3    5.35    0.48
 -13  -6   3    1.75    0.37
  13  -6  -3    1.90    0.35
 -13   6   3    2.30    0.34
 -12  -6   3    2.72    0.38
  12  -6  -3    1.78    0.33
  12   6  -3    3.56    0.34
 -12   6   3    3.48    0.37
 -11  -6   3    0.68    0.29
  11  -6  -3   -0.34    0.23
 -11   6   3    0.23    0.23
  11   6  -3    0.12    0.19
 -10  -6   3    7.25    0.56
  10  -6  -3    7.47    0.50
 -10   6   3    7.77    0.52
  10   6  -3    8.39    0.49
  -9  -6   3    0.21    0.26
   9  -6  -3    0.29    0.23
  -9   6   3   -0.09    0.20
   9   6  -3    0.28    0.19
  -8  -6   3    6.40    0.50
   8  -6  -3    6.78    0.48
  -8   6   3    6.36    0.48
   8   6  -3    7.16    0.46
   7  -6  -3    0.26    0.23
  -7  -6   3    0.29    0.25
  -7   6   3    0.41    0.20
   7   6  -3    0.33    0.18
   6  -6  -3    2.01    0.28
  -6   6   3    1.93    0.25
   6   6  -3    1.83    0.24
   5  -6  -3    0.27    0.21
  -5  -6   3    0.03    0.23
   5   6  -3    0.16    0.17
  -5   6   3    0.28    0.18
   4  -6  -3   21.22    0.80
  -4  -6   3   20.73    0.82
   4   6  -3   20.99    0.77
  -4   6   3   19.45    0.76
  -3  -6   3    0.94    0.24
   3  -6  -3    0.96    0.23
   3   6  -3    0.72    0.19
  -2  -6   3    1.77    0.27
   2  -6  -3    1.56    0.25
  -2   6   3    1.82    0.21
   2   6  -3    1.69    0.22
  -1  -6   3    1.35    0.24
   1   6  -3    1.60    0.22
   0  -6  -3    6.20    0.43
   0  -6   3    6.41    0.45
   0   6  -3    5.74    0.41
   0   6   3    6.79    0.38
  -1  -6  -3    0.52    0.20
   1  -6   3    0.52    0.21
   1   6   3    0.26    0.14
  -1   6  -3    0.57    0.19
  -2  -6  -3    1.46    0.23
   2   6   3    1.53    0.18
  -3  -6  -3   12.58    0.57
   3  -6   3   11.84    0.59
  -3   6  -3   11.65    0.57
   3   6   3   12.51    0.52
   3   6   3   12.81    0.54
   4  -6   3    4.24    0.34
  -4  -6  -3    3.83    0.31
  -4   6  -3    3.85    0.31
   4   6   3    4.38    0.32
   4   6   3    4.44    0.34
   5  -6   3    0.69    0.24
  -5  -6  -3    0.37    0.21
  -5   6  -3    0.38    0.19
   5   6   3    0.31    0.14
   5   6   3    0.04    0.14
  -5   6  -3    0.11    0.14
   6  -6   3   14.07    0.65
  -6  -6  -3   14.92    0.66
  -6   6  -3   14.92    0.58
   6   6   3   14.69    0.53
  -6   6  -3   14.20    0.65
   6   6   3   14.19    0.59
   7  -6   3    0.05    0.23
  -7   6  -3    0.31    0.16
  -7   6  -3   -0.03    0.20
   7   6   3    0.10    0.13
   8  -6   3    0.92    0.26
  -8  -6  -3    1.03    0.26
  -8   6  -3    1.42    0.21
  -8   6  -3    1.18    0.26
   8   6   3    1.97    0.18
   9  -6   3    0.28    0.23
  -9  -6  -3   -0.02    0.23
  -9   6  -3    0.16    0.22
  -9   6  -3    0.00    0.17
  10  -6   3    1.62    0.30
 -10  -6  -3    1.57    0.30
 -10   6  -3    1.81    0.24
 -10   6  -3    1.85    0.29
 -11  -6  -3    0.85    0.28
  11  -6   3    1.34    0.29
 -11   6  -3    1.16    0.23
 -11   6  -3    0.69    0.27
 -12  -6  -3    0.60    0.30
  12  -6   3    1.14    0.30
 -12   6  -3    1.00    0.30
 -13  -6  -3    0.46    0.29
 -13   6  -3    0.36    0.29
 -14  -6  -3    3.79    0.43
 -14   6  -3    4.65    0.47
  14  -7  -3    0.26    0.31
 -14  -7   3   -0.16    0.33
 -14   7   3   -0.31    0.27
 -13  -7   3    1.17    0.36
  13  -7  -3    0.53    0.31
 -13   7   3    0.55    0.30
  12  -7  -3    0.57    0.30
 -12  -7   3    0.31    0.32
 -12   7   3   -0.31    0.24
  11  -7  -3    0.16    0.27
 -11  -7   3   -0.10    0.30
  11   7  -3    0.18    0.22
 -11   7   3    0.38    0.25
 -10  -7   3    3.78    0.42
  10  -7  -3    3.07    0.38
  10   7  -3    4.31    0.35
 -10   7   3    4.01    0.38
  -9  -7   3    0.18    0.28
   9  -7  -3    0.12    0.25
  -9   7   3    0.21    0.23
   9   7  -3    0.31    0.21
   8  -7  -3    2.10    0.31
  -8  -7   3    2.56    0.36
  -8   7   3    2.76    0.31
   8   7  -3    2.21    0.27
   7  -7  -3    1.39    0.30
   7   7  -3    1.50    0.24
  -7   7   3    1.55    0.26
  -6  -7   3    4.87    0.41
   6  -7  -3    4.69    0.40
   6   7  -3    4.41    0.35
  -6   7   3    4.37    0.35
  -5  -7   3    0.82    0.28
   5  -7  -3    0.88    0.26
  -5   7   3    0.62    0.21
   5   7  -3    0.49    0.20
   4  -7  -3    3.52    0.35
  -4  -7   3    3.88    0.37
  -4   7   3    3.77    0.32
   4   7  -3    4.02    0.32
   3  -7  -3    1.95    0.29
  -3   7   3    2.13    0.28
   3   7  -3    2.51    0.27
  -2  -7   3   28.30    1.00
   2  -7  -3   25.96    0.98
  -2   7   3   26.48    0.96
   2   7  -3   26.48    0.96
  -1  -7   3    9.88    0.59
   1  -7  -3    9.94    0.57
   1   7  -3   11.48    0.55
  -1   7   3   11.18    0.54
   0  -7   3    1.03    0.26
   0   7  -3    1.45    0.24
  -1  -7  -3    5.25    0.44
   1  -7   3    5.79    0.46
   1   7   3    5.19    0.40
  -1   7  -3    5.02    0.43
  -2  -7  -3   12.98    0.61
   2  -7   3   10.95    0.60
   2   7   3   11.37    0.53
  -2   7  -3   11.73    0.59
  -3  -7  -3    1.94    0.28
   3  -7   3    1.89    0.29
  -3   7  -3    2.45    0.28
   3   7   3    2.14    0.24
   3   7   3    2.30    0.24
  -4  -7  -3    3.06    0.32
  -4   7  -3    3.30    0.32
   4   7   3    3.27    0.27
   4   7   3    3.04    0.26
  -5  -7  -3    4.61    0.37
   5  -7   3    4.47    0.39
   5   7   3    4.09    0.29
  -5   7  -3    3.66    0.34
  -5   7  -3    4.01    0.31
  -6  -7  -3    4.76    0.39
   6  -7   3    5.06    0.41
   6   7   3    4.92    0.30
  -6   7  -3    5.12    0.40
  -6   7  -3    4.31    0.32
   7  -7   3    1.80    0.32
  -7  -7  -3    1.85    0.30
  -7   7  -3    2.20    0.30
   7   7   3    2.58    0.22
  -7   7  -3    2.53    0.25
   8  -7   3   -0.17    0.23
  -8  -7  -3   -0.20    0.24
  -8   7  -3   -0.34    0.21
  -8   7  -3    0.08    0.16
   9  -7   3   -0.08    0.26
  -9  -7  -3    0.01    0.27
  -9   7  -3   -0.15    0.24
  -9   7  -3    0.17    0.18
 -10  -7  -3    3.22    0.38
  10  -7   3    3.27    0.37
 -10   7  -3    3.05    0.30
 -10   7  -3    3.12    0.37
  11  -7   3    4.24    0.43
 -11  -7  -3    4.19    0.42
 -11   7  -3    4.46    0.39
 -11   7  -3    3.89    0.42
 -12  -7  -3    9.05    0.61
 -12   7  -3    8.61    0.61
 -13  -7  -3   -0.13    0.30
 -13   7  -3   -0.25    0.28
 -12  -8   3    1.83    0.40
  12  -8  -3    1.44    0.36
 -12   8   3    1.66    0.36
  11  -8  -3    0.69    0.31
 -11  -8   3   -0.24    0.33
 -11   8   3    0.09    0.26
 -10  -8   3    2.14    0.40
  10  -8  -3    2.55    0.38
 -10   8   3    2.12    0.34
  -9  -8   3    0.06    0.31
   9  -8  -3    0.00    0.28
   9   8  -3    0.21    0.21
  -9   8   3    0.00    0.24
   8  -8  -3    1.94    0.34
  -8  -8   3    1.97    0.37
   8   8  -3    2.06    0.29
  -8   8   3    2.11    0.32
   7  -8  -3    6.25    0.51
  -7   8   3    7.38    0.53
   7   8  -3    7.01    0.52
  -6  -8   3    0.06    0.28
   6  -8  -3    0.08    0.27
   6   8  -3    0.04    0.20
  -6   8   3    0.49    0.24
   5  -8  -3    1.50    0.31
  -5  -8   3    2.84    0.37
  -5   8   3    2.75    0.31
   5   8  -3    2.64    0.30
   4  -8  -3    0.05    0.24
  -4  -8   3   -0.17    0.27
  -4   8   3    0.22    0.21
   4   8  -3    0.17    0.20
  -3  -8   3    0.23    0.26
   3  -8  -3   -0.09    0.24
   3   8  -3    0.17    0.20
  -3   8   3   -0.16    0.19
   2  -8  -3   -0.04    0.24
  -2  -8   3    0.59    0.27
  -2   8   3   -0.03    0.19
   2   8  -3   -0.04    0.19
   1  -8  -3    0.40    0.26
  -1  -8   3    0.72    0.28
  -1   8   3    0.32    0.20
   1   8  -3    0.93    0.22
   0  -8  -3    0.25    0.24
   0  -8   3    0.93    0.29
   0   8   3    0.28    0.18
   0   8  -3    0.61    0.23
   1  -8   3   11.39    0.64
  -1  -8  -3   11.97    0.62
   1   8   3   12.73    0.58
  -1   8  -3   11.84    0.63
  -2  -8  -3    1.14    0.27
   2  -8   3    1.10    0.29
  -2   8  -3    0.66    0.24
   3  -8   3    2.79    0.36
  -3  -8  -3    2.41    0.34
  -3   8  -3    1.95    0.31
   3   8   3    2.08    0.26
   4  -8   3    2.02    0.34
  -4  -8  -3    2.35    0.32
  -4   8  -3    2.60    0.33
   4   8   3    2.21    0.26
  -5  -8  -3    1.08    0.30
   5  -8   3    0.92    0.29
   5   8   3    1.56    0.22
  -5   8  -3    1.31    0.20
  -5   8  -3    1.32    0.28
   6  -8   3    3.51    0.39
  -6  -8  -3    3.47    0.39
   6   8   3    4.12    0.30
  -6   8  -3    3.57    0.38
  -7  -8  -3   -0.12    0.26
   7  -8   3    0.40    0.28
  -7   8  -3    0.03    0.24
   8  -8   3    0.35    0.29
  -8   8  -3   -0.03    0.25
   9  -8   3    0.70    0.30
  -9  -8  -3    0.80    0.31
  -9   8  -3    0.58    0.28
 -10  -8  -3    0.71    0.32
  10  -8   3    0.08    0.28
 -10   8  -3    0.40    0.30
 -11  -8  -3    0.53    0.32
 -11   8  -3   -0.21    0.28
 -10  -9   3    1.08    0.38
  10  -9  -3    0.45    0.33
 -10   9   3    0.03    0.28
  -9  -9   3    0.06    0.35
   9  -9  -3   -0.19    0.30
  -9   9   3    0.11    0.26
  -8  -9   3    0.31    0.33
   8  -9  -3   -0.02    0.30
  -8   9   3   -0.24    0.23
   7  -9  -3    1.16    0.33
  -7   9   3    1.02    0.28
  -6  -9   3    0.41    0.34
   6  -9  -3    0.92    0.32
  -6   9   3    0.53    0.27
   6   9  -3    0.69    0.25
  -5  -9   3    4.70    0.47
   5  -9  -3    4.90    0.46
  -5   9   3    5.44    0.44
   5   9  -3    4.07    0.39
   4  -9  -3    0.20    0.28
  -4  -9   3   -0.13    0.31
   4   9  -3   -0.25    0.20
  -3  -9   3    2.14    0.37
   3  -9  -3    2.17    0.36
   3   9  -3    2.67    0.33
   2  -9  -3    0.81    0.30
  -2  -9   3    1.16    0.33
   2   9  -3    1.01    0.27
   1  -9  -3    0.01    0.26
  -1  -9   3    0.10    0.29
   1   9  -3    0.44    0.24
   0  -9   3    2.24    0.37
   0  -9  -3    2.64    0.37
   0   9  -3    2.93    0.34
  -1  -9  -3   -0.17    0.26
   1  -9   3    0.07    0.29
  -1   9  -3    0.13    0.24
  -2  -9  -3    0.11    0.28
   2  -9   3    1.24    0.33
  -2   9  -3    0.32    0.26
  -3  -9  -3    5.38    0.46
   3  -9   3    4.88    0.46
  -3   9  -3    4.77    0.43
   3   9   3    5.39    0.38
   4  -9   3    0.37    0.30
  -4  -9  -3   -0.22    0.27
   4   9   3    0.34    0.19
  -4   9  -3    0.15    0.27
   5  -9   3    0.79    0.33
  -5  -9  -3    1.19    0.32
  -5   9  -3    1.44    0.31
  -6  -9  -3    0.62    0.32
   6  -9   3    0.31    0.31
  -6   9  -3    0.89    0.30
  -7  -9  -3    0.10    0.30
   7  -9   3   -0.04    0.31
  -7   9  -3    0.48    0.28
   8  -9   3    0.01    0.30
  -8   9  -3    0.40    0.28
  -9  -9  -3    0.37    0.33
  -9   9  -3   -0.33    0.27
   6 -10  -3    0.74    0.34
  -5 -10   3   -0.19    0.36
   5 -10  -3    0.22    0.32
   4 -10  -3    0.76    0.33
  -4 -10   3    0.47    0.37
  -3 -10   3    0.00    0.34
   3 -10  -3    0.62    0.33
   3  10  -3    0.44    0.26
  -2 -10   3    0.56    0.34
   2 -10  -3   -0.23    0.31
   2  10  -3    0.08    0.26
  -1 -10   3    0.15    0.33
   1 -10  -3   -0.05    0.30
   1  10  -3    0.12    0.26
   0 -10   3    1.23    0.38
   0 -10  -3    1.28    0.35
   0  10  -3    1.65    0.32
   1 -10   3    0.23    0.34
  -1 -10  -3    0.02    0.31
  -1  10  -3    0.20    0.28
  -2 -10  -3    1.05    0.36
   2 -10   3    1.04    0.37
  -2  10  -3    1.34    0.33
   3 -10   3    1.09    0.37
  -3 -10  -3    0.77    0.34
   3  10   3    1.46    0.28
  -3  10  -3    1.18    0.31
  -4 -10  -3    0.65    0.34
   4 -10   3    0.90    0.36
  -4  10  -3    0.71    0.31
  -5 -10  -3    1.27    0.37
   5 -10   3    1.92    0.39
  -5  10  -3    2.11    0.37
 -19   0   4   -0.20    0.31
  18   0  -4    1.12    0.30
 -18   0   4    0.04    0.31
 -17   0   4   -0.31    0.28
  17   0  -4   -0.22    0.23
 -16   0   4    0.02    0.27
  16   0  -4   -0.09    0.23
  15   0  -4   -0.01    0.21
 -15   0   4   -0.18    0.25
 -14   0   4    0.94    0.28
  14   0  -4    1.12    0.26
  13   0  -4   -0.06    0.19
 -13   0   4   -0.04    0.22
 -12   0   4   84.81    2.59
  12   0  -4   86.18    2.58
 -11   0   4   -0.12    0.19
  11   0  -4    0.08    0.16
 -10   0   4    0.79    0.20
  10   0  -4    0.67    0.17
  -9   0   4   -0.16    0.15
   9   0  -4    0.08    0.13
  -8   0   4  144.47    4.09
   8   0  -4  138.06    4.08
  -7   0   4   -0.11    0.13
   7   0  -4   -0.05    0.11
   6   0  -4   16.54    0.57
  -6   0   4   16.69    0.58
  -5   0   4   -0.14    0.10
   5   0  -4   -0.06    0.09
   4   0  -4   24.39    0.74
  -4   0   4   23.56    0.71
  -4   0   4   23.56    0.74
   3   0  -4    0.00    0.07
   3   0  -4   -0.07    0.08
  -3   0   4    0.00    0.08
  -3   0   4   -0.10    0.07
   2   0  -4    5.40    0.22
   2   0  -4    5.46    0.21
  -2   0   4    5.29    0.21
  -2   0   4    5.39    0.21
  -1   0   4   -0.07    0.04
   1   0  -4   -0.01    0.04
  -1   0   4   -0.10    0.02
  -1   0   4   -0.02    0.07
   1   0  -4   -0.09    0.05
   0   0   4 1000.00   28.03
   1   0   4   -0.05    0.08
   2   0   4  576.00   16.84
  -2   0  -4  644.07   17.00
  -2   0  -4  584.27   16.98
  -3   0  -4    0.06    0.07
  -3   0  -4    0.07    0.07
  -3   0  -4   -0.07    0.09
   3   0   4   -0.03    0.04
  -4   0  -4  222.41    6.39
  -4   0  -4  226.39    6.39
  -4   0  -4  228.40    6.57
  -5   0  -4   -0.05    0.10
   5   0   4   -0.11    0.08
  -5   0  -4   -0.03    0.08
  -5   0  -4   -0.19    0.09
  -6   0  -4   59.11    1.74
   6   0   4   58.12    1.72
  -6   0  -4   60.10    1.81
  -7   0  -4    0.08    0.12
   7   0   4    0.01    0.10
  -7   0  -4    0.00    0.12
  -8   0  -4    2.96    0.23
  -8   0  -4    3.46    0.28
   8   0   4    3.59    0.27
   9   0   4    0.04    0.13
  -9   0  -4   -0.36    0.15
  10   0   4    0.10    0.14
 -10   0  -4    0.39    0.18
 -11   0  -4   -0.04    0.19
  11   0   4    0.05    0.15
 -12   0  -4   -0.03    0.20
 -13   0  -4    0.07    0.22
 -14   0  -4    0.13    0.24
 -15   0  -4   -0.24    0.24
 -16   0  -4    0.31    0.27
 -17   0  -4    0.08    0.29
 -19  -1   4   -0.30    0.33
 -19   1   4    0.77    0.35
 -18  -1   4    0.37    0.31
  18  -1  -4   -0.02    0.27
 -18   1   4    0.14    0.31
  17  -1  -4   -0.21    0.24
 -17  -1   4    0.28    0.29
 -17   1   4   -0.13    0.27
  17   1  -4   -0.15    0.23
  16  -1  -4    1.15    0.29
 -16  -1   4    0.99    0.30
  16   1  -4    1.47    0.29
 -16   1   4    1.51    0.32
 -15  -1   4   -0.04    0.25
  15  -1  -4   -0.05    0.23
  15   1  -4    0.13    0.21
 -15   1   4    0.16    0.26
  14  -1  -4    3.50    0.34
 -14  -1   4    3.14    0.35
  14   1  -4    3.43    0.33
 -14   1   4    3.81    0.36
  13  -1  -4    3.18    0.31
 -13  -1   4    2.29    0.31
  13   1  -4    3.74    0.32
 -13   1   4    2.63    0.31
  12  -1  -4   12.92    0.62
 -12  -1   4   12.71    0.63
  12   1  -4   13.26    0.63
 -12   1   4   13.29    0.63
 -11  -1   4   -0.05    0.20
  11  -1  -4    0.10    0.17
  11   1  -4   -0.06    0.16
 -11   1   4   -0.15    0.18
 -10  -1   4   12.89    0.56
  10  -1  -4   13.00    0.55
 -10   1   4   12.46    0.55
  10   1  -4   11.87    0.53
  -9  -1   4    8.57    0.44
   9  -1  -4    7.84    0.43
   9   1  -4    7.82    0.41
  -9   1   4    8.34    0.43
   8  -1  -4   24.84    0.83
  -8  -1   4   24.91    0.84
  -8   1   4   24.93    0.83
   8   1  -4   23.94    0.83
  -7  -1   4   60.68    1.68
   7  -1  -4   59.39    1.78
  -7  -1   4   59.41    1.78
  -7   1   4   58.02    1.77
   7   1  -4   59.49    1.78
  -6  -1   4   49.86    1.50
  -6  -1   4   51.01    1.41
   6  -1  -4   49.06    1.49
   6   1  -4   48.93    1.49
  -6   1   4   49.35    1.49
   5  -1  -4   31.09    0.95
  -5  -1   4   31.44    0.88
  -5  -1   4   29.65    0.95
   5   1  -4   29.91    0.94
  -5   1   4   30.84    0.94
  -4  -1   4   23.00    0.67
   4  -1  -4   22.65    0.72
  -4  -1   4   23.39    0.73
  -4   1   4   23.00    0.71
   4   1  -4   22.16    0.72
   3  -1  -4  132.34    3.84
  -3  -1   4  135.57    3.78
  -3  -1   4  134.79    3.85
   3  -1  -4  134.53    3.84
   3   1  -4  136.23    3.84
  -3   1   4  135.78    3.83
   2  -1  -4    7.49    0.27
   2  -1  -4    7.07    0.27
  -2  -1   4    7.38    0.26
  -2  -1   4    7.62    0.29
   2   1  -4    6.97    0.27
  -2   1   4    7.57    0.26
   2   1  -4    7.52    0.29
  -2   1   4    7.27    0.29
   1  -1  -4    9.93    0.32
  -1  -1   4   10.61    0.34
  -1  -1   4    9.89    0.34
   1  -1  -4   10.33    0.32
   1   1  -4    9.77    0.33
  -1   1   4    9.56    0.34
   1   1  -4   10.08    0.35
   0  -1   4   32.86    0.93
   0   1  -4   31.33    0.93
   0   1   4   30.97    0.93
   0   1  -4   31.49    0.93
   1  -1   4   10.83    0.37
  -1   1  -4   11.43    0.37
  -1   1  -4   11.29    0.37
   1   1   4   11.17    0.38
  -2  -1  -4    3.34    0.15
   2  -1   4    3.25    0.18
  -2  -1  -4    3.34    0.18
  -2  -1  -4    3.26    0.14
   2   1   4    2.99    0.19
  -2   1  -4    3.32    0.18
  -2   1  -4    3.18    0.19
   3  -1   4    3.02    0.20
  -3  -1  -4    3.35    0.18
  -3  -1  -4    3.52    0.17
  -3  -1  -4    3.57    0.20
   3   1   4    3.49    0.21
  -3   1  -4    3.00    0.22
  -3   1  -4    3.58    0.21
  -4  -1  -4   82.78    2.45
   4  -1   4   84.54    2.46
  -4  -1  -4   89.81    2.54
  -4  -1  -4   86.51    2.45
  -4   1  -4   83.55    2.47
   4   1   4   83.39    2.44
  -4   1  -4   83.97    2.46
  -4   1  -4   84.98    2.55
   4   1   4   90.72    2.54
  -5  -1  -4   35.06    1.06
  -5  -1  -4   32.81    1.00
  -5  -1  -4   32.58    1.01
   5  -1   4   32.93    1.01
   5   1   4   33.95    1.01
  -5   1  -4   32.89    1.06
  -5   1  -4   33.01    1.02
  -6  -1  -4   42.87    1.27
  -6  -1  -4   41.03    1.25
  -6  -1  -4   42.18    1.31
   6  -1   4   40.45    1.26
  -6   1  -4   41.87    1.27
  -6   1  -4   42.28    1.32
   6   1   4   42.58    1.24
  -7  -1  -4    6.55    0.34
   7  -1   4    6.18    0.34
  -7   1  -4    6.36    0.34
   7   1   4    6.64    0.29
  -7   1  -4    6.63    0.35
  -8  -1  -4    5.69    0.34
   8  -1   4    4.92    0.32
  -8   1  -4    5.38    0.33
  -8   1  -4    5.32    0.34
   8   1   4    5.10    0.29
   9  -1   4    0.75    0.17
  -9  -1  -4    0.88    0.18
  -9   1  -4    0.85    0.18
   9   1   4    1.36    0.16
  -9   1  -4    0.77    0.18
 -10  -1  -4   17.40    0.68
  10  -1   4   17.22    0.65
  10   1   4   16.57    0.62
 -10   1  -4   16.58    0.68
 -11  -1  -4    0.58    0.21
  11  -1   4    0.40    0.18
  11   1   4    0.29    0.17
 -11   1  -4    0.28    0.20
 -12  -1  -4   13.12    0.61
 -12   1  -4   13.80    0.62
 -13  -1  -4    2.90    0.31
 -13   1  -4    3.46    0.33
 -14  -1  -4    4.81    0.39
 -14   1  -4    3.93    0.38
 -15  -1  -4    0.10    0.25
 -15   1  -4    0.03    0.25
 -16  -1  -4    7.27    0.55
 -16   1  -4    7.71    0.54
 -17  -1  -4    0.14    0.30
 -17   1  -4    0.58    0.30
 -19  -2   4   -0.38    0.31
 -19   2   4   -0.25    0.32
  18  -2  -4   -0.16    0.27
 -18  -2   4    0.14    0.32
 -18   2   4   -0.02    0.31
 -17  -2   4    1.77    0.36
  17  -2  -4    2.60    0.37
 -17   2   4    2.25    0.37
  17   2  -4    3.33    0.37
  16  -2  -4    1.17    0.31
 -16  -2   4    0.89    0.31
 -16   2   4    0.93    0.31
  16   2  -4    1.15    0.28
  15  -2  -4    3.99    0.40
 -15  -2   4    2.74    0.37
 -15   2   4    3.46    0.37
  15   2  -4    3.83    0.35
  14  -2  -4    1.29    0.28
 -14  -2   4    1.46    0.29
  14   2  -4    1.55    0.26
 -14   2   4    1.58    0.30
 -13  -2   4    1.26    0.28
  13  -2  -4    1.64    0.28
  13   2  -4    1.38    0.24
 -13   2   4    1.51    0.28
  12  -2  -4   10.70    0.56
 -12  -2   4   10.24    0.60
  12   2  -4   11.52    0.57
 -12   2   4   10.61    0.56
  11  -2  -4   17.38    0.71
 -11  -2   4   16.86    0.72
 -11   2   4   17.33    0.72
  11   2  -4   17.89    0.70
  10  -2  -4   16.15    0.66
 -10  -2   4   15.40    0.66
 -10   2   4   16.24    0.66
  10   2  -4   16.25    0.64
  -9  -2   4    8.26    0.47
   9  -2  -4    7.48    0.43
  -9   2   4    8.11    0.44
   9   2  -4    8.41    0.41
  -8  -2   4    2.03    0.22
   8  -2  -4    1.86    0.20
   8   2  -4    2.14    0.20
  -8   2   4    1.57    0.19
   7  -2  -4    1.34    0.13
   7  -2  -4    1.19    0.17
  -7  -2   4    1.49    0.20
   7   2  -4    1.24    0.16
  -7   2   4    1.49    0.18
   6  -2  -4   42.91    1.29
  -6  -2   4   41.66    1.29
  -6   2   4   41.39    1.27
   6   2  -4   41.39    1.28
   5  -2  -4  241.04    6.86
  -5  -2   4  239.93    6.86
  -5   2   4  238.82    6.85
   5   2  -4  244.29    6.86
   4  -2  -4   76.31    2.22
  -4  -2   4   75.25    2.23
   4   2  -4   76.27    2.22
  -4   2   4   77.11    2.21
   3  -2  -4   34.05    1.01
  -3  -2   4   33.13    1.02
   3   2  -4   33.17    1.01
  -3   2   4   33.26    1.00
   2  -2  -4   18.99    0.60
  -2  -2   4   19.28    0.62
   2  -2  -4   18.39    0.60
   2   2  -4   19.45    0.61
  -2   2   4   18.78    0.59
   1  -2  -4    1.64    0.11
  -1  -2   4    1.27    0.13
   1  -2  -4    1.37    0.11
  -1   2   4    1.50    0.10
   1   2  -4    1.65    0.13
   0  -2  -4    4.23    0.19
   0  -2  -4    4.24    0.16
   0  -2  -4    4.18    0.21
   0  -2   4    4.17    0.25
   0   2  -4    4.31    0.23
   0   2   4    4.30    0.23
   1  -2   4   28.83    0.87
  -1  -2  -4   29.28    0.84
  -1  -2  -4   28.49    0.86
  -1  -2  -4   28.58    0.84
   1   2   4   24.52    0.82
   1   2   4   29.12    0.86
  -1   2  -4   29.62    0.87
   2  -2   4    0.62    0.12
  -2  -2  -4    0.64    0.08
  -2  -2  -4    0.55    0.09
  -2  -2  -4    0.62    0.08
   2   2   4    0.56    0.08
   2   2   4    0.72    0.11
  -2   2  -4    0.50    0.11
   2   2   4    0.67    0.06
  -3  -2  -4   66.30    1.86
  -3  -2  -4   62.89    1.85
   3  -2   4   64.90    1.88
   3   2   4   65.68    1.91
  -3   2  -4   63.10    1.88
   3   2   4   63.62    1.86
   4  -2   4    1.72    0.16
  -4  -2  -4    1.92    0.13
   4   2   4    1.67    0.15
  -4   2  -4    1.26    0.14
   4   2   4    1.80    0.14
  -5  -2  -4   14.75    0.49
   5  -2   4   14.26    0.52
  -5  -2  -4   14.31    0.51
   5   2   4   14.95    0.49
  -5   2  -4   14.24    0.52
  -5   2  -4   14.41    0.53
   6  -2   4   45.13    1.38
  -6  -2  -4   45.69    1.37
  -6   2  -4   46.10    1.43
  -6   2  -4   44.67    1.39
   6   2   4   45.30    1.34
   6   2   4   46.24    1.35
  -7  -2  -4    0.08    0.14
   7  -2   4    0.06    0.13
   7   2   4    0.17    0.10
  -7   2  -4   -0.12    0.14
  -7   2  -4   -0.06    0.12
  -8  -2  -4    8.81    0.44
   8  -2   4    8.77    0.45
  -8   2  -4    8.34    0.44
  -8   2  -4    8.92    0.44
   8   2   4    9.84    0.39
   9  -2   4    2.59    0.24
  -9  -2  -4    2.84    0.26
  -9   2  -4    2.79    0.26
   9   2   4    3.15    0.21
  -9   2  -4    2.36    0.26
 -10  -2  -4    2.61    0.27
  10  -2   4    2.45    0.24
 -10   2  -4    2.22    0.26
  10   2   4    2.17    0.20
 -10   2  -4    2.38    0.26
  11  -2   4   10.98    0.57
 -11  -2  -4   12.58    0.58
 -11   2  -4   11.64    0.57
 -12  -2  -4   11.12    0.56
  12  -2   4   11.29    0.57
 -12   2  -4   10.72    0.57
 -13  -2  -4   10.18    0.55
 -13   2  -4    9.31    0.55
 -14  -2  -4   -0.11    0.24
 -14   2  -4   -0.09    0.25
 -15  -2  -4    0.65    0.28
 -15   2  -4    0.19    0.27
 -16  -2  -4   -0.19    0.28
 -16   2  -4   -0.56    0.25
 -17  -2  -4   -0.40    0.27
 -17   2  -4    0.27    0.28
  18  -3  -4    0.45    0.31
 -18  -3   4    0.28    0.33
 -18   3   4    0.84    0.35
  17  -3  -4    1.22    0.33
 -17  -3   4    0.34    0.32
 -17   3   4    1.21    0.34
  16  -3  -4    0.14    0.27
 -16  -3   4   -0.40    0.28
 -16   3   4   -0.43    0.27
  16   3  -4    0.34    0.24
 -15  -3   4    1.44    0.33
  15  -3  -4    1.73    0.31
 -15   3   4    1.44    0.31
  15   3  -4    1.32    0.27
  14  -3  -4   13.73    0.70
 -14  -3   4   13.54    0.71
  14   3  -4   14.16    0.67
 -14   3   4   14.04    0.69
  13  -3  -4    9.98    0.58
 -13  -3   4   10.12    0.61
  13   3  -4   10.38    0.56
 -13   3   4   10.36    0.60
  12  -3  -4    6.68    0.51
 -12  -3   4    6.56    0.51
 -12   3   4    6.49    0.49
  12   3  -4    7.33    0.48
 -11  -3   4    0.48    0.24
  11  -3  -4    0.14    0.20
 -11   3   4    0.44    0.21
  11   3  -4    0.42    0.19
  10  -3  -4    9.58    0.53
 -10  -3   4    9.66    0.53
 -10   3   4   10.53    0.51
  10   3  -4    9.88    0.49
   9  -3  -4    4.12    0.31
  -9  -3   4    3.95    0.33
   9   3  -4    4.13    0.34
  -9   3   4    4.36    0.37
   8  -3  -4    6.89    0.40
  -8  -3   4    6.23    0.44
  -8   3   4    6.36    0.38
   8   3  -4    6.28    0.39
   7  -3  -4    0.76    0.11
  -7  -3   4    0.87    0.19
   7  -3  -4    0.87    0.17
  -7   3   4    0.72    0.15
   7   3  -4    0.84    0.15
   6  -3  -4   15.69    0.60
  -6  -3   4   15.46    0.61
   6  -3  -4   15.78    0.53
  -6   3   4   16.81    0.59
   6   3  -4   16.37    0.60
   5  -3  -4   98.40    2.89
   5  -3  -4   99.94    2.89
  -5  -3   4   98.60    2.89
   5   3  -4  100.28    2.88
  -5   3   4   97.24    2.87
   4  -3  -4    5.82    0.22
  -4  -3   4    5.56    0.33
   4  -3  -4    6.13    0.34
  -4   3   4    6.15    0.31
   4   3  -4    5.11    0.31
  -3  -3   4  122.53    3.51
   3  -3  -4  121.98    3.50
   3   3  -4  120.81    3.50
  -3   3   4  120.11    3.48
  -2  -3   4   -0.17    0.12
   2  -3  -4   -0.01    0.10
  -2   3   4    0.05    0.08
   2   3  -4    0.01    0.09
  -1  -3   4    0.53    0.13
   1  -3  -4    0.35    0.11
   1   3  -4    0.28    0.10
  -1   3   4    0.49    0.09
   0  -3   4   95.21    2.72
   0  -3  -4   96.34    2.71
   0  -3  -4   93.16    2.70
   0   3  -4   92.52    2.72
   0   3   4   91.97    2.69
  -1  -3  -4    3.66    0.26
   1  -3   4    5.15    0.31
  -1  -3  -4    4.25    0.25
  -1   3  -4    5.02    0.29
   1   3   4    5.45    0.27
   1   3   4    5.15    0.20
   1   3   4    3.72    0.23
   2  -3   4  262.27    7.30
  -2  -3  -4  263.24    7.28
  -2  -3  -4  249.44    7.26
   2   3   4  258.75    7.42
  -2   3  -4  253.95    7.29
   2   3   4  252.64    7.30
   2   3   4  254.57    7.21
  -3  -3  -4   13.74    0.47
   3  -3   4   12.45    0.51
  -3  -3  -4   13.71    0.46
   3   3   4   12.99    0.46
   3   3   4   13.32    0.44
   3   3   4   12.93    0.46
  -3   3  -4   13.10    0.49
   4  -3   4   67.55    1.98
  -4  -3  -4   68.99    1.96
  -4  -3  -4   66.16    1.95
   4   3   4   66.43    1.99
   4   3   4   64.59    1.93
  -4   3  -4   65.97    1.97
   4   3   4   66.90    1.93
   5  -3   4    3.49    0.28
  -5   3  -4    2.45    0.21
  -5   3  -4    2.50    0.20
   5   3   4    2.42    0.21
   5   3   4    2.80    0.21
   6  -3   4    2.08    0.21
  -6  -3  -4    1.92    0.19
  -6   3  -4    1.93    0.20
  -6   3  -4    2.19    0.20
   6   3   4    1.95    0.15
   6   3   4    2.37    0.17
   7  -3   4    1.24    0.19
  -7  -3  -4    1.48    0.20
   7   3   4    1.35    0.16
  -7   3  -4    1.10    0.18
   7   3   4    1.26    0.14
  -7   3  -4    1.39    0.20
  -8  -3  -4    6.69    0.41
   8  -3   4    6.27    0.39
   8   3   4    6.45    0.34
   8   3   4    6.51    0.32
  -8   3  -4    6.83    0.41
  -8   3  -4    6.43    0.38
  -9  -3  -4   63.41    1.86
   9  -3   4   58.30    1.85
  -9   3  -4   59.89    1.87
  -9   3  -4   58.70    1.91
   9   3   4   62.48    1.81
 -10  -3  -4    0.56    0.22
  10  -3   4    0.25    0.19
 -10   3  -4    0.13    0.18
 -10   3  -4    0.17    0.21
  11  -3   4    6.93    0.44
 -11  -3  -4    7.15    0.48
 -11   3  -4    6.69    0.46
 -11   3  -4    7.04    0.43
 -12  -3  -4    0.14    0.23
  12  -3   4    0.00    0.20
 -12   3  -4   -0.23    0.22
 -13  -3  -4    0.21    0.24
 -13   3  -4    0.23    0.24
 -14  -3  -4   -0.14    0.25
 -14   3  -4    0.41    0.25
 -15  -3  -4    0.40    0.27
 -15   3  -4    0.74    0.28
 -16  -3  -4    0.70    0.30
 -16   3  -4    0.88    0.30
 -17  -3  -4   -0.25    0.28
 -17   3  -4   -0.23    0.28
  18  -4  -4    1.10    0.37
 -18  -4   4    0.57    0.36
 -18   4   4    1.26    0.36
  17  -4  -4    0.07    0.31
 -17  -4   4    0.41    0.33
 -17   4   4   -0.43    0.29
  16  -4  -4    2.15    0.36
 -16  -4   4    2.12    0.38
 -16   4   4    2.44    0.38
  15  -4  -4    0.33    0.29
 -15  -4   4    0.41    0.31
 -15   4   4    0.14    0.27
  15   4  -4   -0.19    0.21
  14  -4  -4    0.20    0.26
 -14  -4   4   -0.12    0.28
 -14   4   4    0.15    0.25
  14   4  -4    0.15    0.21
 -13  -4   4    0.51    0.29
  13  -4  -4    1.04    0.29
 -13   4   4    0.84    0.26
  13   4  -4    1.11    0.25
  12  -4  -4    8.52    0.57
 -12  -4   4    9.22    0.59
 -12   4   4    8.80    0.55
  12   4  -4    9.66    0.54
 -11  -4   4    0.14    0.26
  11  -4  -4    0.23    0.23
 -11   4   4   -0.12    0.20
  11   4  -4    0.08    0.18
  10  -4  -4    8.92    0.53
 -10  -4   4    8.84    0.54
 -10   4   4    9.13    0.50
  10   4  -4    9.12    0.50
   9  -4  -4   37.32    1.22
  -9  -4   4   36.38    1.23
   9   4  -4   35.14    1.19
  -9   4   4   35.46    1.19
  -8  -4   4    0.03    0.20
   8  -4  -4   -0.04    0.17
   8   4  -4   -0.19    0.14
  -8   4   4    0.05    0.16
   7  -4  -4    7.90    0.46
  -7  -4   4    8.18    0.47
   7   4  -4    8.06    0.42
  -7   4   4    7.86    0.41
   6  -4  -4   34.28    1.12
  -6  -4   4   35.09    1.14
  -6   4   4   33.86    1.10
   6   4  -4   34.12    1.10
   5  -4  -4    2.32    0.22
   5   4  -4    2.67    0.21
  -5   4   4    2.49    0.21
  -4  -4   4    5.06    0.36
   4  -4  -4    4.71    0.33
  -4   4   4    4.62    0.30
   4   4  -4    4.05    0.33
   3  -4  -4    9.88    0.43
  -3  -4   4    9.67    0.48
  -3   4   4   10.47    0.42
   3   4  -4    9.67    0.43
  -2  -4   4   48.79    1.53
   2  -4  -4   51.37    1.52
   2   4  -4   49.76    1.52
  -2   4   4   50.72    1.50
  -1  -4   4    2.63    0.22
   1   4  -4    2.85    0.21
   0  -4   4    3.80    0.25
   0  -4  -4    3.39    0.27
   0   4  -4    3.29    0.27
   0   4   4    2.97    0.22
   1  -4   4    0.98    0.17
  -1  -4  -4    1.16    0.16
   1   4   4    1.20    0.12
  -1   4  -4    1.22    0.16
   1   4   4    1.20    0.09
   2  -4   4   42.46    1.33
  -2  -4  -4   43.22    1.31
   2   4   4   43.18    1.29
   2   4   4   43.18    1.30
   2   4   4   42.89    1.28
  -2   4  -4   43.17    1.33
   3  -4   4   -0.06    0.15
  -3  -4  -4    0.14    0.12
   3   4   4    0.10    0.09
   3   4   4    0.02    0.08
   3   4   4    0.07    0.11
  -3   4  -4   -0.12    0.12
   4  -4   4    3.76    0.27
  -4  -4  -4    3.52    0.29
   4   4   4    3.78    0.23
   4   4   4    3.73    0.25
  -4   4  -4    3.53    0.30
   4   4   4    3.46    0.23
   5  -4   4    0.82    0.19
  -5  -4  -4    1.05    0.18
  -5   4  -4    1.04    0.18
   5   4   4    1.08    0.14
   5   4   4    1.17    0.15
   6  -4   4    0.02    0.16
  -6   4  -4    0.07    0.15
   6   4   4   -0.15    0.10
  -6   4  -4   -0.01    0.14
   6   4   4    0.13    0.12
   7  -4   4    2.58    0.26
  -7  -4  -4    2.55    0.25
   7   4   4    2.91    0.24
  -7   4  -4    2.58    0.26
  -7   4  -4    2.56    0.24
   7   4   4    3.03    0.20
  -8  -4  -4    2.52    0.28
   8  -4   4    2.85    0.28
  -8   4  -4    3.46    0.28
   8   4   4    3.12    0.22
  -8   4  -4    3.03    0.29
   8   4   4    3.53    0.23
  -9  -4  -4    4.14    0.33
   9  -4   4    4.52    0.34
  -9   4  -4    4.77    0.39
  -9   4  -4    3.98    0.34
   9   4   4    3.89    0.27
  10  -4   4   32.14    1.08
 -10  -4  -4   32.61    1.09
 -10   4  -4   30.32    1.10
 -10   4  -4   30.65    1.10
  11  -4   4    0.53    0.23
 -11  -4  -4    0.42    0.23
 -11   4  -4    0.37    0.23
 -11   4  -4    0.38    0.19
 -12  -4  -4    0.29    0.26
 -12   4  -4   -0.09    0.18
 -12   4  -4    0.22    0.24
 -13  -4  -4    8.27    0.54
 -13   4  -4    8.06    0.54
 -14  -4  -4    2.45    0.34
 -14   4  -4    1.96    0.34
 -15  -4  -4   -0.07    0.27
 -15   4  -4   -0.01    0.26
 -16  -4  -4    0.84    0.32
 -16   4  -4    0.86    0.32
 -17  -5   4    0.20    0.34
  17  -5  -4    0.40    0.33
 -17   5   4    0.11    0.30
  16  -5  -4    0.27    0.32
 -16  -5   4   -0.34    0.30
 -16   5   4   -0.19    0.29
 -15  -5   4    0.45    0.32
  15  -5  -4    0.72    0.33
 -15   5   4    0.39    0.30
 -14  -5   4    4.19    0.45
  14  -5  -4    4.42    0.44
  14   5  -4    4.98    0.40
 -14   5   4    3.80    0.40
  13  -5  -4    2.87    0.37
 -13  -5   4    3.12    0.38
  13   5  -4    2.96    0.32
 -13   5   4    2.67    0.34
 -12  -5   4    6.31    0.49
  12  -5  -4    7.37    0.54
  12   5  -4    7.33    0.51
 -12   5   4    6.79    0.52
  11  -5  -4   -0.05    0.24
 -11  -5   4   -0.15    0.26
 -11   5   4   -0.03    0.21
  11   5  -4   -0.18    0.18
  10  -5  -4    0.47    0.25
 -10  -5   4    0.60    0.27
 -10   5   4    0.22    0.21
  10   5  -4    0.78    0.21
   9  -5  -4   11.21    0.62
  -9  -5   4   11.02    0.61
  -9   5   4   12.39    0.59
   9   5  -4   12.43    0.58
  -8  -5   4   15.92    0.72
   8  -5  -4   15.91    0.70
   8   5  -4   15.64    0.67
  -8   5   4   16.60    0.67
   7  -5  -4    1.27    0.24
  -7  -5   4    1.06    0.25
   7   5  -4    1.16    0.20
  -7   5   4    1.07    0.20
  -6  -5   4   20.54    0.79
   6  -5  -4   20.31    0.79
   6   5  -4   20.37    0.75
  -6   5   4   19.91    0.74
   5  -5  -4    7.61    0.45
  -5  -5   4    8.20    0.48
   5   5  -4    8.28    0.44
  -5   5   4    8.06    0.43
   4  -5  -4   29.32    1.00
  -4  -5   4   29.81    1.03
   4   5  -4   30.37    1.00
  -4   5   4   30.18    0.99
  -3  -5   4    6.66    0.44
   3  -5  -4    7.45    0.41
   3   5  -4    7.34    0.40
  -3   5   4    7.62    0.39
  -2  -5   4   19.46    0.72
   2  -5  -4   19.19    0.70
  -2   5   4   19.27    0.67
   2   5  -4   18.07    0.69
   1  -5  -4    1.00    0.19
  -1  -5   4    0.97    0.20
   1   5  -4    1.11    0.17
   0  -5   4    2.90    0.26
   0  -5  -4    3.04    0.24
   0   5  -4    2.68    0.24
  -1  -5  -4   10.42    0.46
   1  -5   4    9.54    0.48
   1   5   4    9.84    0.42
  -1   5  -4    9.81    0.46
   1   5   4    9.90    0.33
   2  -5   4   71.76    2.17
  -2  -5  -4   71.63    2.14
  -2   5  -4   71.28    2.15
   2   5   4   71.31    2.11
   2   5   4   70.73    2.11
   2   5   4   73.60    2.12
  -3  -5  -4   28.54    0.95
   3  -5   4   29.55    0.98
   3   5   4   27.28    0.89
   3   5   4   27.92    0.92
  -3   5  -4   29.93    0.96
   3   5   4   27.77    0.91
   4  -5   4    1.18    0.22
  -4  -5  -4    1.15    0.20
  -4   5  -4    1.42    0.21
   4   5   4    0.91    0.14
   4   5   4    1.38    0.17
  -5  -5  -4    6.32    0.42
   5  -5   4    6.48    0.43
  -5   5  -4    6.25    0.41
   5   5   4    5.88    0.31
   5   5   4    5.91    0.34
   6  -5   4    0.16    0.20
  -6  -5  -4    0.64    0.20
  -6   5  -4    0.15    0.15
   6   5   4    0.25    0.13
   6   5   4    0.21    0.13
  -6   5  -4    0.19    0.18
   7  -5   4    5.97    0.43
  -7   5  -4    5.31    0.42
   7   5   4    4.96    0.29
  -7   5  -4    4.94    0.35
   8  -5   4    0.94    0.25
  -8  -5  -4    0.97    0.23
  -8   5  -4    0.81    0.19
  -8   5  -4    1.09    0.24
   8   5   4    1.20    0.16
   9  -5   4    5.53    0.44
  -9  -5  -4    5.09    0.43
  -9   5  -4    4.59    0.37
  -9   5  -4    5.08    0.43
   9   5   4    5.24    0.29
 -10  -5  -4    0.55    0.25
  10  -5   4    1.19    0.26
 -10   5  -4    0.67    0.25
 -10   5  -4    1.16    0.23
 -11  -5  -4    4.18    0.38
  11  -5   4    4.43    0.38
 -11   5  -4    4.47    0.39
 -11   5  -4    5.02    0.40
 -12  -5  -4    0.64    0.28
 -12   5  -4    1.14    0.25
 -12   5  -4    1.04    0.28
 -13  -5  -4    0.60    0.28
 -13   5  -4    0.35    0.27
 -14  -5  -4    3.41    0.38
 -14   5  -4    2.96    0.38
 -15  -5  -4    1.04    0.33
 -15   5  -4    1.39    0.34
 -16  -6   4    0.36    0.35
  16  -6  -4    0.11    0.34
 -16   6   4    0.13    0.30
  15  -6  -4    2.46    0.40
 -15  -6   4    2.08    0.40
 -15   6   4    2.83    0.40
  14  -6  -4    0.24    0.30
 -14  -6   4    0.49    0.33
 -14   6   4    0.03    0.27
  13  -6  -4    0.15    0.29
 -13  -6   4    0.16    0.31
  13   6  -4    0.20    0.22
 -13   6   4    0.29    0.27
 -12  -6   4    0.08    0.30
  12  -6  -4    0.37    0.29
 -12   6   4   -0.15    0.23
  12   6  -4   -0.23    0.20
 -11  -6   4    0.30    0.29
  11  -6  -4    1.76    0.31
 -11   6   4    1.23    0.27
  11   6  -4    1.39    0.25
 -10  -6   4    3.12    0.37
  10  -6  -4    2.29    0.32
  10   6  -4    3.10    0.31
 -10   6   4    2.36    0.30
   9  -6  -4    0.14    0.24
  -9  -6   4   -0.03    0.25
  -9   6   4    0.03    0.20
   9   6  -4    0.32    0.20
  -8  -6   4    5.03    0.41
   8  -6  -4    4.60    0.39
  -8   6   4    5.23    0.44
   8   6  -4    5.78    0.45
  -7  -6   4   24.80    0.95
   7  -6  -4   24.62    0.93
  -7   6   4   23.98    0.91
   7   6  -4   25.39    0.90
   6  -6  -4   -0.06    0.21
  -6   6   4   -0.01    0.18
   6   6  -4    0.04    0.17
  -5  -6   4   16.62    0.73
   5  -6  -4   16.62    0.70
   5   6  -4   16.79    0.68
  -5   6   4   17.91    0.69
  -4  -6   4   22.78    0.87
   4  -6  -4   22.56    0.84
   4   6  -4   22.34    0.83
  -4   6   4   22.50    0.82
  -3  -6   4   21.37    0.83
   3  -6  -4   21.29    0.80
  -3   6   4   22.03    0.78
   3   6  -4   20.76    0.79
  -2  -6   4   10.33    0.56
   2  -6  -4    9.41    0.50
  -2   6   4   10.11    0.48
   2   6  -4    9.90    0.50
  -1  -6   4   -0.05    0.21
   1  -6  -4   -0.02    0.18
  -1   6   4    0.20    0.14
   1   6  -4    0.35    0.17
   0  -6  -4    0.34    0.19
   0  -6   4    0.37    0.21
   0   6  -4    0.76    0.19
   0   6   4    0.64    0.15
  -1  -6  -4   20.91    0.77
   1  -6   4   19.40    0.79
   1   6   4   21.74    0.74
  -1   6  -4   20.41    0.78
   2  -6   4    1.22    0.25
  -2  -6  -4    0.92    0.21
   2   6   4    1.38    0.20
  -2   6  -4    1.29    0.22
   3  -6   4    4.17    0.36
  -3  -6  -4    3.77    0.30
   3   6   4    4.71    0.33
   3   6   4    4.73    0.24
  -3   6  -4    4.03    0.32
   3   6   4    4.79    0.36
   4  -6   4    1.05    0.26
  -4  -6  -4    0.99    0.23
   4   6   4    1.08    0.16
  -4   6  -4    0.71    0.21
   4   6   4    0.59    0.16
   5  -6   4    5.56    0.44
  -5  -6  -4    5.43    0.44
  -5   6  -4    6.13    0.43
   5   6   4    5.66    0.32
  -6  -6  -4   12.64    0.60
   6  -6   4   11.64    0.59
  -6   6  -4   11.85    0.52
  -6   6  -4   11.74    0.58
   6   6   4   11.49    0.46
   7  -6   4   20.78    0.85
   7   6   4   21.70    0.73
  -7   6  -4   22.60    0.81
  -7   6  -4   22.86    0.86
  -8  -6  -4    0.34    0.24
   8  -6   4    0.14    0.24
  -8   6  -4    0.00    0.16
  -8   6  -4    0.20    0.22
   8   6   4    0.31    0.14
  -9  -6  -4   10.50    0.56
   9  -6   4    9.68    0.57
  -9   6  -4    9.14    0.55
  -9   6  -4   10.05    0.51
 -10  -6  -4    0.51    0.26
  10  -6   4    0.02    0.24
 -10   6  -4    0.14    0.19
 -10   6  -4    0.33    0.23
 -11  -6  -4   -0.07    0.26
  11  -6   4   -0.33    0.24
 -11   6  -4    0.26    0.25
 -11   6  -4    0.05    0.19
 -12  -6  -4    2.80    0.37
 -12   6  -4    3.34    0.39
 -12   6  -4    3.41    0.34
 -13  -6  -4    2.00    0.34
 -13   6  -4    1.74    0.35
 -14  -6  -4    0.14    0.30
 -14   6  -4    0.37    0.30
  14  -7  -4    0.08    0.29
 -14  -7   4    0.51    0.35
 -14   7   4   -0.19    0.27
  13  -7  -4    1.25    0.34
 -13  -7   4    1.37    0.39
 -13   7   4    1.98    0.34
  12  -7  -4    0.18    0.30
 -12  -7   4    0.07    0.32
 -12   7   4    0.18    0.26
  11  -7  -4    4.96    0.44
 -11  -7   4    4.71    0.46
 -11   7   4    4.84    0.42
  11   7  -4    4.98    0.42
 -10  -7   4   -0.12    0.29
  10  -7  -4    0.59    0.27
 -10   7   4    0.07    0.23
  10   7  -4    0.51    0.23
  -9  -7   4    1.48    0.33
   9  -7  -4    1.03    0.29
  -9   7   4    0.84    0.25
   9   7  -4    1.09    0.24
   8  -7  -4    1.13    0.28
  -8  -7   4    1.47    0.32
  -8   7   4    1.52    0.27
   8   7  -4    1.23    0.24
   7  -7  -4    4.07    0.38
  -7   7   4    3.73    0.34
   7   7  -4    4.83    0.36
   6  -7  -4    1.03    0.27
   6   7  -4    1.91    0.26
  -6   7   4    1.42    0.24
  -5  -7   4   11.16    0.63
   5  -7  -4   11.04    0.60
  -5   7   4   11.79    0.58
   5   7  -4   12.75    0.61
  -4  -7   4    1.42    0.29
   4  -7  -4    1.26    0.27
  -4   7   4    1.50    0.24
   4   7  -4    1.85    0.25
   3  -7  -4    0.97    0.26
  -3  -7   4    1.23    0.28
  -3   7   4    1.21    0.23
   3   7  -4    1.33    0.23
  -2  -7   4    2.99    0.34
   2  -7  -4    3.21    0.33
   2   7  -4    3.49    0.31
  -2   7   4    2.87    0.27
   1  -7  -4    5.34    0.43
  -1  -7   4    5.83    0.47
   1   7  -4    5.56    0.43
  -1   7   4    4.87    0.42
   0  -7   4    0.60    0.24
   0  -7  -4    0.23    0.23
   0   7   4    0.24    0.16
   0   7  -4    0.46    0.21
   1  -7   4    2.03    0.30
  -1  -7  -4    1.99    0.28
  -1   7  -4    1.93    0.26
   2  -7   4    2.64    0.32
  -2  -7  -4    2.27    0.28
  -2   7  -4    2.56    0.29
   2   7   4    2.58    0.24
  -3  -7  -4   24.20    0.91
   3  -7   4   23.65    0.94
   3   7   4   23.99    0.87
  -3   7  -4   26.29    0.93
  -4  -7  -4    3.94    0.34
   4  -7   4    3.65    0.37
  -4   7  -4    4.09    0.35
   4   7   4    3.58    0.29
   5  -7   4   10.97    0.59
  -5  -7  -4    9.79    0.56
  -5   7  -4    9.59    0.46
  -5   7  -4   10.56    0.57
   5   7   4    8.90    0.43
  -6  -7  -4    0.35    0.24
   6  -7   4    0.10    0.24
  -6   7  -4    0.66    0.24
  -6   7  -4    0.65    0.18
   6   7   4    0.44    0.16
   7  -7   4    1.75    0.31
  -7  -7  -4    2.05    0.31
  -7   7  -4    2.15    0.31
  -7   7  -4    2.33    0.25
   7   7   4    2.03    0.21
   8  -7   4    0.76    0.28
  -8  -7  -4    0.72    0.28
  -8   7  -4    1.05    0.21
  -8   7  -4    0.85    0.27
   9  -7   4    0.15    0.26
  -9  -7  -4    0.47    0.28
  -9   7  -4    0.02    0.25
  -9   7  -4    0.16    0.19
  10  -7   4    1.15    0.30
 -10  -7  -4    1.33    0.31
 -10   7  -4    1.26    0.24
 -10   7  -4    1.31    0.31
 -11  -7  -4    0.28    0.30
 -11   7  -4    0.33    0.28
 -11   7  -4    0.22    0.21
 -12  -7  -4    0.82    0.32
 -12   7  -4    0.96    0.25
 -12   7  -4    0.67    0.31
 -13  -7  -4   -0.21    0.29
 -13   7  -4    0.22    0.30
  12  -8  -4    2.74    0.40
 -12  -8   4    1.97    0.42
 -12   8   4    2.28    0.37
  11  -8  -4    0.08    0.29
 -11  -8   4   -0.08    0.34
 -11   8   4    0.18    0.26
 -10  -8   4   -0.20    0.31
  10  -8  -4    0.65    0.30
 -10   8   4    0.43    0.26
  10   8  -4    0.25    0.24
   9  -8  -4    0.51    0.30
  -9  -8   4   -0.28    0.30
   9   8  -4    0.32    0.24
  -9   8   4    0.37    0.25
  -8  -8   4    0.34    0.31
   8  -8  -4    0.14    0.28
   8   8  -4    0.60    0.23
  -8   8   4    0.28    0.23
   7  -8  -4    2.21    0.34
  -7   8   4    2.31    0.30
   7   8  -4    2.09    0.30
   6  -8  -4    0.24    0.26
  -6  -8   4    0.30    0.30
  -6   8   4    0.22    0.22
   6   8  -4    0.07    0.21
  -5  -8   4    1.48    0.33
   5  -8  -4    1.44    0.31
   5   8  -4    1.69    0.28
  -5   8   4    1.76    0.27
   4  -8  -4    0.37    0.25
  -4  -8   4   -0.12    0.27
  -4   8   4    0.60    0.22
   4   8  -4    0.08    0.20
   3  -8  -4   -0.10    0.24
  -3  -8   4    0.09    0.28
  -3   8   4   -0.13    0.19
   3   8  -4   -0.05    0.20
   2  -8  -4    5.55    0.43
  -2  -8   4    5.00    0.43
   2   8  -4    5.53    0.41
  -2   8   4    5.30    0.43
   1  -8  -4    0.26    0.25
  -1  -8   4    0.05    0.27
   1   8  -4    0.23    0.20
   0  -8  -4    2.71    0.34
   0  -8   4    3.59    0.37
   0   8  -4    3.81    0.35
  -1  -8  -4    2.16    0.31
   1  -8   4    2.36    0.34
  -1   8  -4    1.86    0.29
   2  -8   4   -0.14    0.27
  -2  -8  -4    0.70    0.25
   2   8   4    0.25    0.20
  -2   8  -4    0.41    0.24
  -3  -8  -4   -0.01    0.24
   3  -8   4   -0.20    0.25
  -3   8  -4   -0.07    0.23
   3   8   4    0.12    0.18
  -4  -8  -4    1.66    0.30
   4  -8   4    2.16    0.35
   4   8   4    2.23    0.25
  -4   8  -4    2.36    0.33
  -5  -8  -4    0.12    0.25
   5  -8   4    0.05    0.27
  -5   8  -4    0.03    0.24
  -5   8  -4   -0.11    0.15
   5   8   4   -0.19    0.16
  -6  -8  -4    4.08    0.39
   6  -8   4    3.48    0.41
  -6   8  -4    4.74    0.41
   6   8   4    4.02    0.31
  -6   8  -4    5.11    0.35
  -7  -8  -4    1.64    0.32
   7  -8   4    2.07    0.34
  -7   8  -4    1.73    0.32
   8  -8   4   -0.28    0.26
  -8   8  -4   -0.03    0.25
  -9  -8  -4    0.73    0.31
   9  -8   4    0.30    0.29
  -9   8  -4    0.96    0.29
 -10  -8  -4   -0.22    0.29
 -10   8  -4    0.26    0.28
 -11  -8  -4    0.12    0.31
 -11   8  -4    0.22    0.29
 -10  -9   4    0.70    0.37
  10  -9  -4   -0.06    0.30
  -9  -9   4    0.32    0.36
   9  -9  -4    0.14    0.31
   8  -9  -4    1.62    0.35
  -8  -9   4    1.24    0.38
   7  -9  -4    0.10    0.30
   7   9  -4   -0.28    0.22
   6  -9  -4    3.57    0.41
   6   9  -4    4.21    0.39
   5  -9  -4   -0.17    0.28
  -5  -9   4    0.42    0.33
   5   9  -4    0.51    0.24
   4  -9  -4    3.21    0.38
  -4  -9   4    3.56    0.42
   4   9  -4    3.57    0.36
   3  -9  -4    0.12    0.28
  -3  -9   4    0.59    0.33
   3   9  -4    0.65    0.25
  -2  -9   4    1.33    0.34
   2  -9  -4    1.18    0.31
   2   9  -4    1.26    0.28
   1  -9  -4   -0.34    0.26
  -1  -9   4    0.04    0.29
   1   9  -4   -0.06    0.22
   0  -9   4    1.12    0.33
   0  -9  -4    0.59    0.28
   0   9  -4    1.03    0.27
   1  -9   4    0.20    0.30
  -1  -9  -4   -0.13    0.26
  -1   9  -4   -0.02    0.23
  -2  -9  -4    2.88    0.36
   2  -9   4    2.09    0.37
  -2   9  -4    2.71    0.35
   2   9   4    2.73    0.32
  -3  -9  -4    0.35    0.28
   3  -9   4    0.63    0.31
   3   9   4    0.33    0.21
  -3   9  -4    0.68    0.28
   4  -9   4   -0.20    0.28
  -4  -9  -4    0.37    0.28
   4   9   4   -0.15    0.18
  -4   9  -4    0.67    0.29
   5  -9   4    0.54    0.30
  -5  -9  -4   -0.08    0.28
  -5   9  -4   -0.15    0.25
  -6  -9  -4    0.17    0.31
   6  -9   4    0.02    0.30
  -6   9  -4    0.19    0.27
   7  -9   4   -0.01    0.31
  -7  -9  -4   -0.19    0.30
  -7   9  -4    0.11    0.27
   8  -9   4    4.49    0.48
  -8   9  -4    4.89    0.47
   6 -10  -4    0.95    0.35
  -5 -10   4    2.05    0.42
   5 -10  -4    1.56    0.37
  -4 -10   4    0.01    0.36
   4 -10  -4   -0.38    0.30
   4  10  -4    0.40    0.27
   3 -10  -4    1.11    0.35
  -3 -10   4    0.35    0.37
   3  10  -4    1.16    0.31
  -2 -10   4   -0.15    0.33
   2 -10  -4   -0.47    0.28
   2  10  -4   -0.44    0.23
  -1 -10   4    0.74    0.35
   1 -10  -4    0.88    0.34
   1  10  -4    0.87    0.30
   0 -10  -4    0.00    0.31
   0 -10   4   -0.26    0.32
   0  10  -4   -0.02    0.27
  -1 -10  -4    5.68    0.49
   1 -10   4    5.59    0.51
  -1  10  -4    5.73    0.48
  -2 -10  -4    0.38    0.33
   2 -10   4    0.09    0.34
  -2  10  -4   -0.02    0.28
   2  10   4    0.32    0.23
  -3 -10  -4    2.82    0.40
   3 -10   4    3.10    0.45
   3  10   4    3.46    0.36
  -3  10  -4    3.34    0.41
   4 -10   4    0.92    0.38
  -4 -10  -4    0.46    0.34
  -4  10  -4    0.27    0.29
 -19   0   5    0.60    0.34
 -18   0   5    0.36    0.31
  18   0  -5    0.05    0.27
  17   0  -5    1.04    0.29
 -17   0   5    0.94    0.32
  16   0  -5    0.04    0.23
 -16   0   5   -0.03    0.27
 -15   0   5    1.54    0.31
  15   0  -5    2.19    0.31
 -14   0   5    0.21    0.25
  14   0  -5   -0.12    0.21
 -13   0   5    9.23    0.56
  13   0  -5    9.39    0.53
 -12   0   5    0.13    0.22
  12   0  -5    0.18    0.20
  11   0  -5    7.55    0.45
 -11   0   5    7.77    0.47
 -10   0   5   -0.22    0.17
  10   0  -5   -0.13    0.14
   9   0  -5    0.66    0.16
  -9   0   5    0.72    0.18
   8   0  -5    0.13    0.12
  -8   0   5   -0.04    0.14
   7   0  -5   10.08    0.43
  -7   0   5   10.55    0.44
   6   0  -5   -0.07    0.10
  -6   0   5    0.03    0.12
  -5   0   5   67.78    1.99
   5   0  -5   69.27    2.04
  -5   0   5   72.71    2.04
  -4   0   5    0.06    0.10
  -4   0   5   -0.02    0.08
   4   0  -5   -0.04    0.08
   3   0  -5    1.12    0.11
  -3   0   5    0.73    0.10
  -3   0   5    0.81    0.10
   3   0  -5    0.74    0.09
   2   0  -5    0.00    0.07
  -2   0   5    0.02    0.06
   2   0  -5   -0.06    0.06
  -2   0   5   -0.18    0.08
  -1   0   5  372.33   10.99
   1   0  -5  392.67   11.03
   1   0  -5  401.55   11.03
   0   0   5   -0.13    0.09
   2   0   5    0.15    0.11
  -2   0  -5   -0.09    0.05
  -2   0  -5    0.00    0.05
  -3   0  -5  342.97   10.48
  -3   0  -5  391.34   10.49
  -3   0  -5  389.19   10.76
   3   0   5  361.19   10.39
   4   0   5   -0.04    0.06
  -4   0  -5   -0.14    0.07
  -4   0  -5   -0.23    0.09
  -4   0  -5   -0.04    0.08
  -5   0  -5   20.24    0.68
  -5   0  -5   19.92    0.64
  -5   0  -5   19.20    0.63
  -6   0  -5   -0.06    0.09
  -6   0  -5    0.04    0.11
  -6   0  -5   -0.02    0.11
   6   0   5    0.06    0.08
  -7   0  -5  114.98    3.35
  -7   0  -5  116.29    3.47
   7   0   5  116.84    3.33
  -8   0  -5   -0.03    0.13
   8   0   5   -0.04    0.11
  -8   0  -5   -0.03    0.14
  -9   0  -5   15.79    0.62
   9   0   5   15.90    0.57
  -9   0  -5   14.95    0.61
  10   0   5    0.19    0.14
 -10   0  -5    0.17    0.18
 -11   0  -5    1.46    0.24
 -12   0  -5   -0.07    0.20
 -13   0  -5   19.92    0.80
 -14   0  -5   -0.16    0.23
 -15   0  -5    6.91    0.51
 -16   0  -5    0.11    0.28
 -17   0  -5    0.55    0.30
 -19  -1   5    2.47    0.43
  19  -1  -5    3.75    0.44
 -19   1   5    3.34    0.44
 -18  -1   5    0.20    0.32
  18  -1  -5    0.26    0.28
 -18   1   5    0.04    0.31
  18   1  -5    0.21    0.27
 -17  -1   5    0.55    0.30
  17  -1  -5   -0.20    0.25
  17   1  -5   -0.08    0.24
 -17   1   5    0.21    0.28
 -16  -1   5    3.31    0.39
  16  -1  -5    3.73    0.38
 -16   1   5    2.91    0.37
  16   1  -5    3.68    0.37
 -15  -1   5    0.00    0.26
  15  -1  -5   -0.47    0.22
 -15   1   5   -0.18    0.25
  15   1  -5   -0.01    0.21
 -14  -1   5    0.63    0.28
  14  -1  -5    0.55    0.24
 -14   1   5    0.35    0.24
  14   1  -5    0.80    0.24
 -13  -1   5    0.37    0.25
  13  -1  -5    0.18    0.21
  13   1  -5    0.23    0.20
 -13   1   5    0.12    0.23
  12  -1  -5    8.73    0.50
 -12  -1   5    8.46    0.55
 -12   1   5    9.10    0.52
  12   1  -5    7.81    0.49
  11  -1  -5   13.28    0.61
 -11  -1   5   15.04    0.63
  11   1  -5   13.49    0.60
 -11   1   5   14.62    0.63
 -10  -1   5    1.89    0.24
  10  -1  -5    2.31    0.24
  10   1  -5    2.11    0.22
 -10   1   5    2.47    0.25
  -9  -1   5    3.48    0.27
   9  -1  -5    3.93    0.32
  -9  -1   5    3.76    0.19
  -9   1   5    4.04    0.34
   9   1  -5    4.10    0.32
  -8  -1   5    0.07    0.15
  -8  -1   5    0.06    0.07
   8  -1  -5   -0.02    0.13
   8   1  -5   -0.09    0.12
  -8   1   5    0.08    0.14
  -7  -1   5    0.12    0.07
   7  -1  -5    0.08    0.12
  -7  -1   5    0.04    0.14
   7   1  -5   -0.04    0.11
  -7   1   5    0.21    0.13
   6  -1  -5   48.43    1.47
  -6  -1   5   50.27    1.40
  -6  -1   5   48.98    1.48
  -6   1   5   48.13    1.47
   6   1  -5   48.68    1.47
  -5  -1   5    2.30    0.14
  -5  -1   5    1.99    0.17
   5  -1  -5    2.14    0.16
   5   1  -5    2.02    0.16
  -5   1   5    1.84    0.15
  -4  -1   5   20.91    0.66
  -4  -1   5   20.11    0.61
   4  -1  -5   19.51    0.64
   4   1  -5   19.92    0.65
  -4   1   5   21.13    0.64
  -3  -1   5  130.15    3.58
   3  -1  -5  125.93    3.62
   3  -1  -5  125.72    3.62
  -3  -1   5  129.86    3.63
  -3   1   5  128.01    3.62
  -3   1   5  121.52    3.60
   3   1  -5  129.00    3.63
   2  -1  -5   30.42    0.92
   2  -1  -5   31.44    0.92
  -2  -1   5   31.88    0.93
  -2  -1   5   32.80    0.94
   2   1  -5   31.10    0.94
  -2   1   5   31.94    0.94
   2   1  -5   30.23    0.94
  -1  -1   5   24.78    0.77
   1  -1  -5   25.70    0.75
   1  -1  -5   26.71    0.75
  -1  -1   5   25.68    0.77
   1   1  -5   26.28    0.77
   1   1  -5   25.17    0.77
  -1   1   5   24.63    0.78
   0   1  -5   45.81    1.33
   0   1  -5   44.59    1.33
   0   1   5   47.63    1.35
   1   1   5   31.49    0.96
  -1   1  -5   31.31    0.94
  -1   1  -5   32.59    0.94
  -2  -1  -5   24.79    0.75
   2   1   5   22.81    0.73
  -2   1  -5   23.15    0.71
  -2   1  -5   23.05    0.72
  -3  -1  -5    5.43    0.23
  -3  -1  -5    5.83    0.27
  -3  -1  -5    6.33    0.22
   3   1   5    5.82    0.27
  -3   1  -5    5.59    0.26
  -3   1  -5    5.22    0.27
   4  -1   5   41.21    1.22
  -4  -1  -5   40.34    1.22
  -4  -1  -5   41.78    1.21
  -4  -1  -5   44.90    1.29
  -4   1  -5   40.59    1.29
  -4   1  -5   40.71    1.23
   4   1   5   41.37    1.24
  -4   1  -5   40.91    1.24
   5  -1   5   85.03    2.53
  -5  -1  -5   87.09    2.53
  -5  -1  -5   87.58    2.53
  -5  -1  -5   90.96    2.63
  -5   1  -5   88.30    2.63
   5   1   5   89.15    2.53
  -5   1  -5   87.18    2.55
   6  -1   5    3.70    0.24
  -6  -1  -5    3.44    0.24
  -6  -1  -5    4.08    0.27
  -6  -1  -5    4.46    0.26
  -6   1  -5    3.88    0.27
  -6   1  -5    3.42    0.26
  -7  -1  -5    3.03    0.25
  -7  -1  -5    2.58    0.21
   7  -1   5    2.97    0.20
  -7   1  -5    3.07    0.27
  -7   1  -5    2.59    0.20
  -8  -1  -5    2.91    0.23
   8  -1   5    2.53    0.20
  -8   1  -5    2.44    0.22
   8   1   5    2.52    0.17
  -8   1  -5    1.92    0.21
   9  -1   5    3.69    0.25
  -9  -1  -5    3.55    0.26
   9   1   5    4.03    0.27
  -9   1  -5    3.86    0.32
  -9   1  -5    3.21    0.26
 -10  -1  -5    9.82    0.51
  10  -1   5   10.24    0.47
 -10   1  -5    9.62    0.48
 -10   1  -5    9.77    0.50
  10   1   5   10.04    0.44
 -11  -1  -5   -0.19    0.19
 -11   1  -5   -0.15    0.20
 -12  -1  -5    0.10    0.20
 -12   1  -5   -0.12    0.21
 -13  -1  -5   -0.03    0.23
 -13   1  -5    0.20    0.23
 -14  -1  -5    0.43    0.24
 -14   1  -5    0.15    0.24
 -15  -1  -5    0.01    0.28
 -15   1  -5    1.14    0.30
 -16  -1  -5    1.01    0.31
 -16   1  -5    0.55    0.30
 -17  -1  -5    0.16    0.28
 -17   1  -5   -0.01    0.28
 -19  -2   5   -0.20    0.32
  19  -2  -5    0.66    0.32
 -19   2   5    0.35    0.34
 -18  -2   5    0.02    0.32
  18  -2  -5    0.10    0.29
 -18   2   5   -0.41    0.30
 -17  -2   5    1.21    0.34
  17  -2  -5    1.59    0.35
  17   2  -5    2.00    0.33
 -17   2   5    1.55    0.35
  16  -2  -5    0.27    0.27
 -16  -2   5   -0.02    0.28
 -16   2   5    0.09    0.27
  16   2  -5   -0.06    0.22
  15  -2  -5    4.73    0.42
 -15  -2   5    3.51    0.39
 -15   2   5    3.91    0.40
  15   2  -5    4.07    0.37
  14  -2  -5    4.04    0.38
 -14  -2   5    3.72    0.38
  14   2  -5    4.10    0.36
 -14   2   5    3.81    0.38
  13  -2  -5    0.04    0.21
 -13  -2   5    0.13    0.25
 -13   2   5    0.10    0.23
  13   2  -5    0.33    0.20
  12  -2  -5   -0.26    0.19
 -12  -2   5   -0.29    0.23
  12   2  -5    0.07    0.18
 -12   2   5   -0.12    0.21
 -11  -2   5    5.70    0.47
  11  -2  -5    6.25    0.46
 -11   2   5    6.67    0.45
  11   2  -5    7.01    0.43
 -10  -2   5    3.93    0.32
  10  -2  -5    4.10    0.31
 -10   2   5    5.09    0.39
  10   2  -5    4.03    0.29
  -9  -2   5    3.65    0.29
   9  -2  -5    5.17    0.36
   9   2  -5    4.40    0.35
  -9   2   5    4.38    0.30
   8  -2  -5   64.52    1.95
  -8  -2   5   65.22    1.96
   8   2  -5   63.52    1.94
  -8   2   5   65.65    1.95
   7  -2  -5    0.46    0.15
  -7  -2   5    0.72    0.17
  -7   2   5    0.85    0.16
   7   2  -5    0.71    0.14
  -6  -2   5    5.37    0.34
   6  -2  -5    5.10    0.31
   6   2  -5    5.20    0.31
  -6   2   5    4.99    0.30
   5  -2  -5   17.19    0.59
  -5  -2   5   17.38    0.61
  -5   2   5   17.44    0.58
   5   2  -5   16.75    0.59
  -4  -2   5   12.90    0.50
   4  -2  -5   13.83    0.48
   4   2  -5   13.30    0.48
  -4   2   5   13.72    0.47
   3  -2  -5   43.38    1.32
  -3  -2   5   46.13    1.33
  -3   2   5   43.63    1.31
   3   2  -5   44.85    1.33
   2  -2  -5   15.21    0.50
   2  -2  -5   15.33    0.49
   2   2  -5   14.85    0.51
  -2   2   5   15.69    0.48
   1  -2  -5   41.50    1.21
  -1  -2   5   41.18    1.23
   1  -2  -5   42.02    1.20
   1   2  -5   42.13    1.23
  -1   2   5   39.11    1.22
   0  -2  -5    1.25    0.09
   0  -2   5    0.97    0.12
   0  -2  -5    1.07    0.08
   0  -2  -5    1.19    0.10
   0   2   5    1.31    0.14
   0   2  -5    1.24    0.12
  -1  -2  -5   51.61    1.45
   1  -2   5   49.70    1.48
  -1  -2  -5   50.47    1.49
  -1  -2  -5   48.83    1.44
  -1   2  -5   50.33    1.48
   1   2   5   50.49    1.47
  -2  -2  -5   56.56    1.67
  -2  -2  -5   59.63    1.73
  -2  -2  -5   60.90    1.68
   2  -2   5   57.94    1.70
   2   2   5   58.65    1.70
  -2   2  -5   55.80    1.70
  -3  -2  -5    9.42    0.34
  -3  -2  -5    9.28    0.33
   3  -2   5    8.61    0.36
  -3  -2  -5    8.33    0.32
  -3   2  -5    8.82    0.36
   3   2   5    8.52    0.35
  -4  -2  -5    0.33    0.10
   4  -2   5    0.46    0.12
  -4  -2  -5    0.26    0.08
  -4   2  -5    0.37    0.12
   4   2   5    0.23    0.10
   4   2   5    0.20    0.11
  -5  -2  -5   23.58    0.73
  -5  -2  -5   22.82    0.72
   5  -2   5   23.48    0.75
   5   2   5   22.70    0.69
   5   2   5   23.00    0.74
  -5   2  -5   22.59    0.76
  -5   2  -5   23.14    0.79
  -6  -2  -5   10.32    0.43
   6  -2   5   10.36    0.43
  -6  -2  -5   10.85    0.41
  -6   2  -5   10.16    0.45
   6   2   5   10.84    0.41
  -6   2  -5   10.34    0.44
   7  -2   5   13.43    0.51
  -7  -2  -5   13.04    0.51
  -7   2  -5   13.28    0.54
  -7   2  -5   12.94    0.52
   8  -2   5    9.79    0.45
  -8  -2  -5   10.36    0.47
  -8   2  -5    9.97    0.47
  -8   2  -5    9.70    0.47
  -9  -2  -5    3.96    0.29
   9  -2   5    4.26    0.33
   9   2   5    4.24    0.28
  -9   2  -5    3.91    0.30
  -9   2  -5    3.78    0.33
 -10  -2  -5    3.52    0.29
  10  -2   5    3.50    0.28
 -10   2  -5    3.47    0.30
 -10   2  -5    3.52    0.30
  11  -2   5    0.62    0.19
 -11  -2  -5    0.62    0.22
 -11   2  -5    0.59    0.20
 -11   2  -5    0.64    0.22
 -12  -2  -5    0.37    0.21
 -12   2  -5    0.36    0.23
 -13  -2  -5    0.39    0.24
 -13   2  -5    0.19    0.24
 -14  -2  -5    1.87    0.30
 -14   2  -5    1.49    0.30
 -15  -2  -5    2.09    0.34
 -15   2  -5    2.18    0.33
 -16  -2  -5   -0.14    0.28
 -16   2  -5   -0.04    0.27
 -17  -2  -5   -0.30    0.28
 -17   2  -5    0.07    0.28
 -18  -3   5   -0.45    0.32
  18  -3  -5   -0.34    0.29
 -18   3   5   -0.20    0.30
 -17  -3   5    0.24    0.32
  17  -3  -5   -0.44    0.27
  17   3  -5    0.26    0.26
 -17   3   5   -0.11    0.30
  16  -3  -5    0.04    0.27
 -16  -3   5    0.04    0.30
 -16   3   5   -0.44    0.26
  16   3  -5    0.54    0.25
  15  -3  -5    3.15    0.37
 -15  -3   5    2.33    0.37
  15   3  -5    2.93    0.32
 -15   3   5    3.01    0.37
 -14  -3   5    3.30    0.38
  14  -3  -5    3.40    0.37
  14   3  -5    3.81    0.34
 -14   3   5    3.83    0.38
  13  -3  -5    0.54    0.25
 -13  -3   5    0.17    0.26
  13   3  -5    0.45    0.21
 -13   3   5    0.46    0.25
 -12  -3   5   36.83    1.32
  12  -3  -5   39.87    1.33
 -12   3   5   38.66    1.30
  12   3  -5   38.70    1.29
 -11  -3   5   -0.02    0.23
  11  -3  -5   -0.30    0.21
  11   3  -5    0.01    0.17
 -11   3   5    0.08    0.21
 -10  -3   5    0.39    0.24
  10  -3  -5    0.61    0.22
 -10   3   5    0.81    0.21
  10   3  -5    0.53    0.19
  -9  -3   5   40.26    1.32
   9  -3  -5   41.44    1.32
  -9   3   5   40.08    1.30
   9   3  -5   40.49    1.30
   8  -3  -5   -0.09    0.16
  -8  -3   5   -0.07    0.18
  -8   3   5   -0.08    0.14
   8   3  -5    0.16    0.14
   7  -3  -5    5.09    0.25
   7  -3  -5    4.94    0.36
  -7  -3   5    4.53    0.36
   7   3  -5    4.67    0.32
  -7   3   5    4.45    0.33
   6  -3  -5   59.74    1.78
  -6  -3   5   59.64    1.80
   6  -3  -5   59.68    1.76
  -6   3   5   58.97    1.77
   6   3  -5   57.75    1.78
  -5  -3   5   40.38    1.28
   5  -3  -5   41.35    1.27
   5  -3  -5   40.27    1.23
   5   3  -5   41.37    1.27
  -5   3   5   41.71    1.25
   4  -3  -5   42.41    1.28
  -4  -3   5   42.30    1.30
   4  -3  -5   41.50    1.24
  -4   3   5   41.81    1.27
   4   3  -5   42.28    1.29
   3  -3  -5    4.99    0.28
   3   3  -5    4.13    0.28
  -3   3   5    4.49    0.25
  -2  -3   5    3.46    0.28
   2  -3  -5    3.05    0.24
  -2   3   5    3.29    0.21
   2   3  -5    3.05    0.24
  -1  -3   5    0.49    0.14
   1  -3  -5    0.47    0.12
   1  -3  -5    0.31    0.09
   1   3  -5    0.62    0.12
  -1   3   5    0.34    0.08
   0  -3  -5   83.99    2.49
   0  -3   5   88.50    2.52
   0  -3  -5   88.72    2.50
   0   3  -5   90.32    2.52
   0   3   5   78.58    2.47
   0   3   5   89.86    2.50
   1  -3   5   10.09    0.42
  -1  -3  -5    9.51    0.38
   1   3   5    9.96    0.39
  -1   3  -5    9.96    0.40
  -2  -3  -5   92.16    2.73
   2  -3   5   96.42    2.77
  -2  -3  -5   97.95    2.74
   2   3   5   96.08    2.74
  -2   3  -5   93.72    2.77
  -3  -3  -5    2.06    0.16
  -3  -3  -5    2.36    0.15
   3  -3   5    2.42    0.20
   3   3   5    2.15    0.15
   3   3   5    2.08    0.14
   3   3   5    2.03    0.17
  -3   3  -5    1.99    0.17
  -4  -3  -5    0.08    0.11
  -4  -3  -5    0.09    0.08
   4  -3   5   -0.25    0.12
  -4   3  -5   -0.05    0.12
   4   3   5   -0.02    0.09
   4   3   5    0.07    0.05
   4   3   5    0.01    0.11
  -5  -3  -5    5.01    0.27
   5  -3   5    5.00    0.32
  -5   3  -5    4.55    0.30
   5   3   5    5.13    0.27
  -5   3  -5    5.19    0.32
   6  -3   5    0.78    0.17
  -6  -3  -5    0.61    0.16
   6   3   5    0.71    0.14
  -6   3  -5    0.92    0.17
  -6   3  -5    0.36    0.15
   7  -3   5   17.75    0.67
  -7  -3  -5   19.19    0.67
   7   3   5   18.26    0.63
  -7   3  -5   18.38    0.69
  -7   3  -5   17.91    0.68
   8  -3   5    3.77    0.28
  -8  -3  -5    3.90    0.28
   8   3   5    4.49    0.28
  -8   3  -5    4.00    0.30
  -8   3  -5    4.05    0.33
   8   3   5    2.72    0.23
   9  -3   5   16.47    0.65
  -9  -3  -5   16.92    0.66
  -9   3  -5   16.39    0.67
  -9   3  -5   15.90    0.67
  10  -3   5   -0.16    0.18
 -10  -3  -5    0.08    0.21
 -10   3  -5   -0.12    0.17
 -10   3  -5   -0.19    0.18
  11  -3   5    0.34    0.20
 -11  -3  -5    0.17    0.22
 -11   3  -5   -0.13    0.20
 -11   3  -5    0.33    0.20
 -12  -3  -5    1.87    0.28
 -12   3  -5    1.80    0.28
 -12   3  -5    1.82    0.27
 -13  -3  -5    2.06    0.31
 -13   3  -5    1.46    0.29
 -14  -3  -5    1.31    0.30
 -14   3  -5    2.12    0.32
 -15  -3  -5    0.05    0.27
 -15   3  -5   -0.08    0.27
 -16  -3  -5   -0.25    0.28
 -16   3  -5   -0.33    0.26
 -18  -4   5    0.29    0.35
  18  -4  -5   -0.03    0.30
 -18   4   5   -0.13    0.31
 -17  -4   5    1.40    0.37
  17  -4  -5    1.85    0.37
 -17   4   5    1.29    0.34
 -16  -4   5    0.73    0.35
  16  -4  -5    0.83    0.32
 -16   4   5    0.35    0.30
  16   4  -5    0.77    0.26
 -15  -4   5    2.21    0.37
  15  -4  -5    2.75    0.38
  15   4  -5    3.28    0.36
 -15   4   5    2.53    0.36
 -14  -4   5    0.06    0.28
  14  -4  -5   -0.20    0.25
  14   4  -5    0.38    0.22
 -14   4   5   -0.10    0.24
 -13  -4   5   -0.03    0.27
  13  -4  -5    0.26    0.25
  13   4  -5    0.42    0.21
 -13   4   5   -0.21    0.22
  12  -4  -5    0.38    0.24
 -12  -4   5    0.34    0.27
 -12   4   5    0.39    0.23
  12   4  -5    0.39    0.21
  11  -4  -5    7.44    0.52
 -11  -4   5    7.38    0.54
 -11   4   5    8.04    0.51
  11   4  -5    7.27    0.50
 -10  -4   5    0.06    0.24
  10  -4  -5    0.35    0.22
  10   4  -5    0.16    0.18
 -10   4   5    0.04    0.19
   9  -4  -5   -0.05    0.20
  -9  -4   5    0.21    0.23
  -9   4   5   -0.03    0.18
   9   4  -5    0.14    0.17
   8  -4  -5    2.41    0.26
  -8  -4   5    2.44    0.28
   8   4  -5    2.07    0.23
  -8   4   5    1.98    0.22
  -7  -4   5    3.31    0.29
   7  -4  -5    2.95    0.26
   7  -4  -5    3.55    0.21
  -7   4   5    3.27    0.25
   7   4  -5    3.36    0.25
   6  -4  -5    0.43    0.17
  -6  -4   5    0.33    0.19
   6   4  -5    0.47    0.15
  -6   4   5    0.42    0.15
   5  -4  -5  100.90    2.93
  -5  -4   5   99.60    2.93
   5   4  -5  100.04    2.92
  -5   4   5   97.35    2.90
   4  -4  -5    2.59    0.22
  -4   4   5    2.91    0.21
   4   4  -5    2.22    0.21
  -3  -4   5  204.56    5.82
   3  -4  -5  202.08    5.80
  -3   4   5  201.37    5.78
   3   4  -5  202.29    5.80
  -2  -4   5   12.44    0.52
   2   4  -5   10.91    0.47
  -1  -4   5    5.08    0.36
   1  -4  -5    6.34    0.32
  -1   4   5    6.23    0.28
   1   4  -5    5.49    0.32
   0  -4   5   12.63    0.52
   0  -4  -5   12.50    0.48
   0   4  -5   12.29    0.50
   0   4   5   12.42    0.44
  -1  -4  -5    0.46    0.13
   1  -4   5    0.14    0.15
   1   4   5    0.09    0.12
   1   4   5    0.16    0.08
  -1   4  -5   -0.27    0.11
  -2  -4  -5    0.32    0.13
   2  -4   5   -0.04    0.15
  -2   4  -5    0.22    0.13
   2   4   5    0.29    0.09
   2   4   5    0.24    0.08
   2   4   5    0.32    0.13
   3  -4   5   34.86    1.12
  -3  -4  -5   35.06    1.09
  -3   4  -5   34.06    1.11
   3   4   5   35.10    1.05
   3   4   5   35.27    1.08
   3   4   5   35.07    1.08
   4  -4   5    0.45    0.17
  -4  -4  -5    0.41    0.14
   4   4   5    0.44    0.11
   4   4   5    0.34    0.13
   4   4   5    0.35    0.09
  -4   4  -5    0.38    0.15
   5  -4   5    2.09    0.23
  -5  -4  -5    2.23    0.21
   5   4   5    2.60    0.20
  -5   4  -5    2.44    0.23
   5   4   5    2.29    0.16
   6  -4   5    4.59    0.36
  -6   4  -5    3.43    0.28
  -6   4  -5    3.77    0.30
   6   4   5    3.84    0.27
   6   4   5    3.84    0.25
  -7  -4  -5   14.78    0.61
   7  -4   5   14.67    0.62
   7   4   5   14.46    0.53
  -7   4  -5   14.72    0.60
   7   4   5   14.93    0.53
  -7   4  -5   14.56    0.62
   8  -4   5    0.32    0.21
  -8  -4  -5    0.48    0.21
  -8   4  -5    0.27    0.20
   8   4   5    0.43    0.16
  -8   4  -5    0.21    0.17
  -9  -4  -5    0.05    0.20
   9  -4   5    0.08    0.19
  -9   4  -5   -0.02    0.17
  -9   4  -5    0.23    0.20
   9   4   5    0.20    0.15
  10  -4   5    0.67    0.22
 -10  -4  -5    0.34    0.23
 -10   4  -5    0.60    0.20
 -10   4  -5    0.42    0.21
 -11  -4  -5   53.67    1.69
 -11   4  -5   51.00    1.73
 -11   4  -5   54.34    1.72
 -12  -4  -5    0.15    0.25
 -12   4  -5    0.61    0.26
 -12   4  -5    0.26    0.21
 -13  -4  -5    2.17    0.33
 -13   4  -5    2.71    0.34
 -14  -4  -5    0.74    0.29
 -14   4  -5    0.66    0.29
 -15  -4  -5    2.60    0.36
 -15   4  -5    2.06    0.35
 -16  -4  -5   -0.13    0.29
 -16   4  -5    0.26    0.30
 -17  -5   5    0.04    0.33
  17  -5  -5   -0.48    0.31
 -17   5   5   -0.24    0.29
  16  -5  -5    0.03    0.32
 -16  -5   5   -0.12    0.33
 -16   5   5   -0.33    0.29
  15  -5  -5    2.46    0.39
 -15  -5   5    2.51    0.41
  15   5  -5    3.67    0.37
 -15   5   5    2.87    0.39
 -14  -5   5    1.56    0.36
  14  -5  -5    2.95    0.40
  14   5  -5    2.18    0.30
 -14   5   5    2.54    0.36
  13  -5  -5    0.12    0.26
 -13  -5   5   -0.24    0.28
  13   5  -5    0.36    0.22
 -13   5   5    0.31    0.25
 -12  -5   5    8.50    0.59
  12  -5  -5    8.47    0.58
  12   5  -5    8.78    0.54
 -12   5   5    7.76    0.53
 -11  -5   5    0.66    0.29
  11  -5  -5    0.61    0.26
  11   5  -5    0.65    0.22
 -11   5   5    0.63    0.23
 -10  -5   5    0.31    0.26
  10  -5  -5    0.11    0.23
 -10   5   5    0.15    0.20
  10   5  -5    0.21    0.19
  -9  -5   5   14.97    0.73
   9  -5  -5   16.63    0.73
  -9   5   5   16.52    0.68
   9   5  -5   15.93    0.69
   8  -5  -5    0.44    0.22
  -8  -5   5    0.02    0.23
   8   5  -5    0.23    0.18
  -8   5   5   -0.06    0.18
   7  -5  -5   21.68    0.83
  -7  -5   5   21.28    0.84
  -7   5   5   21.56    0.78
   7   5  -5   20.89    0.79
   6  -5  -5   12.94    0.60
  -6  -5   5   12.77    0.61
  -6   5   5   12.97    0.56
   6   5  -5   13.34    0.57
   5  -5  -5    0.92    0.21
   5   5  -5    1.56    0.20
  -5   5   5    1.67    0.20
   4  -5  -5   17.80    0.66
  -4  -5   5   17.19    0.70
  -4   5   5   16.23    0.64
   4   5  -5   17.79    0.67
  -3  -5   5   16.45    0.69
   3  -5  -5   17.39    0.65
  -3   5   5   17.07    0.62
   3   5  -5   17.76    0.66
   2  -5  -5    0.75    0.17
  -2  -5   5    0.56    0.20
  -2   5   5    0.71    0.14
   2   5  -5    0.61    0.16
  -1  -5   5   25.16    0.89
   1  -5  -5   26.10    0.86
  -1   5   5   25.33    0.83
   1   5  -5   24.83    0.87
   0  -5  -5    0.20    0.16
   0  -5   5   -0.09    0.17
   0   5   5    0.15    0.11
   0   5  -5    0.08    0.15
   1  -5   5   11.28    0.52
  -1  -5  -5   11.89    0.51
  -1   5  -5   11.12    0.50
  -2  -5  -5   16.62    0.64
   2  -5   5   16.99    0.68
   2   5   5   16.30    0.56
   2   5   5   18.93    0.65
   2   5   5   17.81    0.60
  -2   5  -5   16.76    0.66
   3  -5   5    3.32    0.29
  -3  -5  -5    3.42    0.26
  -3   5  -5    3.46    0.28
   3   5   5    3.35    0.27
   3   5   5    3.81    0.26
   3   5   5    3.26    0.22
   4  -5   5   36.83    1.20
  -4  -5  -5   36.06    1.16
   4   5   5   35.04    1.12
   4   5   5   36.17    1.12
  -4   5  -5   36.61    1.19
  -5  -5  -5   10.90    0.51
   5  -5   5   10.59    0.52
   5   5   5   10.66    0.44
   5   5   5   10.88    0.44
  -5   5  -5   11.21    0.52
  -6  -5  -5    1.95    0.24
   6  -5   5    1.85    0.26
  -6   5  -5    1.86    0.25
   6   5   5    1.92    0.20
  -6   5  -5    1.52    0.21
   7  -5   5   28.15    0.99
   7   5   5   28.36    0.90
  -7   5  -5   27.75    0.98
  -7   5  -5   27.60    0.99
  -8  -5  -5    1.06    0.23
   8  -5   5    1.12    0.25
  -8   5  -5    0.81    0.23
   8   5   5    1.35    0.18
  -8   5  -5    0.89    0.20
  -9  -5  -5    1.86    0.27
   9  -5   5    2.46    0.29
  -9   5  -5    2.17    0.29
   9   5   5    2.42    0.22
  -9   5  -5    1.84    0.24
  10  -5   5    0.84    0.25
 -10  -5  -5    0.36    0.25
 -10   5  -5    0.79    0.22
 -10   5  -5    0.83    0.25
 -11  -5  -5    3.00    0.34
 -11   5  -5    2.75    0.31
 -11   5  -5    2.50    0.32
 -12  -5  -5    0.18    0.26
 -12   5  -5    0.19    0.25
 -12   5  -5    0.40    0.23
 -13  -5  -5    0.15    0.27
 -13   5  -5    0.18    0.26
 -14  -5  -5    0.18    0.28
 -14   5  -5   -0.23    0.26
 -15  -5  -5    0.86    0.32
 -15   5  -5    1.65    0.34
  16  -6  -5    0.72    0.36
 -16  -6   5    1.11    0.38
 -16   6   5    0.43    0.32
 -15  -6   5   -0.26    0.33
  15  -6  -5    0.31    0.32
 -15   6   5   -0.12    0.27
  14  -6  -5    1.44    0.37
 -14  -6   5    1.41    0.37
 -14   6   5    1.10    0.32
  14   6  -5    1.48    0.29
  13  -6  -5    1.25    0.33
 -13  -6   5    0.68    0.34
  13   6  -5    1.04    0.27
 -13   6   5    1.15    0.29
 -12  -6   5    2.33    0.38
  12  -6  -5    2.74    0.38
  12   6  -5    3.23    0.34
 -12   6   5    2.10    0.33
 -11  -6   5    0.30    0.29
  11  -6  -5    0.48    0.27
 -11   6   5    0.93    0.25
  11   6  -5    0.45    0.22
 -10  -6   5   14.93    0.75
  10  -6  -5   15.37    0.74
 -10   6   5   15.29    0.71
  10   6  -5   16.87    0.72
   9  -6  -5    1.68    0.29
  -9  -6   5    1.71    0.31
  -9   6   5    1.61    0.27
   9   6  -5    1.77    0.26
  -8  -6   5   21.62    0.89
   8  -6  -5   23.10    0.87
  -8   6   5   23.36    0.86
   8   6  -5   20.66    0.84
   7  -6  -5    0.25    0.22
  -7  -6   5    0.44    0.27
  -7   6   5    0.31    0.20
   7   6  -5    0.20    0.19
   6  -6  -5    9.97    0.54
  -6   6   5   11.31    0.53
   6   6  -5    9.46    0.52
   5  -6  -5    6.88    0.45
  -5  -6   5    6.17    0.50
  -5   6   5    6.10    0.42
   5   6  -5    5.90    0.43
  -4  -6   5   10.97    0.61
   4  -6  -5   12.34    0.57
   4   6  -5   12.33    0.56
  -4   6   5   11.78    0.54
  -3  -6   5   64.84    2.04
   3  -6  -5   65.13    2.02
  -3   6   5   66.52    1.99
   3   6  -5   66.51    2.03
   2  -6  -5   28.08    0.96
  -2  -6   5   26.89    0.98
   2   6  -5   27.06    0.95
  -2   6   5   27.18    0.92
   1  -6  -5    6.41    0.43
  -1  -6   5    6.50    0.46
  -1   6   5    6.20    0.37
   1   6  -5    6.17    0.42
   1  -6   5    4.75    0.37
  -1  -6  -5    4.41    0.38
  -1   6  -5    4.54    0.33
   1   6   5    4.45    0.33
  -2  -6  -5   -0.02    0.18
   2  -6   5    0.19    0.22
   2   6   5    0.03    0.12
  -2   6  -5    0.23    0.18
   2   6   5    0.12    0.16
   2   6   5   -0.03    0.08
   3  -6   5    2.20    0.29
  -3  -6  -5    2.51    0.26
   3   6   5    2.47    0.20
  -3   6  -5    2.43    0.26
   3   6   5    2.77    0.24
   4  -6   5    0.80    0.24
  -4  -6  -5    1.06    0.22
  -4   6  -5    1.31    0.23
   4   6   5    1.07    0.19
  -5  -6  -5    0.34    0.20
   5  -6   5    0.30    0.23
  -5   6  -5    0.13    0.19
   5   6   5   -0.05    0.15
  -6  -6  -5    2.00    0.28
   6  -6   5    1.96    0.29
  -6   6  -5    2.38    0.24
  -6   6  -5    2.24    0.28
   6   6   5    2.12    0.22
   7  -6   5    0.58    0.24
  -7   6  -5    0.73    0.19
   7   6   5    0.66    0.16
  -7   6  -5    0.34    0.23
  -8  -6  -5    3.01    0.32
   8  -6   5    3.43    0.34
   8   6   5    2.95    0.24
  -8   6  -5    3.34    0.34
  -8   6  -5    3.26    0.30
   9  -6   5    0.58    0.25
  -9  -6  -5    0.08    0.24
  -9   6  -5    0.01    0.17
  -9   6  -5    0.08    0.22
 -10  -6  -5    1.16    0.29
  10  -6   5    1.74    0.29
 -10   6  -5    1.66    0.30
 -10   6  -5    1.90    0.27
 -11  -6  -5    1.17    0.30
 -11   6  -5    0.74    0.29
 -11   6  -5    1.53    0.26
 -12  -6  -5    0.89    0.31
 -12   6  -5    0.80    0.25
 -12   6  -5    1.14    0.30
 -13  -6  -5    0.70    0.30
 -13   6  -5    1.09    0.31
 -14  -6  -5    0.49    0.31
 -14   6  -5    0.45    0.32
 -14  -7   5    1.61    0.39
  14  -7  -5    0.52    0.33
 -14   7   5    0.70    0.31
  13  -7  -5    1.42    0.34
 -13  -7   5    1.43    0.39
 -13   7   5    1.18    0.32
  12  -7  -5   17.44    0.83
 -12  -7   5   18.83    0.89
  12   7  -5   19.18    0.84
 -12   7   5   18.90    0.85
  11  -7  -5    0.60    0.29
 -11  -7   5    0.81    0.33
  11   7  -5    0.14    0.23
 -11   7   5    0.57    0.25
  10  -7  -5    6.40    0.51
 -10  -7   5    7.75    0.60
 -10   7   5    6.85    0.53
  10   7  -5    7.80    0.52
   9  -7  -5    2.98    0.35
  -9  -7   5    2.50    0.38
  -9   7   5    3.07    0.33
   9   7  -5    2.96    0.32
   8  -7  -5    1.24    0.28
  -8  -7   5    0.96    0.31
  -8   7   5    1.06    0.25
   8   7  -5    1.19    0.26
   7  -7  -5    0.32    0.24
  -7  -7   5    0.04    0.27
   7   7  -5    0.36    0.21
  -7   7   5    0.49    0.21
   6  -7  -5    3.60    0.35
  -6   7   5    3.52    0.31
   6   7  -5    3.60    0.32
   5  -7  -5    2.06    0.30
  -5  -7   5    2.36    0.32
   5   7  -5    1.61    0.25
  -5   7   5    1.64    0.24
  -4  -7   5    4.08    0.38
   4  -7  -5    4.44    0.37
   4   7  -5    4.33    0.34
  -4   7   5    4.03    0.32
  -3  -7   5    0.03    0.25
   3  -7  -5   -0.07    0.21
  -3   7   5   -0.12    0.15
   3   7  -5    0.01    0.18
  -2  -7   5   -0.16    0.24
   2  -7  -5   -0.12    0.20
   2   7  -5    0.06    0.18
  -2   7   5   -0.06    0.15
  -1  -7   5    0.75    0.26
   1  -7  -5    0.61    0.22
  -1   7   5    0.65    0.17
   1   7  -5    0.39    0.20
   0  -7  -5    4.40    0.36
   0  -7   5    4.18    0.38
   0   7  -5    5.55    0.42
   0   7   5    5.10    0.38
   1  -7   5    0.69    0.25
  -1  -7  -5    0.63    0.23
  -1   7  -5    0.77    0.22
  -2  -7  -5    5.92    0.45
   2  -7   5    4.53    0.39
  -2   7  -5    5.27    0.44
   2   7   5    6.59    0.44
  -3  -7  -5   -0.01    0.21
   3  -7   5    0.37    0.24
   3   7   5    0.18    0.19
  -3   7  -5    0.59    0.23
   4  -7   5   30.82    1.10
  -4  -7  -5   29.95    1.07
  -4   7  -5   31.59    1.10
   4   7   5   28.68    1.00
  -5  -7  -5    2.21    0.30
   5  -7   5    1.65    0.30
   5   7   5    2.05    0.23
  -5   7  -5    1.68    0.29
   6  -7   5    0.19    0.24
  -6  -7  -5    0.12    0.23
  -6   7  -5   -0.27    0.20
  -6   7  -5    0.04    0.16
   6   7   5    0.30    0.16
   7  -7   5   -0.37    0.23
  -7   7  -5   -0.09    0.16
   7   7   5    0.26    0.16
  -7   7  -5    0.14    0.23
   8  -7   5   -0.16    0.24
  -8  -7  -5   -0.04    0.24
  -8   7  -5    0.10    0.24
  -8   7  -5   -0.29    0.17
  -9  -7  -5    0.71    0.29
   9  -7   5    1.02    0.30
  -9   7  -5    0.95    0.23
  -9   7  -5    0.56    0.27
 -10  -7  -5    0.53    0.29
 -10   7  -5    0.81    0.29
 -10   7  -5    0.25    0.21
 -11  -7  -5    0.01    0.28
 -11   7  -5    0.13    0.21
 -11   7  -5    0.33    0.28
 -12  -7  -5    0.42    0.31
 -12   7  -5   -0.14    0.27
 -12   7  -5    0.20    0.22
  12  -8  -5   -0.24    0.29
 -12  -8   5    0.05    0.36
 -12   8   5    0.19    0.28
  11  -8  -5   -0.09    0.29
 -11  -8   5    0.41    0.35
 -11   8   5    0.48    0.27
 -10  -8   5    0.37    0.34
  10  -8  -5    0.58    0.30
  10   8  -5    0.10    0.24
 -10   8   5   -0.03    0.25
  -9  -8   5    1.36    0.36
   9  -8  -5    0.94    0.31
  -9   8   5    1.15    0.28
   9   8  -5    1.66    0.29
   8  -8  -5    1.04    0.30
  -8  -8   5    1.28    0.34
   8   8  -5    1.41    0.28
  -8   8   5    1.08    0.27
   7  -8  -5    0.26    0.27
  -7  -8   5   -0.19    0.28
   7   8  -5    0.50    0.23
  -7   8   5    0.21    0.22
   6  -8  -5    7.00    0.52
  -6   8   5    7.51    0.52
   6   8  -5    8.44    0.56
  -5  -8   5    2.74    0.38
   5  -8  -5    2.74    0.34
  -5   8   5    3.24    0.32
   5   8  -5    2.21    0.30
  -4  -8   5    0.41    0.29
   4  -8  -5   -0.03    0.24
   4   8  -5   -0.17    0.20
  -3  -8   5    3.98    0.41
   3  -8  -5    3.03    0.34
   3   8  -5    2.65    0.32
  -2  -8   5    2.89    0.37
   2  -8  -5    3.07    0.35
   2   8  -5    3.92    0.35
  -1  -8   5    5.87    0.46
   1  -8  -5    5.23    0.42
   1   8  -5    5.13    0.40
   0  -8   5    1.68    0.33
   0  -8  -5    1.73    0.29
   0   8  -5    1.52    0.28
   1  -8   5   -0.36    0.26
  -1  -8  -5   -0.03    0.23
  -1   8  -5   -0.02    0.23
  -2  -8  -5    0.06    0.24
   2  -8   5    0.09    0.28
  -2   8  -5    0.36    0.24
   2   8   5    0.47    0.21
  -3  -8  -5   16.05    0.74
   3  -8   5   17.01    0.78
   3   8   5   17.01    0.71
  -3   8  -5   16.12    0.75
   4  -8   5    1.43    0.32
  -4  -8  -5    1.51    0.30
  -4   8  -5    1.17    0.28
   4   8   5    1.43    0.23
   5  -8   5    5.76    0.47
  -5  -8  -5    5.51    0.43
  -5   8  -5    6.32    0.40
  -5   8  -5    5.32    0.44
   5   8   5    5.42    0.36
  -6  -8  -5    0.68    0.28
   6  -8   5    0.57    0.30
   6   8   5    0.86    0.20
  -6   8  -5    0.52    0.27
  -6   8  -5    0.76    0.21
  -7  -8  -5    1.25    0.30
   7  -8   5    1.75    0.35
  -7   8  -5    1.58    0.24
  -7   8  -5    1.69    0.32
   8  -8   5   -0.18    0.27
  -8   8  -5    0.09    0.26
  -8   8  -5    0.23    0.19
  -9  -8  -5    1.46    0.32
  -9   8  -5    1.60    0.33
 -10  -8  -5    1.76    0.36
 -10   8  -5    1.63    0.35
 -10  -9   5    2.91    0.46
  10  -9  -5    3.04    0.43
   9  -9  -5    1.78    0.37
  -9  -9   5    1.84    0.42
   8  -9  -5    0.32    0.30
  -8  -9   5    0.30    0.35
   8   9  -5    0.75    0.26
  -7  -9   5    2.07    0.40
   7  -9  -5    1.96    0.37
   7   9  -5    2.36    0.34
   6  -9  -5    3.96    0.42
   6   9  -5    4.93    0.43
   5  -9  -5   -0.26    0.27
  -5  -9   5    0.12    0.33
   5   9  -5    0.09    0.24
   4  -9  -5    0.55    0.29
  -4  -9   5    1.06    0.35
   4   9  -5    0.96    0.28
   3  -9  -5    0.31    0.29
  -3  -9   5    0.37    0.32
   3   9  -5    0.57    0.25
   2  -9  -5   -0.23    0.27
  -2  -9   5    0.13    0.31
   2   9  -5    0.09    0.23
  -1  -9   5    2.47    0.38
   1  -9  -5    2.36    0.35
   1   9  -5    2.56    0.34
   0  -9  -5    0.51    0.29
   0  -9   5    0.47    0.32
   0   9  -5    0.29    0.25
   1  -9   5    0.83    0.33
  -1  -9  -5    0.95    0.29
   1   9   5    0.63    0.24
  -1   9  -5    0.45    0.27
  -2  -9  -5    0.23    0.26
   2  -9   5   -0.11    0.29
   2   9   5    0.15    0.21
  -2   9  -5   -0.21    0.24
   3  -9   5    0.04    0.29
  -3  -9  -5    0.40    0.28
   3   9   5    0.37    0.22
  -3   9  -5    0.11    0.26
  -4  -9  -5    0.17    0.25
   4  -9   5    0.51    0.31
   4   9   5   -0.10    0.19
  -4   9  -5    0.16    0.27
  -5  -9  -5    0.46    0.28
   5  -9   5   -0.47    0.28
   5   9   5   -0.27    0.17
  -5   9  -5    0.20    0.27
  -6  -9  -5   -0.07    0.29
   6  -9   5    0.00    0.29
  -6   9  -5    0.11    0.26
   7  -9   5   -0.16    0.31
  -7  -9  -5    0.06    0.30
  -7   9  -5   -0.16    0.27
  -8   9  -5    0.42    0.29
  -5 -10   5    0.81    0.39
   5 -10  -5    1.59    0.36
   5  10  -5    0.65    0.31
  -4 -10   5    0.67    0.39
   4 -10  -5    1.18    0.37
   4  10  -5    1.61    0.33
  -3 -10   5    1.24    0.39
   3 -10  -5    1.24    0.36
   3  10  -5    1.02    0.30
  -2 -10   5    1.23    0.38
   2 -10  -5    0.68    0.33
   2  10  -5    1.24    0.31
   1 -10  -5    0.71    0.33
  -1 -10   5    0.78    0.36
   1  10  -5    0.63    0.30
   0 -10   5    0.18    0.34
   0 -10  -5   -0.21    0.30
   0  10  -5   -0.02    0.27
  -1 -10  -5    1.20    0.33
   1 -10   5    0.84    0.36
  -1  10  -5    0.73    0.31
   1  10   5    0.73    0.27
  -2 -10  -5    1.65    0.36
   2 -10   5    1.71    0.39
  -2  10  -5    1.86    0.35
   2  10   5    1.76    0.29
   3 -10   5    1.73    0.40
  -3 -10  -5    1.02    0.35
   3  10   5    1.37    0.26
  -3  10  -5    1.56    0.35
  19   0  -6    0.25    0.29
 -19   0   6    0.34    0.33
 -18   0   6   11.17    0.72
  18   0  -6   12.33    0.72
  17   0  -6   -0.09    0.25
 -17   0   6   -0.07    0.29
 -16   0   6    2.95    0.37
  16   0  -6    3.65    0.38
 -15   0   6   -0.14    0.25
  15   0  -6   -0.30    0.21
 -14   0   6   28.88    1.08
  14   0  -6   27.99    1.05
  13   0  -6    0.25    0.21
 -13   0   6    0.00    0.23
  12   0  -6    7.37    0.47
 -12   0   6    6.98    0.49
  11   0  -6   -0.30    0.17
 -11   0   6    0.01    0.19
  10   0  -6    0.06    0.15
 -10   0   6    0.16    0.18
  -9   0   6    0.11    0.16
   9   0  -6   -0.16    0.13
  -8   0   6   49.12    1.50
   8   0  -6   49.10    1.50
   7   0  -6   -0.15    0.10
  -7   0   6   -0.27    0.12
  -7   0   6    0.14    0.09
  -6   0   6  131.24    3.65
   6   0  -6  127.57    3.72
  -6   0   6  129.02    3.72
  -5   0   6   -0.09    0.10
   5   0  -6    0.01    0.09
  -5   0   6   -0.01    0.09
  -4   0   6   32.63    0.96
   4   0  -6   31.96    0.97
  -4   0   6   31.69    0.97
  -3   0   6   -0.05    0.09
  -3   0   6   -0.03    0.08
   3   0  -6   -0.10    0.09
   3   0  -6   -0.02    0.07
   2   0  -6  894.55   26.38
   2   0  -6  957.83   26.39
  -2   0   6  943.83   26.18
  -1   0   6    0.08    0.10
   1   0  -6    0.01    0.06
   1   0  -6    0.00    0.05
   0   0   6   72.44    2.09
   1   0   6   -0.19    0.11
   2   0   6   84.38    2.52
  -2   0  -6   91.34    2.50
  -3   0  -6   -0.01    0.07
   3   0   6    0.09    0.12
  -3   0  -6    0.04    0.07
  -4   0  -6  162.35    4.42
  -4   0  -6  156.78    4.58
  -4   0  -6  147.80    4.42
  -5   0  -6   -0.07    0.10
  -5   0  -6   -0.11    0.11
  -5   0  -6    0.12    0.09
  -6   0  -6    0.02    0.12
  -6   0  -6    0.02    0.10
  -6   0  -6    0.07    0.12
   6   0   6    0.35    0.08
  -7   0  -6   -0.06    0.12
  -7   0  -6   -0.01    0.12
   7   0   6    0.05    0.03
  -8   0  -6   18.84    0.70
  -8   0  -6   18.45    0.67
  -9   0  -6   -0.11    0.16
  -9   0  -6   -0.15    0.15
   9   0   6   -0.13    0.12
 -10   0  -6    6.90    0.44
 -10   0  -6    7.24    0.41
 -11   0  -6   -0.06    0.19
 -12   0  -6    3.52    0.31
 -13   0  -6   -0.02    0.21
 -14   0  -6   12.31    0.63
 -15   0  -6   -0.39    0.25
 -16   0  -6    4.77    0.43
 -17   0  -6    0.25    0.29
 -19  -1   6    0.55    0.36
  19  -1  -6    0.36    0.30
  19   1  -6    0.37    0.30
 -19   1   6    0.45    0.34
  18  -1  -6    0.47    0.29
 -18  -1   6    1.42    0.36
 -18   1   6    0.22    0.32
  18   1  -6    0.84    0.30
 -17  -1   6   -0.17    0.29
  17  -1  -6    0.19    0.26
 -17   1   6   -0.41    0.27
  17   1  -6    0.58    0.28
  16  -1  -6   -0.51    0.24
 -16  -1   6   -0.16    0.27
  16   1  -6   -0.06    0.24
 -16   1   6    0.40    0.27
 -15  -1   6    0.21    0.27
  15  -1  -6    0.06    0.24
  15   1  -6    0.16    0.22
 -15   1   6    0.14    0.26
  14  -1  -6   18.29    0.76
 -14  -1   6   17.04    0.78
 -14   1   6   17.53    0.78
  14   1  -6   16.50    0.76
 -13  -1   6   10.99    0.62
  13  -1  -6   11.22    0.59
 -13   1   6   11.22    0.60
  13   1  -6   11.59    0.58
 -12  -1   6   36.62    1.29
 -12  -1   6   38.33    1.12
  12  -1  -6   38.17    1.28
  12   1  -6   38.28    1.26
 -12   1   6   37.99    1.27
  11  -1  -6   12.05    0.57
 -11  -1   6   12.09    0.41
 -11  -1   6   12.48    0.60
  11   1  -6   11.77    0.57
 -11   1   6   12.51    0.58
 -10  -1   6   16.63    0.53
 -10  -1   6   17.06    0.68
  10  -1  -6   16.19    0.65
 -10   1   6   16.49    0.66
  10   1  -6   15.79    0.64
   9  -1  -6   12.42    0.53
  -9  -1   6   12.81    0.41
  -9  -1   6   12.60    0.55
   9   1  -6   12.18    0.52
  -9   1   6   12.54    0.53
   8  -1  -6   26.26    0.87
  -8  -1   6   27.06    0.78
  -8  -1   6   25.87    0.88
   8   1  -6   26.11    0.88
  -8   1   6   25.92    0.87
  -7  -1   6   23.26    0.69
  -7  -1   6   23.53    0.79
   7  -1  -6   22.72    0.77
  -7   1   6   23.34    0.77
   7   1  -6   22.58    0.77
  -6  -1   6  105.43    3.03
   6  -1  -6  103.46    3.03
  -6  -1   6  107.13    2.95
  -6   1   6  104.11    3.02
   6   1  -6  102.18    3.02
  -5  -1   6    3.64    0.18
  -5  -1   6    3.60    0.27
   5  -1  -6    3.52    0.24
   5   1  -6    3.51    0.25
  -5   1   6    3.85    0.24
  -4  -1   6   24.79    0.74
   4  -1  -6   25.24    0.77
  -4  -1   6   25.21    0.78
   4   1  -6   24.62    0.78
  -4   1   6   25.01    0.76
  -4   1   6   23.68    0.77
   3  -1  -6    0.45    0.09
  -3  -1   6    0.43    0.11
   3  -1  -6    0.34    0.09
  -3  -1   6    0.47    0.10
   3   1  -6    0.13    0.08
  -3   1   6    0.35    0.11
  -3   1   6    0.44    0.08
   2  -1  -6    0.83    0.09
   2  -1  -6    0.87    0.08
  -2  -1   6    0.84    0.11
  -2  -1   6    1.02    0.13
   2   1  -6    0.89    0.10
   2   1  -6    0.91    0.11
  -2   1   6    0.91    0.13
  -1  -1   6  116.24    3.31
   1  -1  -6  117.33    3.30
   1  -1  -6  117.03    3.30
  -1  -1   6  117.80    3.31
   1   1  -6  114.93    3.32
   1   1  -6  117.83    3.32
  -1   1   6  114.67    3.31
   0  -1   6   35.22    1.06
   0   1   6   35.25    1.06
   0   1  -6   35.07    1.04
   0   1  -6   35.91    1.04
  -1   1  -6    0.55    0.09
  -1   1  -6    0.53    0.08
   1   1   6    0.29    0.11
  -2  -1  -6   71.10    2.08
  -2   1  -6   68.22    2.01
  -2   1  -6   67.70    2.01
   2   1   6   72.05    2.02
  -3  -1  -6   22.03    0.70
  -3  -1  -6   22.59    0.63
  -3  -1  -6   20.46    0.64
  -3   1  -6   21.42    0.67
  -3   1  -6   20.86    0.66
   3   1   6   20.62    0.69
  -4  -1  -6   77.71    2.19
  -4  -1  -6   69.83    2.09
  -4  -1  -6   74.01    2.09
  -4   1  -6   71.94    2.11
   4   1   6   71.86    2.12
  -4   1  -6   71.89    2.11
  -5  -1  -6    1.26    0.13
  -5  -1  -6    1.08    0.15
   5  -1   6    0.88    0.11
  -5  -1  -6    1.31    0.11
  -5   1  -6    1.33    0.14
   5   1   6    0.98    0.16
  -5   1  -6    1.02    0.13
  -5   1  -6    1.18    0.16
  -6  -1  -6    2.34    0.21
  -6  -1  -6    2.34    0.16
  -6  -1  -6    2.33    0.18
   6  -1   6    2.46    0.17
  -6   1  -6    2.18    0.19
  -6   1  -6    2.29    0.21
  -7  -1  -6   16.42    0.61
   7  -1   6   14.91    0.54
  -7  -1  -6   15.67    0.57
  -7  -1  -6   15.76    0.55
  -7   1  -6   15.28    0.60
  -7   1  -6   15.07    0.58
   7   1   6   16.56    0.51
  -8  -1  -6    2.97    0.23
  -8  -1  -6    2.49    0.24
   8  -1   6    2.56    0.20
  -8   1  -6    2.81    0.23
   8   1   6    2.44    0.17
  -8   1  -6    3.07    0.26
   9  -1   6   11.33    0.47
  -9  -1  -6   12.14    0.53
  -9   1  -6   12.07    0.53
  -9   1  -6   11.52    0.53
 -10  -1  -6    8.17    0.46
 -10   1  -6    8.08    0.47
 -10   1  -6    8.15    0.45
 -11  -1  -6    8.18    0.48
 -11   1  -6    7.73    0.47
 -11   1  -6    7.53    0.45
 -12  -1  -6   -0.03    0.21
 -12   1  -6    0.02    0.21
 -13  -1  -6    0.55    0.24
 -13   1  -6    0.74    0.25
 -14  -1  -6   -0.12    0.24
 -14   1  -6   -0.08    0.24
 -15  -1  -6    2.22    0.34
 -15   1  -6    1.94    0.33
 -16  -1  -6    6.13    0.52
 -16   1  -6    5.55    0.47
 -17  -1  -6    1.06    0.32
 -17   1  -6    0.44    0.30
  19  -2  -6    0.79    0.33
 -19  -2   6    0.70    0.35
 -19   2   6    0.46    0.33
 -18  -2   6    0.11    0.33
  18  -2  -6    0.26    0.31
 -18   2   6    0.60    0.34
  18   2  -6    0.23    0.27
  17  -2  -6    0.25    0.29
 -17  -2   6   -0.06    0.32
 -17   2   6   -0.17    0.28
  17   2  -6    0.28    0.26
 -16  -2   6    1.83    0.35
  16  -2  -6    2.60    0.36
 -16   2   6    1.75    0.34
  16   2  -6    2.26    0.32
  15  -2  -6    1.13    0.29
 -15  -2   6    1.31    0.31
  15   2  -6    0.83    0.25
 -15   2   6    1.20    0.30
 -14  -2   6    0.03    0.25
  14  -2  -6    0.62    0.25
  14   2  -6    0.69    0.22
 -14   2   6    0.15    0.24
  13  -2  -6    2.58    0.31
 -13  -2   6    2.44    0.32
 -13   2   6    2.44    0.31
  13   2  -6    2.60    0.29
 -12  -2   6    0.93    0.27
  12  -2  -6    0.50    0.22
  12   2  -6    0.78    0.22
 -12   2   6    0.72    0.24
 -11  -2   6    0.28    0.23
  11  -2  -6    0.06    0.19
 -11   2   6    0.21    0.20
  11   2  -6   -0.14    0.17
  10  -2  -6    0.26    0.19
 -10  -2   6    0.32    0.21
 -10   2   6    0.13    0.18
  10   2  -6    0.13    0.16
   9  -2  -6    4.50    0.30
  -9  -2   6    4.21    0.31
   9   2  -6    4.41    0.34
  -9   2   6    3.99    0.34
  -8  -2   6    5.86    0.39
   8  -2  -6    6.00    0.36
  -8   2   6    5.82    0.36
   8   2  -6    5.28    0.34
  -7  -2   6   19.94    0.70
   7  -2  -6   19.50    0.70
   7   2  -6   19.83    0.69
  -7   2   6   19.35    0.68
   6  -2  -6    2.37    0.19
  -6  -2   6    2.02    0.21
  -6   2   6    2.29    0.19
   6   2  -6    2.40    0.19
   5  -2  -6   79.99    2.34
  -5  -2   6   79.56    2.36
  -5   2   6   80.12    2.33
   5   2  -6   80.94    2.35
  -4  -2   6    0.44    0.13
   4  -2  -6    0.54    0.12
  -4   2   6    0.61    0.11
   4   2  -6    0.43    0.11
   3  -2  -6  312.81    8.84
   3  -2  -6  310.82    8.88
  -3  -2   6  325.30    8.86
  -3   2   6  310.94    8.86
  -3   2   6  303.46    8.78
   3   2  -6  311.65    8.86
  -2  -2   6   51.40    1.48
   2  -2  -6   51.26    1.46
   2  -2  -6   49.68    1.46
   2   2  -6   47.01    1.47
  -2   2   6   50.41    1.48
   1  -2  -6   85.95    2.46
   1  -2  -6   85.52    2.45
   1   2  -6   85.53    2.48
  -1   2   6   86.51    2.48
   0  -2  -6  120.88    3.32
   0  -2  -6  118.83    3.33
   0  -2   6  116.23    3.35
   0   2   6  114.50    3.34
   0   2  -6  115.02    3.35
  -1  -2  -6   32.11    0.93
  -1  -2  -6   31.28    0.97
   1  -2   6   30.66    0.97
  -1  -2  -6   35.40    0.93
  -1   2  -6   30.04    0.96
   1   2   6   31.67    0.98
  -2  -2  -6   22.24    0.65
  -2  -2  -6   20.97    0.64
   2  -2   6   20.56    0.68
  -2  -2  -6   22.56    0.69
   2   2   6   21.14    0.69
  -2   2  -6   20.76    0.68
  -3  -2  -6   62.82    1.80
  -3  -2  -6   65.41    1.87
  -3  -2  -6   60.01    1.79
   3  -2   6   62.89    1.82
  -3   2  -6   62.09    1.83
   3   2   6   60.81    1.82
  -4  -2  -6   23.48    0.75
  -4  -2  -6   25.57    0.81
   4  -2   6   25.27    0.79
   4   2   6   24.99    0.79
  -4   2  -6   25.02    0.80
  -5  -2  -6   86.62    2.57
  -5  -2  -6   83.24    2.47
  -5  -2  -6   84.91    2.47
   5  -2   6   88.56    2.49
  -5   2  -6   85.15    2.50
   5   2   6   85.83    2.48
  -5   2  -6   85.44    2.59
  -6  -2  -6   20.46    0.67
   6  -2   6   20.01    0.68
  -6  -2  -6   19.75    0.66
  -6   2  -6   19.39    0.69
   6   2   6   20.43    0.68
  -6   2  -6   20.46    0.73
  -7  -2  -6    5.27    0.30
   7  -2   6    4.88    0.32
  -7  -2  -6    5.20    0.34
   7   2   6    5.44    0.24
   7   2   6    5.14    0.31
  -7   2  -6    4.88    0.35
  -7   2  -6    5.10    0.34
   8  -2   6   12.39    0.52
  -8  -2  -6   13.56    0.55
  -8   2  -6   13.72    0.57
   8   2   6   13.85    0.46
  -8   2  -6   13.37    0.57
  -9  -2  -6    0.54    0.19
   9  -2   6    0.71    0.17
  -9   2  -6    0.41    0.18
  -9   2  -6    0.47    0.20
 -10  -2  -6   12.98    0.57
 -10   2  -6   12.19    0.57
 -10   2  -6   11.73    0.56
 -11  -2  -6   51.54    1.60
 -11   2  -6   48.86    1.66
 -11   2  -6   50.77    1.61
 -12  -2  -6    2.14    0.28
 -12   2  -6    2.18    0.29
 -12   2  -6    2.62    0.31
 -13  -2  -6    7.33    0.50
 -13   2  -6    6.41    0.48
 -14  -2  -6    2.14    0.32
 -14   2  -6    2.39    0.32
 -15  -2  -6   -0.23    0.25
 -15   2  -6   -0.03    0.25
 -16  -2  -6   -0.16    0.28
 -16   2  -6    0.17    0.27
 -18  -3   6    0.66    0.36
  18  -3  -6    1.47    0.35
 -18   3   6    1.00    0.35
 -17  -3   6    2.11    0.40
  17  -3  -6    3.01    0.41
  17   3  -6    3.25    0.37
 -17   3   6    3.02    0.41
  16  -3  -6    0.65    0.30
 -16  -3   6    0.67    0.32
 -16   3   6    0.64    0.30
  16   3  -6    1.01    0.27
 -15  -3   6    2.62    0.36
  15  -3  -6    2.58    0.36
  15   3  -6    2.07    0.30
 -15   3   6    2.41    0.35
 -14  -3   6    0.11    0.28
  14  -3  -6   -0.10    0.24
  14   3  -6    0.19    0.22
 -14   3   6    0.00    0.24
 -13  -3   6    1.32    0.30
  13  -3  -6    1.54    0.30
  13   3  -6    2.21    0.28
 -13   3   6    1.90    0.30
 -12  -3   6   25.18    0.96
  12  -3  -6   25.35    0.95
  12   3  -6   23.90    0.90
 -12   3   6   22.81    0.91
  11  -3  -6    2.86    0.31
 -11  -3   6    2.47    0.32
 -11   3   6    2.83    0.29
  11   3  -6    2.30    0.26
  10  -3  -6    1.16    0.23
 -10  -3   6    0.74    0.24
 -10   3   6    0.79    0.21
  10   3  -6    0.81    0.20
   9  -3  -6   20.64    0.77
  -9  -3   6   20.90    0.80
  -9   3   6   20.17    0.74
   9   3  -6   19.76    0.75
  -8  -3   6    1.68    0.24
   8  -3  -6    1.67    0.22
   8   3  -6    1.44    0.19
  -8   3   6    1.37    0.19
   7  -3  -6   -0.35    0.14
  -7  -3   6    0.03    0.17
   7  -3  -6    0.05    0.08
  -7   3   6    0.06    0.13
   7   3  -6    0.15    0.13
   6  -3  -6   17.82    0.67
  -6  -3   6   17.85    0.67
  -6   3   6   18.48    0.64
   6   3  -6   18.91    0.66
  -5  -3   6    0.09    0.15
   5  -3  -6    0.16    0.13
  -5   3   6    0.15    0.12
   5   3  -6    0.28    0.12
  -4  -3   6  108.49    3.17
   4  -3  -6  109.11    3.16
   4   3  -6  111.49    3.17
  -4   3   6  107.09    3.14
   3  -3  -6    1.84    0.16
   3   3  -6    1.92    0.17
   2  -3  -6    6.81    0.31
   2  -3  -6    6.36    0.29
  -2  -3   6    6.87    0.35
   2   3  -6    6.35    0.31
  -2   3   6    6.45    0.27
  -1  -3   6   14.28    0.53
   1  -3  -6   13.87    0.47
   1  -3  -6   13.71    0.49
   1   3  -6   14.49    0.51
  -1   3   6   13.26    0.52
   0  -3  -6    0.04    0.10
   0  -3  -6    0.05    0.06
   0  -3   6   -0.01    0.12
   0   3   6    0.13    0.06
   0   3  -6   -0.06    0.10
   0   3   6    0.19    0.12
   1  -3   6    5.89    0.31
  -1  -3  -6    4.73    0.24
  -1  -3  -6    5.47    0.22
  -1  -3  -6    5.28    0.27
  -1   3  -6    5.83    0.30
   1   3   6    5.91    0.29
  -2  -3  -6    5.93    0.26
  -2  -3  -6    6.11    0.28
   2  -3   6    6.12    0.32
  -2   3  -6    6.02    0.30
   2   3   6    6.23    0.30
   3  -3   6   40.86    1.23
  -3  -3  -6   40.59    1.20
  -3  -3  -6   38.87    1.18
  -3   3  -6   39.32    1.22
   3   3   6   39.82    1.21
   4  -3   6   10.16    0.43
  -4  -3  -6    9.90    0.40
  -4  -3  -6   10.22    0.38
  -4   3  -6    9.61    0.43
   4   3   6    9.81    0.41
  -5  -3  -6    3.65    0.24
   5  -3   6    3.31    0.24
   5   3   6    3.10    0.25
  -5   3  -6    3.02    0.23
  -6  -3  -6    9.75    0.40
  -6  -3  -6   10.55    0.43
   6  -3   6    9.01    0.44
  -6   3  -6    8.97    0.44
   6   3   6    8.84    0.40
  -6   3  -6    8.90    0.44
   7  -3   6   36.57    1.13
  -7  -3  -6   35.58    1.12
   7   3   6   35.58    1.05
   7   3   6   34.64    1.10
  -7   3  -6   35.49    1.15
  -7   3  -6   33.30    1.17
   8  -3   6    1.13    0.21
  -8  -3  -6    1.44    0.21
  -8   3  -6    1.16    0.21
  -8   3  -6    1.42    0.22
   8   3   6    1.14    0.19
  -9  -3  -6    7.89    0.45
   9  -3   6    7.66    0.44
  -9   3  -6    7.79    0.46
  -9   3  -6    7.40    0.43
 -10  -3  -6    3.15    0.30
 -10   3  -6    3.05    0.30
 -10   3  -6    3.05    0.30
 -11  -3  -6    1.64    0.27
 -11   3  -6    2.05    0.28
 -11   3  -6    1.67    0.26
 -12  -3  -6   -0.26    0.22
 -12   3  -6    0.02    0.23
 -12   3  -6    0.22    0.21
 -13  -3  -6    0.35    0.25
 -13   3  -6    0.34    0.24
 -14  -3  -6    0.74    0.28
 -14   3  -6    0.61    0.27
 -15  -3  -6   -0.12    0.26
 -15   3  -6   -0.07    0.25
 -16  -3  -6   -0.25    0.28
 -16   3  -6    0.16    0.28
  18  -4  -6   -0.05    0.32
 -18  -4   6   -0.06    0.35
 -18   4   6   -0.18    0.31
  17  -4  -6   -0.16    0.30
 -17  -4   6   -0.09    0.33
  17   4  -6    0.03    0.25
 -17   4   6   -0.07    0.29
 -16  -4   6    0.59    0.35
  16  -4  -6    0.79    0.32
  16   4  -6    1.11    0.28
 -16   4   6    0.87    0.32
 -15  -4   6    0.64    0.32
  15  -4  -6    0.49    0.30
  15   4  -6    0.45    0.24
 -15   4   6    0.69    0.30
  14  -4  -6    2.13    0.33
 -14  -4   6    1.84    0.35
  14   4  -6    2.07    0.30
 -14   4   6    2.10    0.33
 -13  -4   6   -0.15    0.26
  13  -4  -6    0.01    0.24
  13   4  -6   -0.18    0.20
 -13   4   6   -0.56    0.21
 -12  -4   6    0.11    0.26
  12  -4  -6   -0.25    0.22
  12   4  -6    0.18    0.20
 -12   4   6    0.39    0.22
  11  -4  -6    3.90    0.36
 -11  -4   6    3.35    0.37
  11   4  -6    3.07    0.31
 -11   4   6    3.39    0.32
 -10  -4   6    0.07    0.25
  10  -4  -6    0.15    0.21
 -10   4   6    0.21    0.20
  10   4  -6   -0.11    0.18
   9  -4  -6    0.66    0.22
  -9  -4   6    1.13    0.27
   9   4  -6    0.47    0.18
  -9   4   6    0.78    0.20
   8  -4  -6    2.25    0.26
   8  -4  -6    2.77    0.21
  -8  -4   6    2.17    0.27
  -8   4   6    2.64    0.24
   8   4  -6    1.93    0.23
  -7  -4   6    0.28    0.20
   7  -4  -6    0.62    0.10
   7  -4  -6    0.55    0.19
  -7   4   6    0.52    0.16
   7   4  -6    0.65    0.17
  -6  -4   6   11.72    0.55
   6  -4  -6   12.59    0.42
   6  -4  -6   12.85    0.54
  -6   4   6   12.02    0.51
   6   4  -6   12.41    0.54
   5  -4  -6   12.28    0.52
  -5  -4   6   11.32    0.53
  -5   4   6   12.10    0.48
   5   4  -6   11.61    0.51
   4  -4  -6    0.12    0.14
   4   4  -6    0.11    0.13
  -4   4   6   -0.06    0.11
   3  -4  -6    6.55    0.37
  -3  -4   6    5.64    0.39
   3   4  -6    7.30    0.38
  -3   4   6    6.65    0.33
   2  -4  -6    1.10    0.16
  -2  -4   6    0.88    0.19
   2   4  -6    1.03    0.16
  -2   4   6    0.95    0.12
   1  -4  -6    6.91    0.33
  -1  -4   6    7.12    0.38
  -1   4   6    6.43    0.30
   1   4  -6    7.24    0.36
   0  -4   6   23.81    0.82
   0  -4  -6   23.83    0.79
   0   4   6   23.54    0.75
   0   4  -6   24.97    0.81
   0   4   6   25.01    0.82
  -1  -4  -6    2.22    0.18
   1  -4   6    2.22    0.21
  -1   4  -6    1.71    0.18
   1   4   6    1.82    0.19
  -2  -4  -6    7.63    0.36
   2  -4   6    7.59    0.40
   2   4   6    7.75    0.36
  -2   4  -6    7.72    0.38
  -3  -4  -6    4.03    0.29
   3  -4   6    3.18    0.26
   3   4   6    3.37    0.25
  -3   4  -6    3.13    0.25
   3   4   6    3.40    0.19
  -4  -4  -6   -0.12    0.13
   4  -4   6   -0.34    0.16
   4   4   6    0.06    0.08
  -4   4  -6   -0.15    0.14
   4   4   6    0.12    0.14
   5  -4   6    0.44    0.18
  -5  -4  -6    0.41    0.16
   5   4   6    0.28    0.14
  -5   4  -6    0.38    0.17
   5   4   6    0.38    0.09
   6  -4   6   20.61    0.74
  -6   4  -6   19.42    0.73
   6   4   6   19.33    0.68
  -6   4  -6   19.74    0.74
   7  -4   6    2.26    0.26
  -7  -4  -6    2.53    0.25
  -7   4  -6    2.69    0.26
   7   4   6    2.43    0.22
  -7   4  -6    2.80    0.27
   8  -4   6    2.25    0.27
  -8  -4  -6    2.35    0.26
  -8   4  -6    2.20    0.27
  -8   4  -6    1.96    0.25
   8   4   6    2.08    0.22
   9  -4   6    4.17    0.32
  -9  -4  -6    3.59    0.31
  -9   4  -6    3.67    0.33
  -9   4  -6    4.09    0.35
   9   4   6    4.32    0.31
 -10  -4  -6    2.29    0.28
 -10   4  -6    1.95    0.27
 -10   4  -6    1.96    0.28
 -11  -4  -6    3.74    0.34
 -11   4  -6    4.04    0.36
 -11   4  -6    3.87    0.35
 -12  -4  -6   -0.04    0.24
 -12   4  -6    0.00    0.20
 -12   4  -6   -0.11    0.23
 -13  -4  -6    1.10    0.29
 -13   4  -6    1.34    0.27
 -13   4  -6    1.24    0.30
 -14  -4  -6    1.16    0.31
 -14   4  -6    1.23    0.31
 -15  -4  -6    0.42    0.29
 -15   4  -6    0.10    0.28
 -17  -5   6    0.09    0.36
  17  -5  -6    0.76    0.35
 -17   5   6    0.40    0.33
  16  -5  -6    0.22    0.31
 -16  -5   6   -0.38    0.31
  16   5  -6    0.31    0.25
 -16   5   6   -0.28    0.27
  15  -5  -6    0.26    0.30
 -15  -5   6    0.00    0.32
  15   5  -6    0.38    0.24
 -15   5   6   -0.14    0.26
 -14  -5   6    2.11    0.37
  14  -5  -6    1.92    0.35
  14   5  -6    2.52    0.33
 -14   5   6    2.26    0.34
 -13  -5   6    0.02    0.29
  13  -5  -6    0.20    0.27
 -13   5   6    0.03    0.24
  13   5  -6    0.50    0.23
  12  -5  -6    5.02    0.42
 -12  -5   6    4.95    0.44
  12   5  -6    5.13    0.39
 -12   5   6    5.09    0.40
 -11  -5   6    3.08    0.37
  11  -5  -6    3.72    0.38
 -11   5   6    3.30    0.33
  11   5  -6    3.81    0.33
  10  -5  -6    5.95    0.51
 -10  -5   6    6.20    0.52
  10   5  -6    6.89    0.46
 -10   5   6    5.71    0.47
  -9  -5   6   -0.18    0.24
   9  -5  -6    0.07    0.22
   9   5  -6   -0.05    0.19
  -9   5   6    0.07    0.19
   8  -5  -6    1.99    0.27
  -8  -5   6    1.77    0.29
   8   5  -6    1.46    0.22
  -8   5   6    1.52    0.23
   7  -5  -6    4.04    0.33
  -7  -5   6    3.95    0.35
   7   5  -6    3.80    0.30
  -7   5   6    3.99    0.30
   6  -5  -6    3.95    0.31
  -6  -5   6    4.35    0.34
  -6   5   6    3.85    0.29
   6   5  -6    4.38    0.37
   5  -5  -6    0.02    0.17
  -5   5   6    0.02    0.15
   5   5  -6   -0.04    0.15
   4  -5  -6   40.87    1.30
  -4  -5   6   40.44    1.32
   4   5  -6   40.12    1.30
  -4   5   6   41.08    1.27
  -3  -5   6   -0.13    0.19
   3  -5  -6    0.29    0.17
   3   5  -6   -0.02    0.15
  -3   5   6    0.18    0.12
  -2  -5   6   23.74    0.84
   2  -5  -6   23.16    0.80
  -2   5   6   22.36    0.76
   2   5  -6   22.62    0.81
  -1  -5   6   21.13    0.79
   1  -5  -6   22.20    0.76
  -1   5   6   21.17    0.71
   1   5  -6   21.32    0.77
   0  -5   6    5.50    0.42
   0  -5  -6    5.84    0.37
   0   5   6    5.83    0.38
   0   5  -6    5.17    0.37
   0   5   6    5.58    0.30
   1  -5   6    7.24    0.43
  -1  -5  -6    7.63    0.40
   1   5   6    7.37    0.41
   1   5   6    7.87    0.34
  -1   5  -6    6.68    0.40
  -2  -5  -6    0.31    0.16
   2  -5   6    0.39    0.20
   2   5   6    0.30    0.10
  -2   5  -6    0.10    0.15
   2   5   6    0.31    0.16
  -3  -5  -6    4.83    0.35
   3  -5   6    4.11    0.32
  -3   5  -6    4.48    0.38
   3   5   6    5.23    0.31
   3   5   6    5.04    0.27
   4  -5   6    0.72    0.21
  -4  -5  -6    0.80    0.19
  -4   5  -6    1.15    0.21
   4   5   6    0.89    0.18
   4   5   6    0.37    0.08
  -5  -5  -6   11.45    0.53
   5  -5   6   11.23    0.55
   5   5   6   10.68    0.46
  -5   5  -6   11.48    0.55
   6  -5   6    6.34    0.45
  -6  -5  -6    7.32    0.43
  -6   5  -6    6.53    0.40
  -6   5  -6    6.26    0.43
   6   5   6    6.53    0.35
  -7  -5  -6    0.28    0.20
   7  -5   6    0.14    0.20
   7   5   6    0.25    0.15
  -7   5  -6    0.42    0.20
  -7   5  -6    0.02    0.17
   8  -5   6    0.72    0.23
  -8  -5  -6    0.96    0.22
   8   5   6    0.95    0.18
  -8   5  -6    0.82    0.23
  -8   5  -6    0.73    0.20
   9  -5   6    0.86    0.24
  -9  -5  -6    0.86    0.25
  -9   5  -6    0.92    0.24
  -9   5  -6    0.89    0.21
   9   5   6    1.22    0.19
 -10  -5  -6    3.74    0.34
 -10   5  -6    3.91    0.35
 -10   5  -6    3.50    0.35
 -11  -5  -6    1.34    0.29
 -11   5  -6    1.46    0.27
 -11   5  -6    1.34    0.28
 -12  -5  -6    0.46    0.27
 -12   5  -6    0.11    0.22
 -12   5  -6    0.04    0.25
 -13  -5  -6    0.53    0.28
 -13   5  -6    0.39    0.27
 -13   5  -6    0.29    0.23
 -14  -5  -6    0.06    0.28
 -14   5  -6   -0.38    0.24
 -16  -6   6   -0.45    0.34
  16  -6  -6    0.45    0.36
 -16   6   6   -0.21    0.29
  15  -6  -6    0.43    0.34
 -15  -6   6    0.34    0.36
 -15   6   6    0.52    0.31
  14  -6  -6    0.33    0.33
 -14  -6   6    0.04    0.33
  14   6  -6    0.56    0.26
 -14   6   6   -0.07    0.27
  13  -6  -6    0.62    0.32
 -13  -6   6    0.87    0.34
  13   6  -6    0.88    0.27
 -13   6   6    0.81    0.28
 -12  -6   6    0.08    0.30
  12  -6  -6   -0.22    0.27
 -12   6   6   -0.08    0.23
  12   6  -6   -0.05    0.21
 -11  -6   6    3.22    0.39
  11  -6  -6    3.55    0.40
 -11   6   6    3.50    0.36
  11   6  -6    3.65    0.35
 -10  -6   6    3.98    0.40
  10  -6  -6    3.46    0.37
  10   6  -6    4.56    0.37
 -10   6   6    3.64    0.34
   9  -6  -6    3.39    0.35
  -9  -6   6    3.17    0.36
  -9   6   6    2.68    0.30
   9   6  -6    3.32    0.31
   8  -6  -6    1.85    0.30
  -8  -6   6    2.02    0.33
  -8   6   6    2.58    0.28
   8   6  -6    2.06    0.27
   7  -6  -6    0.57    0.23
  -7  -6   6    0.13    0.26
  -7   6   6    0.52    0.20
   7   6  -6    0.33    0.19
   6  -6  -6    4.15    0.35
  -6  -6   6    4.74    0.39
  -6   6   6    4.35    0.31
   6   6  -6    4.22    0.33
   5  -6  -6    3.79    0.33
  -5   6   6    4.53    0.31
   5   6  -6    4.55    0.33
  -4  -6   6    0.39    0.25
   4  -6  -6    0.95    0.22
   4   6  -6    0.93    0.20
  -4   6   6    0.78    0.18
   3  -6  -6    6.35    0.43
  -3  -6   6    4.66    0.38
  -3   6   6    6.54    0.40
   3   6  -6    6.12    0.44
  -2  -6   6    0.05    0.23
   2  -6  -6    0.34    0.21
   2   6  -6    0.34    0.18
   1  -6  -6   50.37    1.54
  -1  -6   6   48.75    1.56
  -1   6   6   47.39    1.48
   1   6  -6   47.24    1.53
   0  -6  -6    2.79    0.27
   0  -6   6    2.54    0.30
   0   6   6    2.89    0.21
   0   6  -6    2.58    0.27
   0   6   6    2.42    0.27
  -1  -6  -6    2.42    0.26
   1  -6   6    1.98    0.28
  -1   6  -6    2.38    0.27
   1   6   6    2.45    0.20
   1   6   6    2.29    0.25
   2  -6   6   -0.08    0.21
  -2  -6  -6    0.19    0.19
  -2   6  -6    0.38    0.19
   2   6   6    0.00    0.17
  -3  -6  -6    3.11    0.28
   3   6   6    3.34    0.27
   4  -6   6    0.34    0.24
  -4  -6  -6    0.94    0.22
   4   6   6    0.93    0.19
  -4   6  -6    0.83    0.22
  -5  -6  -6   19.86    0.77
   5  -6   6   20.12    0.81
   5   6   6   19.96    0.71
  -5   6  -6   19.80    0.78
   6  -6   6    1.64    0.28
  -6  -6  -6    1.47    0.25
  -6   6  -6    1.99    0.27
  -6   6  -6    1.84    0.24
   6   6   6    2.12    0.22
   7  -6   6    5.86    0.47
  -7   6  -6    5.92    0.40
   7   6   6    6.24    0.35
  -7   6  -6    6.64    0.46
  -8  -6  -6    2.36    0.30
   8  -6   6    2.73    0.33
  -8   6  -6    2.62    0.31
   8   6   6    3.05    0.25
  -8   6  -6    2.56    0.29
   9  -6   6    0.42    0.25
  -9  -6  -6    1.30    0.28
  -9   6  -6    1.11    0.23
  -9   6  -6    0.68    0.25
 -10  -6  -6    1.14    0.29
 -10   6  -6    1.19    0.25
 -10   6  -6    1.05    0.28
 -11  -6  -6   -0.38    0.25
 -11   6  -6    0.02    0.21
 -11   6  -6    0.22    0.25
 -12  -6  -6   -0.29    0.27
 -12   6  -6    0.18    0.27
 -12   6  -6    0.25    0.23
 -13  -6  -6    3.79    0.41
 -13   6  -6    4.48    0.41
 -13   6  -6    3.78    0.42
 -14  -7   6    1.22    0.39
  14  -7  -6    1.38    0.36
 -14   7   6    0.82    0.30
 -13  -7   6   -0.39    0.32
  13  -7  -6   -0.02    0.29
  13   7  -6    0.21    0.25
 -13   7   6   -0.27    0.26
 -12  -7   6    0.34    0.35
  12  -7  -6    0.58    0.30
  12   7  -6   -0.14    0.23
 -12   7   6    0.64    0.28
  11  -7  -6    1.52    0.32
 -11  -7   6    0.48    0.33
 -11   7   6    0.67    0.27
  11   7  -6    0.69    0.26
 -10  -7   6    0.35    0.31
  10  -7  -6   -0.21    0.25
  10   7  -6    0.01    0.22
 -10   7   6   -0.19    0.21
   9  -7  -6    5.22    0.44
  -9  -7   6    5.73    0.48
   9   7  -6    5.95    0.48
  -9   7   6    4.83    0.39
   8  -7  -6    0.00    0.24
  -8  -7   6    0.72    0.31
   8   7  -6   -0.04    0.21
  -8   7   6    0.04    0.20
  -7  -7   6    7.96    0.60
   7  -7  -6    7.69    0.52
  -7   7   6    8.24    0.52
   7   7  -6    8.90    0.55
   6  -7  -6    0.04    0.22
   6   7  -6   -0.03    0.20
  -6   7   6    0.21    0.18
  -5  -7   6   -0.25    0.25
   5  -7  -6   -0.14    0.21
  -5   7   6    0.05    0.17
   5   7  -6    0.00    0.19
   4  -7  -6    3.22    0.32
  -4  -7   6    3.21    0.36
  -4   7   6    3.80    0.30
   4   7  -6    3.58    0.32
  -3  -7   6    0.04    0.25
   3  -7  -6   -0.02    0.22
  -3   7   6    0.30    0.16
   3   7  -6    0.45    0.20
  -2  -7   6    0.10    0.25
   2  -7  -6    0.32    0.22
  -2   7   6    0.20    0.16
   2   7  -6    0.26    0.20
  -1  -7   6    7.61    0.52
   1  -7  -6    6.66    0.47
   1   7  -6    8.43    0.50
   0  -7  -6    4.34    0.35
   0  -7   6    4.64    0.39
   0   7  -6    5.56    0.43
   1  -7   6    0.78    0.27
  -1  -7  -6    0.94    0.24
  -1   7  -6    0.22    0.22
   1   7   6    0.53    0.21
  -2  -7  -6    2.86    0.31
   2  -7   6    2.40    0.32
   2   7   6    2.93    0.30
  -2   7  -6    3.01    0.32
   3  -7   6    0.43    0.26
  -3   7  -6    0.85    0.24
   4  -7   6    6.21    0.48
  -4  -7  -6    6.64    0.46
   4   7   6    6.62    0.39
  -4   7  -6    5.99    0.47
  -5  -7  -6    0.25    0.23
   5  -7   6    0.16    0.26
  -5   7  -6    0.11    0.22
   5   7   6   -0.07    0.16
  -6  -7  -6    0.75    0.25
   6  -7   6    0.60    0.27
   6   7   6    0.73    0.19
  -6   7  -6    0.38    0.19
  -6   7  -6    0.38    0.23
   7  -7   6    0.32    0.26
   7   7   6    0.49    0.17
  -7   7  -6    0.37    0.19
  -7   7  -6    0.25    0.24
   8  -7   6    0.62    0.28
  -8  -7  -6    0.64    0.27
  -8   7  -6    0.60    0.21
  -8   7  -6    0.41    0.25
  -9  -7  -6    1.25    0.30
  -9   7  -6    0.96    0.24
  -9   7  -6    0.64    0.27
 -10  -7  -6    0.13    0.28
 -10   7  -6    0.13    0.21
 -10   7  -6    0.41    0.27
 -11  -7  -6   -0.24    0.27
 -11   7  -6    0.31    0.23
 -11   7  -6   -0.11    0.26
 -12  -7  -6    0.10    0.30
 -12   7  -6    0.16    0.29
 -12   7  -6    0.40    0.24
  12  -8  -6    0.52    0.33
 -12  -8   6    0.65    0.37
 -11  -8   6    0.31    0.36
  11  -8  -6    0.31    0.30
  11   8  -6    0.16    0.25
 -10  -8   6    0.02    0.34
  10  -8  -6    0.49    0.29
  10   8  -6    0.89    0.27
  -9  -8   6    2.05    0.39
   9  -8  -6    2.04    0.35
   9   8  -6    2.23    0.32
  -8  -8   6    1.15    0.35
   8  -8  -6    1.73    0.33
   8   8  -6    1.52    0.29
  -7  -8   6    0.84    0.34
   7  -8  -6    0.98    0.29
   7   8  -6    0.79    0.26
   6  -8  -6    1.64    0.31
   6   8  -6    1.04    0.27
  -5  -8   6    1.83    0.36
   5  -8  -6    1.44    0.29
   5   8  -6    2.16    0.31
  -4  -8   6    2.75    0.37
   4  -8  -6    2.56    0.34
   4   8  -6    2.12    0.30
  -3  -8   6    3.54    0.40
   3  -8  -6    3.11    0.36
   3   8  -6    3.02    0.34
   2  -8  -6    7.96    0.52
  -2  -8   6    6.79    0.56
   2   8  -6    8.36    0.55
   1  -8  -6   10.51    0.59
  -1  -8   6   12.03    0.65
   1   8  -6   11.48    0.62
   0  -8  -6    1.01    0.27
   0  -8   6    1.24    0.33
   0   8   6    1.18    0.25
   0   8  -6    1.22    0.27
   1  -8   6    3.76    0.40
  -1  -8  -6    4.84    0.39
   1   8   6    5.29    0.40
  -1   8  -6    4.86    0.42
   2  -8   6    0.36    0.29
  -2  -8  -6    0.10    0.24
  -2   8  -6   -0.34    0.22
   2   8   6    0.36    0.21
   3  -8   6    0.70    0.29
  -3  -8  -6    0.28    0.25
  -3   8  -6    0.41    0.25
   3   8   6    0.31    0.20
   4  -8   6    1.70    0.34
  -4  -8  -6    2.10    0.32
   4   8   6    1.69    0.25
  -4   8  -6    1.74    0.31
   5  -8   6    4.54    0.43
  -5  -8  -6    4.84    0.41
   5   8   6    4.55    0.35
  -5   8  -6    4.97    0.42
  -6  -8  -6   -0.30    0.25
   6  -8   6   -0.21    0.28
   6   8   6   -0.02    0.17
  -6   8  -6    0.15    0.24
  -6   8  -6   -0.01    0.17
  -7  -8  -6    0.18    0.27
   7  -8   6    0.19    0.28
  -7   8  -6    0.35    0.19
  -7   8  -6   -0.25    0.24
  -8   8  -6    0.53    0.22
  -8   8  -6    0.11    0.26
  -9  -8  -6    0.03    0.28
  -9   8  -6   -0.23    0.26
 -10  -8  -6   -0.17    0.29
 -10   8  -6    0.13    0.29
  -9  -9   6    1.46    0.40
   9  -9  -6    1.56    0.36
   9   9  -6    1.05    0.29
   8  -9  -6    0.60    0.31
  -8  -9   6    0.54    0.36
   8   9  -6   -0.08    0.25
  -7  -9   6    2.57    0.42
   7  -9  -6    2.28    0.38
   7   9  -6    3.55    0.40
   6  -9  -6    0.15    0.29
   6   9  -6   -0.08    0.24
   5  -9  -6    0.71    0.30
  -5  -9   6    0.58    0.34
   5   9  -6    0.28    0.26
  -4  -9   6    3.16    0.42
   4  -9  -6    2.73    0.38
   4   9  -6    3.08    0.37
   3  -9  -6   -0.43    0.24
  -3  -9   6   -0.52    0.30
   3   9  -6   -0.43    0.22
  -2  -9   6    0.01    0.32
   2  -9  -6   -0.01    0.26
   2   9  -6   -0.13    0.23
   1  -9  -6   -0.11    0.26
  -1  -9   6    0.25    0.31
   1   9  -6    0.43    0.25
   0  -9   6    0.55    0.31
   0  -9  -6    0.50    0.28
   0   9  -6    0.26    0.25
   0   9   6    0.36    0.23
  -1  -9  -6    0.35    0.27
   1  -9   6    0.44    0.31
  -1   9  -6    0.62    0.27
   1   9   6   -0.11    0.21
   2  -9   6    0.61    0.32
  -2  -9  -6    0.72    0.29
   2   9   6    0.46    0.23
  -2   9  -6    0.39    0.27
   3  -9   6   -0.09    0.29
  -3  -9  -6    0.43    0.29
   3   9   6   -0.11    0.19
  -3   9  -6    0.04    0.26
   4  -9   6   -0.09    0.29
  -4  -9  -6   -0.39    0.25
  -4   9  -6    0.05    0.27
   4   9   6   -0.02    0.19
   5  -9   6    1.13    0.34
  -5  -9  -6    1.30    0.32
  -5   9  -6    1.15    0.32
   5   9   6    1.00    0.23
  -6  -9  -6    1.00    0.33
   6  -9   6    0.80    0.33
  -6   9  -6    1.04    0.32
  -7   9  -6    0.05    0.27
   5 -10  -6    1.91    0.38
   5  10  -6    2.19    0.36
  -4 -10   6   -0.15    0.36
   4 -10  -6   -0.08    0.29
   4  10  -6    0.09    0.27
   3 -10  -6    4.08    0.44
  -3 -10   6    3.63    0.48
   3  10  -6    3.73    0.42
  -2 -10   6   -0.45    0.34
   2 -10  -6   -0.07    0.30
   2  10  -6    0.66    0.30
   1 -10  -6   -0.14    0.28
  -1 -10   6    0.42    0.36
   1  10  -6   -0.28    0.26
   0 -10  -6   -0.18    0.30
   0 -10   6    0.11    0.33
   0  10  -6    0.11    0.27
   0  10   6   -0.21    0.23
   1 -10   6    0.07    0.33
  -1 -10  -6    0.37    0.31
   1  10   6    0.27    0.24
  -1  10  -6    0.07    0.27
   2 -10   6   -0.36    0.32
  -2 -10  -6   -0.29    0.29
  -2  10  -6    0.00    0.28
   2  10   6   -0.15    0.23
  19   0  -7    4.35    0.47
 -19   0   7    3.37    0.46
  18   0  -7    0.10    0.27
 -18   0   7    0.31    0.32
 -17   0   7    0.18    0.30
  17   0  -7    0.32    0.27
 -16   0   7   -0.05    0.27
  16   0  -7   -0.13    0.23
 -15   0   7    0.12    0.26
  15   0  -7    0.05    0.23
 -14   0   7   -0.07    0.26
  14   0  -7   -0.28    0.20
 -13   0   7    3.13    0.34
  13   0  -7    3.48    0.32
 -12   0   7   -0.20    0.22
  12   0  -7    0.17    0.20
  11   0  -7   10.40    0.52
 -11   0   7   11.24    0.56
  10   0  -7    0.14    0.15
 -10   0   7    0.31    0.19
   9   0  -7   35.17    1.12
  -9   0   7   34.01    1.12
  -9   0   7   34.61    1.05
  -8   0   7    0.01    0.10
   8   0  -7   -0.06    0.12
  -8   0   7   -0.09    0.15
  -7   0   7    0.58    0.15
  -7   0   7    0.92    0.12
   7   0  -7    0.66    0.14
  -6   0   7   -0.05    0.09
  -6   0   7   -0.04    0.12
   6   0  -7   -0.13    0.10
   5   0  -7   69.07    2.07
  -5   0   7   72.30    2.04
  -5   0   7   71.30    2.07
  -4   0   7   -0.11    0.09
  -4   0   7    0.09    0.09
   4   0  -7    0.09    0.08
   3   0  -7    7.78    0.31
  -3   0   7    7.67    0.31
  -3   0   7    8.08    0.30
   3   0  -7    7.84    0.32
   2   0  -7   -0.02    0.08
  -2   0   7   -0.16    0.10
   2   0  -7    0.06    0.07
  -2   0   7    0.05    0.05
   1   0  -7  648.61   18.53
  -1   0   7  667.12   18.45
   1   0  -7  649.32   18.53
   0   0   7   -0.03    0.11
   2   0   7    0.16    0.13
  -2   0  -7    0.10    0.05
   3   0   7    9.60    0.41
  -3   0  -7    9.81    0.34
  -3   0  -7    9.72    0.34
  -4   0  -7   -0.04    0.11
  -4   0  -7    0.04    0.08
  -4   0  -7    0.14    0.08
  -5   0  -7    5.56    0.26
  -5   0  -7    5.25    0.30
  -5   0  -7    4.46    0.27
  -6   0  -7   -0.05    0.11
  -6   0  -7   -0.01    0.12
  -6   0  -7   -0.14    0.10
  -7   0  -7    9.25    0.40
  -7   0  -7    9.28    0.42
  -7   0  -7    8.63    0.43
   7   0   7    9.68    0.34
   8   0   7    0.07    0.09
  -8   0  -7   -0.08    0.14
  -8   0  -7    0.08    0.15
  -9   0  -7    0.66    0.19
  -9   0  -7    0.58    0.18
 -10   0  -7    0.10    0.18
 -10   0  -7   -0.16    0.17
 -11   0  -7    1.97    0.26
 -12   0  -7   -0.19    0.20
 -13   0  -7   10.93    0.56
 -14   0  -7    0.25    0.25
 -15   0  -7    3.29    0.37
 -16   0  -7    0.05    0.28
  19  -1  -7    1.06    0.35
 -19  -1   7    0.86    0.37
  19   1  -7    1.42    0.35
 -19   1   7    0.78    0.36
 -18  -1   7    2.12    0.41
  18  -1  -7    1.80    0.35
  18   1  -7    1.75    0.34
 -18   1   7    1.27    0.36
  17  -1  -7    1.87    0.34
 -17  -1   7    1.83    0.36
 -17   1   7    1.90    0.35
  17   1  -7    2.02    0.33
 -16  -1   7    0.46    0.29
  16  -1  -7    1.01    0.29
  16   1  -7    0.98    0.27
 -16   1   7    1.24    0.31
  15  -1  -7    0.25    0.24
 -15  -1   7   -0.05    0.26
  15   1  -7    0.10    0.23
 -15   1   7   -0.30    0.23
 -14  -1   7   -0.03    0.25
  14  -1  -7    0.55    0.25
 -14   1   7    0.43    0.25
  14   1  -7    0.27    0.22
  13  -1  -7    1.99    0.28
 -13  -1   7    1.90    0.31
 -13   1   7    1.30    0.27
  13   1  -7    1.97    0.27
 -12  -1   7    7.90    0.30
 -12  -1   7    7.48    0.52
  12  -1  -7    7.26    0.48
 -12   1   7    7.39    0.49
  12   1  -7    7.34    0.47
 -11  -1   7    1.14    0.25
  11  -1  -7    0.93    0.22
 -11  -1   7    1.80    0.14
 -11   1   7    1.17    0.23
  11   1  -7    1.11    0.22
 -10  -1   7    6.64    0.27
 -10  -1   7    6.98    0.46
  10  -1  -7    6.24    0.41
  10   1  -7    6.84    0.40
 -10   1   7    6.86    0.43
   9  -1  -7   49.40    1.55
  -9  -1   7   50.52    1.56
  -9  -1   7   51.53    1.45
  -9   1   7   49.86    1.55
   9   1  -7   49.58    1.55
  -8  -1   7    9.13    0.44
   8  -1  -7    8.89    0.43
  -8  -1   7    9.02    0.32
   8   1  -7    9.44    0.43
  -8   1   7    8.84    0.43
  -7  -1   7   28.46    0.85
  -7  -1   7   28.10    0.93
   7  -1  -7   29.05    0.92
   7   1  -7   28.00    0.92
  -7   1   7   28.65    0.92
  -6  -1   7   11.39    0.47
  -6  -1   7   11.83    0.39
   6  -1  -7   11.57    0.45
  -6   1   7   11.04    0.43
  -6   1   7   11.88    0.45
   6   1  -7   11.80    0.46
   5  -1  -7   25.00    0.80
  -5  -1   7   25.30    0.81
  -5  -1   7   25.32    0.77
  -5   1   7   25.26    0.80
   5   1  -7   25.76    0.81
  -5   1   7   25.19    0.79
   4  -1  -7    0.31    0.10
  -4  -1   7    0.37    0.12
  -4  -1   7    0.24    0.10
   4  -1  -7    0.26    0.10
  -4   1   7    0.29    0.09
  -4   1   7    0.34    0.12
   4   1  -7    0.24    0.10
  -3  -1   7    0.13    0.10
  -3  -1   7   -0.03    0.10
   3  -1  -7    0.00    0.08
   3  -1  -7   -0.06    0.08
   3   1  -7   -0.02    0.08
  -3   1   7    0.08    0.10
  -3   1   7    0.01    0.04
   2  -1  -7   24.56    0.74
  -2  -1   7   25.05    0.77
   2  -1  -7   25.36    0.74
  -2  -1   7   24.87    0.76
   2   1  -7   24.17    0.76
   2   1  -7   25.19    0.77
   1  -1  -7   15.24    0.45
   1   1  -7   14.66    0.49
   1   1  -7   14.39    0.48
  -1   1   7   14.98    0.51
   0  -1   7    3.50    0.17
   0  -1   7    4.20    0.26
   0   1  -7    4.98    0.21
   0   1   7    4.73    0.26
   0   1  -7    5.23    0.23
  -1   1  -7   12.79    0.40
  -1   1  -7   11.39    0.41
  -2   1  -7   47.20    1.34
   2   1   7   45.92    1.37
  -2   1  -7   44.01    1.34
  -3  -1  -7   37.92    1.17
   3   1   7   37.23    1.15
  -3   1  -7   37.49    1.11
  -3   1  -7   37.21    1.12
  -4  -1  -7    0.78    0.14
  -4  -1  -7    0.88    0.09
   4  -1   7    1.18    0.10
  -4  -1  -7    1.09    0.10
  -4   1  -7    0.95    0.12
   4   1   7    0.85    0.16
  -4   1  -7    0.89    0.12
  -5  -1  -7  140.82    4.02
  -5  -1  -7  139.78    4.02
  -5  -1  -7  144.12    4.17
  -5   1  -7  139.80    4.04
  -5   1  -7  139.73    4.18
   5   1   7  140.89    4.03
  -5   1  -7  142.11    4.04
   6  -1   7    0.10    0.03
  -6  -1  -7    0.11    0.13
  -6  -1  -7    0.09    0.09
  -6  -1  -7   -0.04    0.12
  -6   1  -7   -0.06    0.12
  -6   1  -7    0.12    0.14
   7  -1   7   -0.01    0.08
  -7  -1  -7    0.09    0.14
  -7  -1  -7    0.07    0.10
  -7  -1  -7    0.11    0.13
  -7   1  -7    0.02    0.14
  -7   1  -7   -0.01    0.14
   8  -1   7    7.90    0.36
  -8  -1  -7    8.27    0.42
  -8  -1  -7    8.52    0.42
  -8   1  -7    8.05    0.43
  -8   1  -7    8.55    0.42
  -9  -1  -7    5.99    0.38
  -9  -1  -7    6.15    0.39
  -9   1  -7    6.18    0.39
  -9   1  -7    5.84    0.40
 -10  -1  -7    0.34    0.19
 -10   1  -7    0.14    0.18
 -10   1  -7    0.17    0.19
 -11  -1  -7    0.14    0.20
 -11   1  -7    0.07    0.20
 -11   1  -7   -0.20    0.17
 -12  -1  -7    0.28    0.22
 -12   1  -7    0.35    0.23
 -13  -1  -7    0.91    0.26
 -13   1  -7    1.42    0.28
 -14  -1  -7    0.35    0.27
 -14   1  -7    0.39    0.26
 -15  -1  -7    0.70    0.29
 -15   1  -7    0.90    0.30
 -16  -1  -7    0.84    0.30
 -16   1  -7    1.38    0.33
 -19  -2   7    0.12    0.35
  19  -2  -7   -0.21    0.30
 -19   2   7    0.26    0.34
  19   2  -7    0.39    0.31
  18  -2  -7    0.32    0.32
 -18  -2   7   -0.33    0.32
  18   2  -7   -0.25    0.26
 -18   2   7    0.29    0.32
  17  -2  -7    2.90    0.39
 -17  -2   7    2.46    0.40
 -17   2   7    2.30    0.39
  17   2  -7    2.71    0.37
  16  -2  -7    2.29    0.35
 -16  -2   7    2.87    0.38
  16   2  -7    3.20    0.37
 -16   2   7    2.52    0.37
  15  -2  -7    1.52    0.30
 -15  -2   7    1.75    0.34
  15   2  -7    1.59    0.28
 -15   2   7    0.98    0.30
  14  -2  -7    1.91    0.29
 -14  -2   7    0.97    0.29
 -14   2   7    1.28    0.28
  14   2  -7    2.06    0.29
 -13  -2   7    0.61    0.27
  13  -2  -7    0.68    0.25
  13   2  -7    0.52    0.21
 -13   2   7    0.56    0.25
  12  -2  -7    0.81    0.24
 -12  -2   7    0.74    0.26
  12   2  -7    0.78    0.22
 -12   2   7    0.82    0.24
 -11  -2   7   13.08    0.64
  11  -2  -7   13.14    0.62
 -11   2   7   13.07    0.62
  11   2  -7   13.74    0.61
  10  -2  -7    8.82    0.49
 -10  -2   7   10.23    0.53
  10   2  -7    9.08    0.49
 -10   2   7    9.68    0.51
  -9  -2   7    5.36    0.35
   9  -2  -7    5.93    0.38
   9   2  -7    5.12    0.37
  -9   2   7    5.47    0.37
   8  -2  -7    5.47    0.35
  -8  -2   7    5.51    0.39
   8   2  -7    5.32    0.35
  -8   2   7    5.65    0.35
  -7  -2   7    3.43    0.18
   7  -2  -7    3.42    0.25
  -7  -2   7    3.36    0.26
  -7   2   7    3.35    0.23
   7   2  -7    3.69    0.25
   6  -2  -7    1.08    0.16
  -6  -2   7    0.85    0.17
  -6   2   7    1.25    0.15
   6   2  -7    1.32    0.16
  -5  -2   7    0.78    0.16
   5  -2  -7    0.61    0.13
   5   2  -7    0.81    0.13
  -5   2   7    0.59    0.12
  -4  -2   7   44.84    1.33
   4  -2  -7   44.04    1.32
  -4   2   7   43.31    1.33
  -4   2   7   44.30    1.30
   4   2  -7   42.89    1.32
  -3  -2   7    0.81    0.14
   3  -2  -7    0.64    0.10
   3  -2  -7    0.60    0.11
   3   2  -7    0.63    0.11
  -3   2   7    0.47    0.13
  -2  -2   7    0.13    0.11
   2  -2  -7    0.00    0.07
   2  -2  -7    0.12    0.08
  -2   2   7   -0.06    0.12
  -2   2   7    0.12    0.05
   2   2  -7   -0.05    0.09
  -1  -2   7   34.64    1.05
   1  -2  -7   34.78    1.02
   1  -2  -7   34.59    1.02
  -1   2   7   34.83    1.07
   1   2  -7   34.58    1.05
   0  -2  -7   58.76    1.59
   0  -2  -7   55.33    1.59
   0  -2   7   54.92    1.62
   0   2  -7   54.17    1.62
   0   2   7   53.19    1.63
  -1  -2  -7    7.08    0.28
   1  -2   7    6.40    0.30
   1   2   7    7.00    0.31
  -1   2  -7    6.59    0.29
   2  -2   7    2.12    0.15
  -2  -2  -7    2.33    0.15
  -2  -2  -7    2.02    0.13
  -2  -2  -7    2.01    0.17
  -2   2  -7    2.12    0.16
   2   2   7    2.21    0.19
  -3  -2  -7   40.40    1.25
   3  -2   7   40.27    1.21
  -3  -2  -7   39.55    1.17
  -3  -2  -7   41.21    1.18
  -3   2  -7   39.85    1.22
   3   2   7   40.73    1.23
  -4  -2  -7    1.13    0.10
   4  -2   7    1.42    0.15
  -4  -2  -7    1.04    0.14
   4   2   7    0.98    0.16
  -4   2  -7    1.13    0.15
  -5  -2  -7   16.39    0.56
  -5  -2  -7   17.55    0.61
   5  -2   7   16.17    0.58
  -5  -2  -7   16.28    0.55
  -5   2  -7   16.89    0.64
   5   2   7   16.91    0.60
  -5   2  -7   16.92    0.60
   6  -2   7    3.98    0.29
  -6  -2  -7    4.83    0.30
  -6  -2  -7    4.62    0.30
  -6  -2  -7    4.66    0.26
   6   2   7    4.79    0.31
  -6   2  -7    3.84    0.30
  -6   2  -7    3.97    0.30
   7  -2   7    0.97    0.16
  -7  -2  -7    0.79    0.17
  -7  -2  -7    0.58    0.12
  -7   2  -7    0.74    0.17
   7   2   7    0.69    0.18
  -7   2  -7    0.65    0.18
   8  -2   7    0.06    0.14
  -8  -2  -7   -0.07    0.16
  -8   2  -7   -0.03    0.15
  -8   2  -7   -0.01    0.16
  -9  -2  -7    2.26    0.24
  -9   2  -7    2.09    0.25
  -9   2  -7    2.02    0.26
 -10  -2  -7    7.34    0.44
 -10   2  -7    6.69    0.44
 -10   2  -7    7.44    0.44
 -11  -2  -7    0.17    0.20
 -11   2  -7   -0.53    0.19
 -11   2  -7    0.33    0.20
 -12  -2  -7    0.84    0.24
 -12   2  -7    1.18    0.26
 -12   2  -7    0.98    0.25
 -13  -2  -7    0.49    0.25
 -13   2  -7    0.23    0.25
 -14  -2  -7    1.92    0.31
 -14   2  -7    2.12    0.32
 -15  -2  -7    1.06    0.30
 -15   2  -7    1.37    0.30
 -16  -2  -7    0.00    0.28
 -16   2  -7    0.14    0.27
 -18  -3   7   -0.08    0.34
  18  -3  -7    0.96    0.33
  18   3  -7    0.63    0.30
 -18   3   7   -0.01    0.31
 -17  -3   7    3.58    0.46
  17  -3  -7    3.92    0.44
  17   3  -7    4.47    0.42
 -17   3   7    3.29    0.42
 -16  -3   7    0.32    0.31
  16  -3  -7    0.83    0.31
  16   3  -7    0.36    0.26
 -16   3   7    0.11    0.28
 -15  -3   7    0.17    0.29
  15  -3  -7    0.30    0.28
  15   3  -7    0.19    0.23
 -15   3   7    0.23    0.27
 -14  -3   7    1.18    0.32
  14  -3  -7    1.42    0.30
 -14   3   7    1.29    0.28
  14   3  -7    1.68    0.27
  13  -3  -7    0.66    0.25
 -13  -3   7    0.28    0.27
 -13   3   7    0.38    0.24
  13   3  -7    0.68    0.23
 -12  -3   7   35.16    1.24
  12  -3  -7   35.78    1.24
  12   3  -7   35.03    1.21
 -12   3   7   36.32    1.22
  11  -3  -7    2.31    0.29
 -11  -3   7    2.64    0.32
 -11   3   7    2.24    0.27
  11   3  -7    1.92    0.26
 -10  -3   7   -0.09    0.23
  10  -3  -7   -0.05    0.19
  10   3  -7    0.21    0.18
 -10   3   7    0.06    0.17
  -9  -3   7    7.81    0.49
   9  -3  -7    8.47    0.48
  -9   3   7    8.87    0.45
   9   3  -7    8.55    0.46
  -8  -3   7    1.18    0.23
   8  -3  -7    1.45    0.21
   8   3  -7    1.21    0.19
  -8   3   7    1.53    0.20
  -7  -3   7   28.98    0.99
   7  -3  -7   29.56    0.97
   7   3  -7   29.71    0.97
  -7   3   7   28.36    0.95
   6  -3  -7    7.69    0.39
  -6  -3   7    8.01    0.42
   6   3  -7    8.12    0.39
  -6   3   7    8.23    0.38
   5  -3  -7   40.20    1.24
  -5  -3   7   40.62    1.26
  -5   3   7   38.83    1.22
   5   3  -7   40.05    1.24
   4  -3  -7   11.95    0.47
  -4  -3   7   13.58    0.51
  -4   3   7   11.91    0.45
   4   3  -7   11.95    0.49
   3  -3  -7    0.34    0.12
  -3  -3   7    0.43    0.15
  -3   3   7    0.66    0.15
   3   3  -7    0.64    0.13
  -3   3   7    0.49    0.10
   2  -3  -7   52.18    1.56
   2  -3  -7   51.85    1.55
  -2   3   7   53.39    1.59
   2   3  -7   53.93    1.58
  -1  -3   7    2.59    0.20
   1   3  -7    2.36    0.18
   0  -3  -7    0.24    0.08
   0  -3  -7    0.32    0.10
   0  -3   7    0.16    0.13
   0  -3  -7    0.31    0.07
   0   3   7    0.37    0.14
   0   3  -7    0.33    0.11
   1  -3   7    4.88    0.30
  -1  -3  -7    4.64    0.24
  -1  -3  -7    4.84    0.23
  -1  -3  -7    5.10    0.22
  -1   3  -7    4.72    0.28
   1   3   7    5.02    0.28
  -2  -3  -7    5.63    0.25
  -2  -3  -7    5.71    0.27
  -2  -3  -7    5.66    0.25
   2  -3   7    5.47    0.32
  -2   3  -7    5.66    0.31
   2   3   7    5.41    0.30
  -3  -3  -7    0.05    0.07
   3  -3   7    0.04    0.13
  -3  -3  -7    0.09    0.10
  -3  -3  -7   -0.07    0.08
   3   3   7    0.01    0.13
  -3   3  -7   -0.13    0.12
  -4  -3  -7   13.97    0.48
  -4  -3  -7   14.42    0.50
   4  -3   7   13.64    0.53
  -4   3  -7   13.71    0.54
   4   3   7   14.48    0.53
  -5  -3  -7   10.41    0.40
   5  -3   7    9.95    0.45
  -5   3  -7   10.32    0.46
   5   3   7    9.65    0.43
  -6  -3  -7   20.47    0.69
   6  -3   7   20.99    0.73
  -6  -3  -7   20.64    0.71
   6   3   7   21.28    0.71
  -6   3  -7   20.29    0.76
  -6   3  -7   20.21    0.73
  -7  -3  -7    2.30    0.22
   7  -3   7    2.45    0.24
  -7   3  -7    2.41    0.24
   7   3   7    2.49    0.23
  -7   3  -7    2.22    0.25
  -8  -3  -7    3.61    0.27
   8  -3   7    3.63    0.27
  -8   3  -7    3.31    0.30
  -8   3  -7    2.88    0.27
   8   3   7    2.90    0.26
  -9  -3  -7    0.77    0.21
  -9   3  -7    0.49    0.21
  -9   3  -7    0.55    0.20
 -10  -3  -7    4.48    0.33
 -10   3  -7    4.87    0.40
 -10   3  -7    4.34    0.38
 -11  -3  -7    5.20    0.43
 -11   3  -7    5.44    0.42
 -11   3  -7    4.60    0.37
 -12  -3  -7    3.30    0.33
 -12   3  -7    3.41    0.35
 -12   3  -7    3.03    0.34
 -13  -3  -7    3.32    0.35
 -13   3  -7    3.50    0.36
 -13   3  -7    3.53    0.36
 -14  -3  -7    1.65    0.31
 -14   3  -7    1.98    0.33
 -15  -3  -7    0.43    0.28
 -15   3  -7    0.00    0.26
 -18  -4   7   -0.24    0.35
 -18   4   7    0.64    0.33
  17  -4  -7    0.60    0.32
 -17  -4   7    0.15    0.35
 -17   4   7    0.43    0.31
  17   4  -7    0.71    0.28
  16  -4  -7    2.11    0.37
 -16  -4   7    1.98    0.39
  16   4  -7    2.67    0.36
 -16   4   7    1.95    0.35
 -15  -4   7    3.38    0.43
  15  -4  -7    4.24    0.44
 -15   4   7    4.59    0.43
  15   4  -7    3.53    0.36
  14  -4  -7   -0.20    0.25
 -14  -4   7   -0.17    0.27
 -14   4   7    0.05    0.25
  14   4  -7   -0.12    0.21
  13  -4  -7    0.54    0.26
 -13  -4   7    0.81    0.30
 -13   4   7    0.23    0.23
  13   4  -7    0.73    0.24
  12  -4  -7    1.73    0.29
 -12  -4   7    1.64    0.32
 -12   4   7    1.68    0.27
  12   4  -7    1.93    0.28
 -11  -4   7   66.75    2.10
  11  -4  -7   66.02    2.09
  11   4  -7   67.61    2.08
 -11   4   7   66.22    2.07
  10  -4  -7    0.45    0.22
 -10  -4   7    0.54    0.26
  10   4  -7    0.27    0.20
 -10   4   7    0.35    0.20
  -9  -4   7   20.03    0.81
   9  -4  -7   20.04    0.78
  -9   4   7   19.25    0.74
   9   4  -7   20.28    0.77
   8  -4  -7   -0.19    0.18
  -8  -4   7   -0.08    0.21
   8  -4  -7    0.40    0.10
   8   4  -7    0.23    0.17
  -8   4   7    0.15    0.16
   7  -4  -7    8.78    0.47
  -7  -4   7    8.91    0.50
   7  -4  -7    9.53    0.34
  -7   4   7    8.56    0.44
   7   4  -7    8.87    0.45
   6  -4  -7    0.25    0.07
   6  -4  -7    0.31    0.17
  -6  -4   7    0.33    0.19
   6   4  -7    0.40    0.16
  -6   4   7    0.22    0.14
  -5  -4   7    6.49    0.43
   5  -4  -7    5.87    0.38
  -5   4   7    5.74    0.34
   5   4  -7    6.39    0.39
   4  -4  -7   -0.07    0.14
  -4  -4   7    0.10    0.17
   4   4  -7    0.16    0.13
  -4   4   7    0.17    0.11
   3  -4  -7   44.55    1.35
   3   4  -7   44.48    1.37
  -3   4   7   42.70    1.32
   2  -4  -7    0.25    0.13
  -2  -4   7   -0.01    0.16
  -2   4   7    0.17    0.09
  -2   4   7   -0.10    0.14
   2   4  -7   -0.14    0.12
   1  -4  -7    0.79    0.15
  -1  -4   7    0.57    0.18
   1   4  -7    0.80    0.15
  -1   4   7    0.98    0.18
  -1   4   7    0.85    0.09
   0  -4  -7    0.62    0.14
   0  -4  -7    0.40    0.11
   0  -4   7    0.63    0.17
   0   4   7    0.57    0.17
   0   4  -7    0.83    0.15
   1  -4   7    2.68    0.24
  -1  -4  -7    2.80    0.23
  -1  -4  -7    2.83    0.20
  -1   4  -7    2.86    0.23
   1   4   7    2.88    0.24
   1   4   7    2.45    0.18
   2  -4   7    9.17    0.46
  -2  -4  -7    9.15    0.40
  -2  -4  -7    9.23    0.38
   2   4   7    9.32    0.41
  -2   4  -7    9.11    0.43
  -3  -4  -7   18.02    0.64
   3  -4   7   19.45    0.71
  -3  -4  -7   19.52    0.66
  -3   4  -7   20.15    0.71
   3   4   7   19.17    0.67
  -4  -4  -7    2.60    0.21
   4  -4   7    2.62    0.25
  -4  -4  -7    2.41    0.18
   4   4   7    2.78    0.23
  -4   4  -7    2.57    0.24
  -5  -4  -7   49.32    1.51
   5  -4   7   50.93    1.55
   5   4   7   49.94    1.51
  -5   4  -7   48.85    1.55
   6  -4   7    6.94    0.43
  -6   4  -7    6.63    0.42
  -6   4  -7    6.32    0.40
   6   4   7    6.75    0.37
  -7  -4  -7   42.50    1.34
   7  -4   7   42.17    1.35
   7   4   7   42.70    1.32
  -7   4  -7   41.72    1.40
  -7   4  -7   43.22    1.37
   8  -4   7    1.07    0.22
  -8  -4  -7    0.73    0.21
   8   4   7    0.49    0.18
  -8   4  -7    0.62    0.22
  -8   4  -7    0.92    0.22
  -9  -4  -7    0.26    0.21
  -9   4  -7    0.06    0.18
   9   4   7   -0.28    0.16
  -9   4  -7   -0.07    0.19
 -10  -4  -7    0.02    0.21
 -10   4  -7   -0.24    0.19
 -10   4  -7    0.06    0.20
 -11  -4  -7   -0.15    0.22
 -11   4  -7    0.14    0.23
 -11   4  -7   -0.09    0.20
 -12  -4  -7    0.61    0.26
 -12   4  -7    0.50    0.24
 -12   4  -7    0.82    0.26
 -13  -4  -7    0.49    0.27
 -13   4  -7    0.82    0.28
 -13   4  -7    0.34    0.24
 -14  -4  -7    0.33    0.29
 -14   4  -7    0.13    0.28
 -15  -4  -7   -0.44    0.27
 -15   4  -7   -0.20    0.26
  17  -5  -7    2.22    0.42
 -17  -5   7    1.71    0.42
 -17   5   7    1.24    0.35
  16  -5  -7    0.45    0.33
 -16  -5   7   -0.28    0.33
  16   5  -7    0.10    0.25
 -16   5   7    0.02    0.29
  15  -5  -7   -0.08    0.30
 -15  -5   7   -0.06    0.32
 -15   5   7    0.46    0.29
  15   5  -7    0.64    0.27
  14  -5  -7    1.45    0.34
 -14  -5   7    0.90    0.35
 -14   5   7    1.33    0.31
  14   5  -7    1.85    0.30
 -13  -5   7    0.06    0.30
  13  -5  -7   -0.27    0.25
  13   5  -7    0.11    0.22
 -13   5   7    0.24    0.24
 -12  -5   7    2.69    0.37
  12  -5  -7    3.44    0.37
 -12   5   7    3.33    0.34
  12   5  -7    3.49    0.34
  11  -5  -7    2.49    0.32
 -11  -5   7    2.02    0.34
 -11   5   7    1.68    0.27
  11   5  -7    2.34    0.29
 -10  -5   7   11.13    0.65
  10  -5  -7   11.62    0.62
 -10   5   7   11.84    0.59
  10   5  -7   11.27    0.60
  -9  -5   7   -0.31    0.25
   9  -5  -7    0.03    0.21
   9   5  -7   -0.24    0.18
  -9   5   7    0.13    0.19
  -8  -5   7    0.51    0.26
   8  -5  -7    0.63    0.23
  -8   5   7    0.87    0.20
   8   5  -7    0.58    0.20
  -7  -5   7    1.67    0.29
   7  -5  -7    2.02    0.26
  -7   5   7    1.74    0.22
   7   5  -7    1.55    0.23
   6  -5  -7    0.01    0.19
  -6  -5   7    0.00    0.22
   6   5  -7    0.06    0.16
  -6   5   7   -0.12    0.16
   5  -5  -7   28.86    0.99
  -5  -5   7   28.82    1.01
   5   5  -7   29.02    0.99
  -5   5   7   27.95    0.95
   4  -5  -7   38.20    1.24
  -4   5   7   37.95    1.21
   4   5  -7   40.12    1.26
  -3  -5   7   15.33    0.65
   3  -5  -7   14.77    0.60
   3   5  -7   15.02    0.61
  -3   5   7   14.65    0.55
  -2  -5   7   28.53    0.96
   2  -5  -7   26.34    0.91
  -2   5   7   26.96    0.87
   2   5  -7   27.18    0.93
  -1  -5   7    2.30    0.26
   1  -5  -7    2.73    0.24
  -1   5   7    2.70    0.18
  -1   5   7    2.50    0.26
   1   5  -7    2.41    0.24
   0  -5   7    8.35    0.48
   0  -5  -7    8.15    0.42
   0   5   7    8.57    0.45
   0   5   7    8.49    0.36
   0   5  -7    8.54    0.45
  -1  -5  -7   18.74    0.67
   1  -5   7   19.17    0.73
   1   5   7   18.16    0.68
  -1   5  -7   18.68    0.71
  -2  -5  -7    5.85    0.36
   2  -5   7    4.85    0.40
  -2   5  -7    5.46    0.39
   2   5   7    6.15    0.35
  -3  -5  -7    0.64    0.18
   3  -5   7    0.96    0.22
   3   5   7    0.62    0.18
  -3   5  -7    0.73    0.19
  -4  -5  -7    2.87    0.25
   4  -5   7    2.71    0.28
  -4   5  -7    2.49    0.26
   4   5   7    2.52    0.24
   5  -5   7    0.56    0.22
  -5  -5  -7    0.44    0.19
   5   5   7    0.22    0.17
  -5   5  -7    0.29    0.20
  -6  -5  -7    5.13    0.38
   6  -5   7    5.11    0.42
  -6   5  -7    3.99    0.32
  -6   5  -7    3.69    0.32
   6   5   7    4.14    0.31
   7  -5   7    1.55    0.25
  -7  -5  -7    1.53    0.24
   7   5   7    1.59    0.21
  -7   5  -7    1.41    0.24
  -7   5  -7    1.62    0.24
  -8  -5  -7    0.70    0.22
   8  -5   7    0.64    0.23
   8   5   7    0.88    0.19
  -8   5  -7    0.79    0.23
  -8   5  -7    0.58    0.21
  -9  -5  -7   -0.17    0.22
  -9   5  -7    0.00    0.19
   9   5   7    0.20    0.17
  -9   5  -7   -0.07    0.21
 -10  -5  -7    0.25    0.23
  10   5   7   -0.07    0.17
 -10   5  -7    0.22    0.23
 -10   5  -7   -0.22    0.19
 -11  -5  -7    4.47    0.38
 -11   5  -7    4.05    0.37
 -11   5  -7    4.24    0.40
 -12  -5  -7    2.52    0.33
 -12   5  -7    1.74    0.32
 -12   5  -7    2.36    0.32
 -13  -5  -7    0.38    0.28
 -13   5  -7    0.38    0.25
 -13   5  -7    0.83    0.30
 -14  -5  -7    0.76    0.31
 -14   5  -7    1.19    0.32
  15  -6  -7    0.50    0.34
 -15  -6   7   -0.01    0.34
 -15   6   7    0.04    0.29
  15   6  -7    0.04    0.25
  14  -6  -7    6.51    0.55
 -14  -6   7    8.53    0.67
 -14   6   7    8.02    0.61
  14   6  -7    7.52    0.59
  13  -6  -7    0.17    0.30
 -13  -6   7    0.30    0.32
  13   6  -7    0.00    0.23
 -13   6   7   -0.02    0.25
  12  -6  -7    0.52    0.30
 -12  -6   7    0.53    0.32
 -12   6   7    0.84    0.27
  12   6  -7    0.71    0.24
  11  -6  -7    0.79    0.29
 -11  -6   7    0.35    0.30
 -11   6   7    0.58    0.24
  11   6  -7    0.79    0.24
  10  -6  -7    2.39    0.34
 -10  -6   7    2.16    0.35
 -10   6   7    2.31    0.30
  10   6  -7    2.75    0.32
  -9  -6   7   -0.02    0.27
   9  -6  -7    0.66    0.25
   9   6  -7    0.27    0.21
  -9   6   7    0.03    0.19
   8  -6  -7    0.22    0.22
  -8  -6   7    0.14    0.26
   8   6  -7   -0.14    0.18
  -8   6   7    0.53    0.20
   7  -6  -7    4.96    0.38
  -7  -6   7    4.10    0.39
   7   6  -7    4.89    0.37
  -7   6   7    4.81    0.40
   6  -6  -7    0.21    0.21
  -6  -6   7    0.42    0.26
  -6   6   7    0.15    0.16
   6   6  -7    0.41    0.19
   5  -6  -7    0.16    0.20
  -5   6   7    0.23    0.16
   5   6  -7    0.20    0.18
   4  -6  -7    0.08    0.20
  -4  -6   7    0.74    0.25
   4   6  -7    0.17    0.18
  -4   6   7    0.34    0.16
  -3  -6   7    2.58    0.32
   3  -6  -7    2.47    0.28
   3   6  -7    2.36    0.26
  -3   6   7    2.79    0.23
   2  -6  -7   13.72    0.59
  -2  -6   7   13.09    0.64
   2   6  -7   12.92    0.59
  -2   6   7   14.06    0.55
   1  -6  -7   14.61    0.61
  -1  -6   7   13.96    0.67
  -1   6   7   13.69    0.63
  -1   6   7   14.73    0.55
   1   6  -7   13.63    0.61
   0  -6   7    0.89    0.25
   0  -6  -7    1.21    0.22
   0   6   7    1.07    0.22
   0   6  -7    0.97    0.21
   1  -6   7    4.81    0.38
  -1  -6  -7    4.58    0.38
  -1   6  -7    4.83    0.40
   1   6   7    5.75    0.43
  -2  -6  -7   18.75    0.72
   2  -6   7   19.23    0.78
  -2   6  -7   19.39    0.75
   2   6   7   18.91    0.71
   3  -6   7   -0.23    0.22
  -3  -6  -7    0.18    0.18
  -3   6  -7    0.29    0.19
   3   6   7   -0.02    0.16
   4  -6   7   -0.29    0.21
  -4  -6  -7    0.12    0.19
  -4   6  -7    0.05    0.19
   4   6   7    0.25    0.17
   5  -6   7    4.28    0.36
  -5  -6  -7    5.02    0.40
   5   6   7    4.37    0.32
  -5   6  -7    4.91    0.41
   6  -6   7    0.05    0.22
  -6  -6  -7    0.01    0.21
  -6   6  -7   -0.02    0.17
   6   6   7   -0.02    0.16
  -6   6  -7    0.19    0.20
   7  -6   7    1.93    0.29
  -7   6  -7    1.97    0.28
   7   6   7    2.28    0.24
  -7   6  -7    1.89    0.26
  -8  -6  -7    0.19    0.23
  -8   6  -7   -0.20    0.21
  -8   6  -7   -0.05    0.18
   8   6   7    0.28    0.17
  -9  -6  -7    0.64    0.26
  -9   6  -7    0.96    0.24
  -9   6  -7    1.14    0.27
 -10  -6  -7   -0.03    0.25
 -10   6  -7    0.17    0.21
 -10   6  -7    0.28    0.25
 -11  -6  -7    1.14    0.30
 -11   6  -7    1.08    0.29
 -11   6  -7    1.46    0.27
 -12  -6  -7   -0.27    0.27
 -12   6  -7    0.08    0.23
 -12   6  -7   -0.27    0.25
 -13  -6  -7    1.47    0.33
 -13   6  -7    1.31    0.32
 -13   6  -7    1.96    0.32
 -14  -7   7   -0.12    0.34
  14  -7  -7    0.28    0.30
  14   7  -7   -0.04    0.26
  13  -7  -7    0.58    0.32
 -13  -7   7    0.56    0.36
  13   7  -7    0.55    0.26
  12  -7  -7    3.08    0.40
 -12  -7   7    2.79    0.43
 -12   7   7    2.93    0.36
  12   7  -7    3.03    0.37
 -11  -7   7   -0.13    0.31
  11  -7  -7    0.10    0.26
 -11   7   7    0.47    0.25
  11   7  -7   -0.16    0.22
  10  -7  -7    2.89    0.37
 -10  -7   7    2.87    0.40
 -10   7   7    2.96    0.33
  10   7  -7    3.52    0.36
  -9  -7   7    0.37    0.32
   9  -7  -7    0.22    0.26
  -9   7   7    0.19    0.22
   9   7  -7    0.29    0.22
   8  -7  -7    0.24    0.25
  -8  -7   7    0.49    0.31
  -8   7   7    0.46    0.22
   8   7  -7    0.19    0.23
   7  -7  -7    0.27    0.24
  -7  -7   7    0.06    0.29
  -7   7   7    0.38    0.20
   7   7  -7    0.07    0.21
   6  -7  -7   -0.12    0.21
  -6  -7   7   -0.03    0.27
   6   7  -7   -0.37    0.19
  -6   7   7   -0.20    0.17
   5  -7  -7   -0.06    0.21
   5   7  -7    0.02    0.19
  -4  -7   7    2.73    0.35
   4  -7  -7    2.60    0.31
   4   7  -7    2.30    0.28
   3  -7  -7    0.60    0.24
  -3  -7   7    0.65    0.28
   3   7  -7    0.61    0.21
   2  -7  -7    2.71    0.30
  -2  -7   7    3.03    0.36
   2   7  -7    2.72    0.30
  -1  -7   7    7.05    0.53
   1  -7  -7    7.30    0.48
  -1   7   7    7.33    0.49
   1   7  -7    7.45    0.50
   0  -7  -7    2.62    0.30
   0  -7   7    2.90    0.34
   0   7  -7    2.34    0.28
   0   7   7    2.51    0.29
  -1  -7  -7    4.76    0.37
   1  -7   7    4.86    0.41
   1   7   7    5.04    0.38
  -1   7  -7    5.21    0.43
   2  -7   7    4.50    0.39
  -2  -7  -7    3.57    0.32
  -2   7  -7    3.64    0.34
   2   7   7    4.00    0.34
  -3  -7  -7    1.58    0.26
   3  -7   7    1.83    0.30
  -3   7  -7    1.42    0.26
   3   7   7    1.21    0.22
  -4  -7  -7    0.02    0.21
   4  -7   7    0.31    0.26
   4   7   7    0.02    0.17
  -4   7  -7    0.34    0.22
   5  -7   7    4.56    0.39
  -5  -7  -7    5.42    0.45
   5   7   7    4.69    0.34
  -5   7  -7    4.57    0.39
   6  -7   7    0.73    0.28
  -6  -7  -7    0.56    0.25
  -6   7  -7    0.86    0.25
   6   7   7    1.18    0.21
  -6   7  -7    0.70    0.21
   7   7   7    0.68    0.19
  -7   7  -7    0.31    0.24
  -7   7  -7    0.67    0.22
  -8  -7  -7    2.54    0.34
  -8   7  -7    3.26    0.33
  -8   7  -7    2.94    0.36
  -9  -7  -7    0.01    0.26
  -9   7  -7    0.27    0.21
  -9   7  -7   -0.02    0.25
 -10  -7  -7   -0.30    0.26
 -10   7  -7   -0.01    0.22
 -10   7  -7   -0.14    0.25
 -11  -7  -7    0.44    0.30
 -11   7  -7   -0.17    0.27
 -11   7  -7    0.11    0.23
 -12  -8   7    1.37    0.40
  12  -8  -7    2.05    0.39
  12   8  -7    2.19    0.35
  11  -8  -7    2.41    0.38
 -11  -8   7    2.49    0.43
  11   8  -7    3.75    0.40
 -10  -8   7    0.56    0.35
  10  -8  -7    0.56    0.30
  10   8  -7    0.52    0.26
  -9  -8   7    1.93    0.39
   9  -8  -7    1.99    0.35
   9   8  -7    2.17    0.32
  -8  -8   7    0.24    0.32
   8  -8  -7    0.62    0.30
   8   8  -7    0.62    0.25
   7  -8  -7    0.14    0.26
  -7  -8   7    0.24    0.32
   7   8  -7    0.06    0.23
   6  -8  -7    0.45    0.27
   6   8  -7    0.52    0.25
   5  -8  -7    2.63    0.34
   5   8  -7    2.93    0.35
   4  -8  -7    1.30    0.30
  -4  -8   7    1.38    0.35
   4   8  -7    1.02    0.27
  -3  -8   7    8.39    0.60
   3  -8  -7    9.00    0.56
   3   8  -7    9.53    0.58
   2  -8  -7    0.21    0.25
  -2  -8   7   -0.27    0.29
   2   8  -7    0.53    0.25
  -1  -8   7   12.76    0.69
   1  -8  -7   12.47    0.64
   1   8  -7   13.31    0.68
  -1   8   7   13.76    0.66
   0  -8   7   -0.01    0.28
   0  -8  -7   -0.04    0.23
   0   8  -7   -0.02    0.23
   0   8   7   -0.03    0.21
  -1  -8  -7    2.30    0.32
   1  -8   7    2.03    0.35
   1   8   7    1.64    0.27
  -1   8  -7    2.30    0.32
  -2  -8  -7    1.30    0.29
   2  -8   7    1.23    0.31
  -2   8  -7    1.14    0.28
   2   8   7    0.85    0.24
  -3  -8  -7    1.67    0.30
   3  -8   7    2.61    0.36
  -3   8  -7    1.95    0.31
   3   8   7    1.98    0.27
  -4  -8  -7    0.17    0.25
   4  -8   7    0.24    0.27
  -4   8  -7    0.25    0.24
   4   8   7    0.08    0.20
  -5  -8  -7    3.36    0.37
   5  -8   7    3.86    0.40
   5   8   7    4.19    0.33
  -5   8  -7    3.87    0.39
  -6  -8  -7    0.11    0.26
   6  -8   7   -0.07    0.28
  -6   8  -7    0.12    0.19
  -6   8  -7    0.47    0.26
   6   8   7    0.17    0.19
  -7   8  -7    0.44    0.28
  -7   8  -7    0.28    0.21
  -8  -8  -7    0.49    0.29
  -8   8  -7    0.28    0.22
  -8   8  -7    0.39    0.28
  -9  -8  -7    0.54    0.31
  -9   8  -7    0.45    0.22
  -9   8  -7    0.35    0.28
  -9  -9   7    2.75    0.45
   9  -9  -7    2.80    0.40
   9   9  -7    2.91    0.38
   8  -9  -7    1.22    0.34
  -8  -9   7    1.29    0.40
   8   9  -7    1.15    0.31
   7  -9  -7    0.24    0.30
  -7  -9   7   -0.16    0.33
   7   9  -7    0.07    0.26
   6  -9  -7   -0.17    0.28
   6   9  -7   -0.30    0.25
   5  -9  -7    0.24    0.27
   5   9  -7    0.53    0.26
   4  -9  -7    0.57    0.29
  -4  -9   7    0.43    0.34
   4   9  -7    0.57    0.27
   3  -9  -7   -0.11    0.25
  -3  -9   7    0.19    0.33
   3   9  -7    0.29    0.25
   2  -9  -7    0.55    0.27
  -2  -9   7    0.21    0.32
   2   9  -7    0.08    0.24
   1  -9  -7    1.58    0.32
  -1  -9   7    1.74    0.37
  -1   9   7    1.16    0.29
   1   9  -7    1.51    0.31
   0  -9   7    2.56    0.38
   0  -9  -7    1.31    0.31
   0   9  -7    2.34    0.34
   0   9   7    1.86    0.30
   1  -9   7    0.96    0.33
  -1  -9  -7    0.90    0.29
   1   9   7    0.83    0.25
  -1   9  -7    0.70    0.29
  -2  -9  -7    0.32    0.26
   2  -9   7    0.34    0.31
  -2   9  -7    0.03    0.25
   2   9   7    0.26    0.21
   3  -9   7    1.88    0.36
  -3  -9  -7    1.90    0.34
  -3   9  -7    2.59    0.36
   3   9   7    1.85    0.28
  -4  -9  -7    0.15    0.26
   4  -9   7    0.19    0.30
   4   9   7    0.27    0.20
  -4   9  -7    0.53    0.29
  -5  -9  -7    2.63    0.38
   5   9   7    2.92    0.31
  -5   9  -7    2.71    0.39
  -6  -9  -7    0.48    0.30
  -6   9  -7    0.32    0.29
   4  10  -7    0.60    0.31
   3 -10  -7    0.65    0.31
  -3 -10   7   -0.14    0.36
   3  10  -7   -0.34    0.26
  -2 -10   7    0.45    0.37
   2 -10  -7    0.36    0.31
  -2  10   7    0.78    0.29
   2  10  -7    0.37    0.29
  -1 -10   7    0.01    0.34
   1 -10  -7   -0.53    0.27
   1  10  -7   -0.28    0.26
  -1  10   7    0.38    0.26
   0 -10   7    0.33    0.36
   0 -10  -7    0.02    0.29
   0  10   7    0.28    0.25
   0  10  -7   -0.25    0.26
   1 -10   7    0.02    0.34
  -1 -10  -7    0.10    0.29
  -1  10  -7    0.04    0.28
   1  10   7    0.73    0.28
  19   0  -8    0.49    0.32
 -19   0   8    0.76    0.36
  18   0  -8    0.09    0.29
 -18   0   8    0.15    0.32
  17   0  -8    0.05    0.27
 -17   0   8    0.66    0.31
 -16   0   8    2.55    0.37
  16   0  -8    2.98    0.35
  15   0  -8   -0.06    0.22
 -15   0   8    0.01    0.25
  14   0  -8    0.38    0.22
 -14   0   8    0.14    0.25
 -14   0   8    0.15    0.15
 -13   0   8   -0.11    0.23
  13   0  -8    0.07    0.21
 -13   0   8    0.02    0.14
  12   0  -8   28.36    1.04
 -12   0   8   29.33    1.05
 -12   0   8   29.98    0.93
  11   0  -8    0.01    0.17
 -11   0   8   -0.24    0.20
 -11   0   8   -0.11    0.13
 -10   0   8    0.01    0.13
  10   0  -8   -0.01    0.16
 -10   0   8   -0.12    0.18
   9   0  -8    0.14    0.15
  -9   0   8    0.00    0.12
  -9   0   8   -0.01    0.17
  -8   0   8   10.46    0.47
  -8   0   8   10.70    0.40
   8   0  -8   10.16    0.46
  -7   0   8   -0.05    0.11
  -7   0   8   -0.12    0.13
   7   0  -8   -0.08    0.11
   6   0  -8    0.23    0.11
  -6   0   8    0.18    0.11
  -6   0   8    0.18    0.12
  -5   0   8    0.14    0.10
  -5   0   8   -0.05    0.10
   5   0  -8    0.00    0.10
   4   0  -8    0.25    0.10
  -4   0   8    0.06    0.09
  -4   0   8    0.05    0.11
  -3   0   8   -0.01    0.03
   3   0  -8    0.17    0.09
   3   0  -8    0.08    0.08
  -3   0   8   -0.03    0.11
   2   0  -8   50.68    1.50
   2   0  -8   52.65    1.51
  -2   0   8   52.57    1.54
  -1   0   8    0.09    0.12
   1   0  -8    0.01    0.07
   1   0  -8   -0.02    0.06
   0   0   8    0.01    0.12
   0   0  -8    0.06    0.05
   1   0   8   -0.09    0.12
   2   0   8   52.09    1.56
  -3   0  -8   -0.09    0.07
   3   0   8    0.06    0.14
  -3   0  -8   -0.04    0.07
  -4   0  -8    0.30    0.13
  -4   0  -8    0.64    0.09
  -4   0  -8    0.64    0.10
  -5   0  -8    0.06    0.09
  -5   0  -8    0.08    0.10
  -5   0  -8   -0.05    0.12
  -6   0  -8   22.10    0.72
  -6   0  -8   21.86    0.71
  -6   0  -8   21.80    0.78
  -7   0  -8    0.04    0.11
  -7   0  -8    0.06    0.14
  -7   0  -8   -0.12    0.13
  -8   0  -8   11.09    0.49
  -8   0  -8   11.54    0.52
  -9   0  -8   -0.06    0.17
  -9   0  -8    0.08    0.17
 -10   0  -8    2.17    0.24
 -10   0  -8    1.98    0.27
 -11   0  -8   -0.03    0.19
 -11   0  -8    0.01    0.19
 -12   0  -8    3.38    0.31
 -13   0  -8   -0.02    0.23
 -14   0  -8    0.38    0.25
 -15   0  -8    0.07    0.27
 -16   0  -8    0.68    0.30
 -19  -1   8    0.34    0.36
  19  -1  -8    1.19    0.36
  19   1  -8    0.59    0.33
 -19   1   8    0.77    0.36
  18  -1  -8    0.01    0.30
 -18  -1   8    0.19    0.33
 -18   1   8    0.23    0.32
  18   1  -8    0.06    0.28
  17  -1  -8    0.23    0.27
 -17  -1   8    0.35    0.32
  17   1  -8    0.51    0.28
 -17   1   8    1.04    0.33
  16  -1  -8    0.02    0.25
 -16  -1   8    0.12    0.27
  16   1  -8    0.14    0.24
 -16   1   8   -0.07    0.27
 -15  -1   8    0.81    0.29
  15  -1  -8    0.97    0.27
 -15   1   8    1.14    0.29
  15   1  -8    0.94    0.27
  14  -1  -8    0.51    0.23
 -14  -1   8    0.55    0.27
 -14   1   8    0.16    0.25
  14   1  -8    0.31    0.22
  13  -1  -8    0.79    0.24
 -13  -1   8    0.87    0.26
 -13   1   8    0.77    0.25
  13   1  -8    0.19    0.20
  12  -1  -8    0.65    0.22
 -12  -1   8    0.78    0.12
 -12  -1   8    0.53    0.25
  12   1  -8    0.47    0.21
 -12   1   8    0.38    0.23
 -11  -1   8    2.33    0.29
  11  -1  -8    2.84    0.29
 -11  -1   8    3.13    0.20
  11   1  -8    3.44    0.29
 -11   1   8    3.14    0.30
 -10  -1   8   11.83    0.55
  10  -1  -8   11.19    0.53
 -10  -1   8   11.32    0.40
 -10   1   8   11.21    0.54
  10   1  -8   11.63    0.54
  -9  -1   8   11.16    0.53
   9  -1  -8   11.24    0.50
  -9  -1   8   10.71    0.39
  -9   1   8   11.33    0.51
   9   1  -8   10.73    0.50
  -8  -1   8    0.04    0.10
   8  -1  -8    0.06    0.14
  -8  -1   8    0.05    0.16
   8   1  -8    0.10    0.14
  -8   1   8    0.14    0.15
  -8   1   8   -0.01    0.13
  -7  -1   8    7.25    0.28
  -7  -1   8    6.99    0.38
   7  -1  -8    6.51    0.35
  -7   1   8    6.99    0.35
  -7   1   8    6.20    0.34
   7   1  -8    6.94    0.36
   6  -1  -8   24.81    0.79
  -6  -1   8   24.53    0.80
  -6  -1   8   25.16    0.75
  -6   1   8   23.80    0.78
   6   1  -8   23.65    0.79
  -6   1   8   22.68    0.78
   5  -1  -8   22.63    0.74
  -5  -1   8   22.83    0.75
  -5  -1   8   23.08    0.72
  -5   1   8   22.36    0.74
  -5   1   8   23.52    0.73
   5   1  -8   23.49    0.75
  -4  -1   8   78.19    2.27
   4  -1  -8   77.76    2.26
  -4  -1   8   78.24    2.25
   4  -1  -8   76.99    2.26
  -4   1   8   78.50    2.27
   4   1  -8   78.77    2.27
  -4   1   8   78.43    2.25
   3  -1  -8   19.42    0.59
   3  -1  -8   19.74    0.59
  -3  -1   8   17.64    0.61
  -3  -1   8   18.56    0.60
   3   1  -8   18.06    0.60
  -3   1   8   18.41    0.62
   2  -1  -8    3.66    0.20
  -2  -1   8    3.66    0.24
   2  -1  -8    4.45    0.20
  -2  -1   8    3.52    0.20
   2   1  -8    3.82    0.21
  -2   1   8    3.52    0.24
   2   1  -8    3.88    0.24
  -1  -1   8   69.65    2.13
   1  -1  -8   73.98    2.09
   1   1  -8   74.42    2.12
   1   1  -8   73.34    2.11
  -1   1   8   75.43    2.14
   0  -1   8    0.05    0.13
   0   1  -8   -0.13    0.08
   0   1  -8    0.01    0.07
   0   1   8   -0.02    0.12
   1   1   8    5.94    0.32
  -1   1  -8    6.62    0.26
  -1   1  -8    5.84    0.26
  -2   1  -8   22.78    0.67
  -2   1  -8   20.70    0.67
   2   1   8   21.21    0.72
  -3  -1  -8    0.03    0.10
  -3   1  -8    0.11    0.09
   3   1   8    0.20    0.14
  -3   1  -8    0.26    0.09
  -4  -1  -8    0.56    0.08
  -4  -1  -8    0.19    0.13
  -4  -1  -8    0.23    0.09
  -4   1  -8    0.39    0.11
   4   1   8    0.35    0.16
  -4   1  -8    0.56    0.11
  -5  -1  -8   40.63    1.21
  -5  -1  -8   41.07    1.20
  -5  -1  -8   42.04    1.30
  -5   1  -8   40.07    1.23
  -5   1  -8   40.53    1.31
   5   1   8   40.41    1.27
  -5   1  -8   39.83    1.23
  -6  -1  -8    1.76    0.14
  -6  -1  -8    1.59    0.19
   6  -1   8    1.90    0.13
  -6  -1  -8    1.78    0.16
  -6   1  -8    1.70    0.18
  -6   1  -8    1.25    0.19
   7  -1   8    8.19    0.32
  -7  -1  -8    7.62    0.36
  -7  -1  -8    7.43    0.38
  -7  -1  -8    7.89    0.40
  -7   1  -8    7.29    0.39
  -7   1  -8    7.71    0.42
  -8  -1  -8    0.47    0.16
  -8  -1  -8    0.54    0.17
  -8   1  -8    0.49    0.18
  -8   1  -8    0.29    0.17
  -9  -1  -8    1.99    0.25
  -9  -1  -8    1.52    0.22
  -9   1  -8    1.68    0.24
  -9   1  -8    1.40    0.22
 -10  -1  -8    9.17    0.49
 -10   1  -8    9.72    0.49
 -10   1  -8    8.69    0.49
 -11  -1  -8    2.61    0.28
 -11   1  -8    2.20    0.28
 -11   1  -8    2.59    0.30
 -12  -1  -8    0.14    0.21
 -12   1  -8    0.05    0.20
 -12   1  -8   -0.07    0.22
 -13  -1  -8    2.04    0.29
 -13   1  -8    2.04    0.31
 -14  -1  -8    4.83    0.41
 -14   1  -8    5.10    0.42
 -15  -1  -8   -0.02    0.27
 -15   1  -8    0.31    0.27
 -16  -1  -8    1.27    0.32
 -16   1  -8    1.52    0.33
 -19  -2   8    2.04    0.41
  19  -2  -8    2.49    0.41
 -19   2   8    2.25    0.42
  19   2  -8    1.85    0.37
 -18  -2   8   -0.05    0.33
  18  -2  -8    0.82    0.33
 -18   2   8    0.00    0.32
  18   2  -8   -0.22    0.26
 -17  -2   8    4.75    0.47
  17  -2  -8    4.95    0.47
  17   2  -8    5.39    0.47
 -17   2   8    4.87    0.47
  16  -2  -8    3.46    0.40
 -16  -2   8    3.26    0.40
  16   2  -8    4.12    0.39
 -16   2   8    3.61    0.40
 -15  -2   8    0.08    0.27
  15  -2  -8    0.03    0.23
 -15   2   8    0.53    0.26
  15   2  -8   -0.26    0.21
  14  -2  -8    1.16    0.27
 -14  -2   8    0.87    0.29
 -14   2   8    1.29    0.28
  14   2  -8    1.16    0.26
 -13  -2   8   -0.07    0.24
  13  -2  -8    0.14    0.23
 -13   2   8   -0.20    0.21
  13   2  -8    0.08    0.19
  12  -2  -8    1.01    0.25
 -12  -2   8    0.96    0.27
 -12   2   8    0.68    0.24
  12   2  -8    0.63    0.22
  11  -2  -8   65.04    2.02
 -11  -2   8   66.54    2.04
  11   2  -8   64.87    2.01
 -11   2   8   64.27    2.01
  10  -2  -8   14.37    0.62
 -10  -2   8   14.19    0.64
 -10   2   8   13.65    0.60
  10   2  -8   13.27    0.60
  -9  -2   8   39.83    1.19
  -9  -2   8   41.82    1.34
   9  -2  -8   42.33    1.33
   9   2  -8   41.64    1.32
  -9   2   8   41.28    1.31
  -8  -2   8    8.15    0.45
  -8  -2   8    7.70    0.29
   8  -2  -8    7.78    0.41
   8   2  -8    7.98    0.42
  -8   2   8    8.09    0.40
  -7  -2   8    0.05    0.10
  -7  -2   8    0.17    0.17
   7  -2  -8   -0.02    0.13
   7   2  -8    0.02    0.13
  -7   2   8    0.01    0.13
   6  -2  -8    3.22    0.22
  -6  -2   8    3.89    0.26
  -6  -2   8    3.64    0.20
  -6   2   8    3.82    0.29
  -6   2   8    3.43    0.25
   6   2  -8    3.52    0.27
  -5  -2   8    1.62    0.15
   5  -2  -8    1.91    0.17
  -5  -2   8    1.40    0.18
   5   2  -8    1.68    0.17
  -5   2   8    1.50    0.18
  -5   2   8    1.80    0.15
   4  -2  -8    8.13    0.35
  -4  -2   8    8.28    0.38
  -4   2   8    8.31    0.39
   4   2  -8    8.54    0.36
  -4   2   8    7.98    0.32
   3  -2  -8   79.49    2.32
   3  -2  -8   79.75    2.33
  -3  -2   8   81.12    2.35
   3   2  -8   79.83    2.35
  -3   2   8   82.41    2.35
  -2  -2   8    3.17    0.20
   2   2  -8    2.84    0.22
   1  -2  -8   97.59    2.75
  -1  -2   8   95.06    2.78
   1  -2  -8   95.67    2.75
   1   2  -8   97.16    2.79
  -1   2   8   97.17    2.79
   0  -2  -8    0.18    0.07
   0  -2   8    0.07    0.10
   0   2  -8    0.06    0.09
   0   2   8    0.19    0.13
  -1  -2  -8   51.79    1.47
   1  -2   8   46.54    1.42
  -1   2  -8   46.59    1.44
   1   2   8   49.52    1.46
  -1   2  -8   48.01    1.44
   2  -2   8    0.57    0.11
  -2  -2  -8    0.67    0.11
  -2   2  -8    0.58    0.12
   2   2   8    0.74    0.15
  -2   2  -8    0.46    0.12
  -3  -2  -8   30.96    0.93
  -3  -2  -8   33.23    1.01
   3   2   8   31.97    1.01
  -3   2  -8   30.48    0.98
  -4  -2  -8    5.16    0.28
   4  -2   8    4.76    0.27
  -4  -2  -8    5.39    0.24
  -4   2  -8    4.61    0.30
   4   2   8    5.79    0.32
  -5  -2  -8    2.95    0.21
   5  -2   8    2.89    0.25
  -5  -2  -8    3.32    0.25
  -5  -2  -8    2.79    0.24
  -5   2  -8    2.60    0.21
   5   2   8    3.60    0.26
  -6  -2  -8    6.41    0.34
  -6  -2  -8    6.78    0.36
  -6  -2  -8    6.31    0.31
   6  -2   8    6.74    0.33
  -6   2  -8    6.59    0.38
  -6   2  -8    6.73    0.38
   6   2   8    7.27    0.37
  -7  -2  -8    9.55    0.45
  -7  -2  -8    9.95    0.43
   7  -2   8    9.18    0.41
  -7   2  -8    9.23    0.47
   7   2   8   10.32    0.46
  -7   2  -8    9.14    0.46
  -8  -2  -8    0.10    0.16
  -8   2  -8   -0.02    0.16
  -8   2  -8    0.04    0.17
  -9  -2  -8   -0.16    0.17
  -9   2  -8    0.00    0.18
  -9   2  -8   -0.05    0.17
 -10  -2  -8    2.20    0.25
 -10   2  -8    1.84    0.26
 -10   2  -8    2.26    0.28
 -11  -2  -8   -0.07    0.20
 -11   2  -8    0.26    0.21
 -11   2  -8    0.04    0.19
 -12  -2  -8    0.18    0.23
 -12   2  -8    0.16    0.21
 -12   2  -8    0.17    0.24
 -13  -2  -8    0.16    0.25
 -13   2  -8    0.04    0.25
 -13   2  -8    0.10    0.23
 -14  -2  -8    0.15    0.26
 -14   2  -8    0.09    0.25
 -15  -2  -8    0.22    0.27
 -15   2  -8    0.36    0.27
  18  -3  -8   -0.26    0.30
 -18  -3   8    0.16    0.35
  18   3  -8    0.29    0.29
 -18   3   8   -0.19    0.30
  17  -3  -8    0.36    0.31
 -17  -3   8    0.41    0.34
 -17   3   8    0.11    0.29
  17   3  -8    0.29    0.27
 -16  -3   8    2.05    0.38
  16  -3  -8    1.95    0.37
  16   3  -8    3.07    0.36
 -16   3   8    2.79    0.38
  15  -3  -8    3.29    0.39
 -15  -3   8    2.76    0.38
 -15   3   8    3.07    0.37
  15   3  -8    3.28    0.36
  14  -3  -8    2.42    0.34
 -14  -3   8    1.81    0.33
  14   3  -8    2.15    0.30
 -14   3   8    1.88    0.30
  13  -3  -8    0.54    0.25
 -13  -3   8    0.42    0.27
  13   3  -8    0.24    0.21
 -13   3   8    0.10    0.22
  12  -3  -8    0.16    0.24
 -12  -3   8    0.90    0.27
  12   3  -8    0.82    0.23
 -12   3   8    0.15    0.24
  11  -3  -8   15.99    0.71
 -11  -3   8   16.54    0.76
 -11   3   8   16.56    0.69
  11   3  -8   16.74    0.70
 -10  -3   8   10.35    0.59
  10  -3  -8   11.81    0.56
 -10   3   8   10.58    0.53
  10   3  -8   10.61    0.56
   9  -3  -8    3.12    0.28
  -9  -3   8    2.92    0.31
   9   3  -8    3.58    0.29
  -9   3   8    4.36    0.36
  -8  -3   8    5.19    0.44
   8  -3  -8    5.90    0.39
  -8   3   8    5.86    0.37
   8   3  -8    5.82    0.40
   7  -3  -8    4.58    0.34
  -7  -3   8    3.93    0.31
   7   3  -8    4.29    0.32
  -7   3   8    4.19    0.32
  -6  -3   8   13.15    0.56
   6  -3  -8   13.22    0.53
   6   3  -8   13.44    0.53
  -6   3   8   12.57    0.49
   5  -3  -8    8.10    0.39
  -5  -3   8    8.64    0.44
  -5   3   8    8.35    0.36
   5   3  -8    9.05    0.41
   4  -3  -8   14.88    0.55
  -4  -3   8   16.26    0.58
  -4   3   8   14.60    0.52
   4   3  -8   14.67    0.56
  -4   3   8   15.79    0.59
   3  -3  -8    0.00    0.11
   3  -3  -8    0.00    0.09
  -3  -3   8    0.16    0.14
  -3   3   8    0.03    0.13
   3   3  -8   -0.10    0.10
  -3   3   8    0.04    0.05
  -2  -3   8    2.96    0.22
   2  -3  -8    3.60    0.23
   2  -3  -8    3.73    0.24
  -2   3   8    3.34    0.25
  -2   3   8    3.53    0.18
   2   3  -8    3.34    0.26
   1  -3  -8    1.00    0.11
   1  -3  -8    1.20    0.13
  -1   3   8    1.17    0.17
   1   3  -8    0.73    0.14
   0  -3  -8   16.68    0.54
   0  -3  -8   15.77    0.53
   0  -3  -8   16.78    0.53
   0  -3   8   16.97    0.59
   0   3   8   15.97    0.59
   0   3  -8   15.88    0.57
  -1  -3  -8    9.29    0.33
  -1  -3  -8    9.57    0.34
   1  -3   8    7.75    0.39
  -1  -3  -8    8.73    0.32
   1   3   8    8.28    0.39
  -1   3  -8    8.41    0.39
   2  -3   8    0.38    0.14
  -2  -3  -8    0.48    0.10
  -2  -3  -8    0.58    0.11
  -2  -3  -8    0.39    0.08
  -2   3  -8    0.39    0.14
   2   3   8    0.41    0.15
  -3  -3  -8    4.69    0.23
  -3  -3  -8    4.51    0.25
  -3  -3  -8    4.63    0.26
   3  -3   8    3.88    0.30
   3   3   8    4.88    0.30
  -3   3  -8    3.78    0.32
  -4  -3  -8   26.40    0.83
  -4  -3  -8   26.75    0.84
  -4  -3  -8   27.29    0.88
   4  -3   8   26.81    0.88
   4   3   8   27.07    0.89
  -4   3  -8   27.04    0.89
   5  -3   8   12.65    0.49
  -5  -3  -8   11.59    0.44
  -5   3  -8   12.13    0.50
   5   3   8   11.32    0.49
   6  -3   8   22.19    0.77
  -6  -3  -8   22.29    0.75
  -6   3  -8   22.42    0.78
   6   3   8   22.87    0.77
  -6   3  -8   20.95    0.81
  -7  -3  -8   11.52    0.48
   7  -3   8   11.56    0.49
  -7   3  -8   10.61    0.50
   7   3   8   10.46    0.48
  -7   3  -8   10.49    0.51
  -8  -3  -8   11.76    0.53
   8   3   8   12.28    0.52
  -8   3  -8   11.73    0.54
  -8   3  -8   11.20    0.55
  -9  -3  -8    3.41    0.28
  -9   3  -8    2.85    0.30
  -9   3  -8    2.83    0.29
 -10  -3  -8    3.84    0.31
 -10   3  -8    3.10    0.30
 -10   3  -8    3.85    0.35
 -11  -3  -8    2.05    0.28
 -11   3  -8    2.81    0.33
 -11   3  -8    2.77    0.30
 -12  -3  -8    1.15    0.26
 -12   3  -8    1.24    0.28
 -12   3  -8    1.08    0.27
 -13  -3  -8   -0.21    0.24
 -13   3  -8   -0.07    0.22
 -13   3  -8   -0.07    0.24
 -14  -3  -8    0.79    0.29
 -14   3  -8    0.54    0.27
 -15  -3  -8   -0.01    0.27
 -15   3  -8    0.18    0.27
  17  -4  -8    3.10    0.42
 -17  -4   8    2.19    0.42
 -17   4   8    1.90    0.38
  17   4  -8    2.83    0.38
  16  -4  -8    2.90    0.41
 -16  -4   8    2.88    0.42
 -16   4   8    2.21    0.36
  16   4  -8    3.38    0.38
 -15  -4   8    0.07    0.31
  15  -4  -8   -0.11    0.27
 -15   4   8   -0.05    0.26
  15   4  -8   -0.07    0.23
 -14  -4   8    0.21    0.30
  14  -4  -8   -0.05    0.25
 -14   4   8   -0.04    0.24
  14   4  -8    0.07    0.22
 -13  -4   8    0.03    0.28
  13  -4  -8    0.37    0.25
 -13   4   8    0.23    0.24
  13   4  -8    0.59    0.23
  12  -4  -8    2.66    0.33
 -12  -4   8    2.84    0.36
  12   4  -8    2.56    0.30
 -12   4   8    2.51    0.30
  11  -4  -8    6.41    0.48
 -11  -4   8    5.97    0.46
  11   4  -8    7.10    0.48
 -11   4   8    6.34    0.47
 -10  -4   8   11.28    0.64
  10  -4  -8   12.64    0.59
  10   4  -8   11.61    0.58
 -10   4   8   11.83    0.57
  -9  -4   8   13.27    0.67
   9  -4  -8   15.01    0.62
  -9   4   8   14.66    0.60
   9   4  -8   12.58    0.61
  -8  -4   8    3.67    0.34
   8  -4  -8    4.99    0.38
   8  -4  -8    4.58    0.25
  -8   4   8    4.26    0.29
   8   4  -8    4.07    0.32
  -7  -4   8    2.10    0.27
   7  -4  -8    2.64    0.18
   7  -4  -8    2.32    0.25
   7   4  -8    2.13    0.23
  -7   4   8    2.64    0.23
   6  -4  -8    1.68    0.22
  -6  -4   8    1.49    0.24
   6  -4  -8    1.69    0.11
   6   4  -8    1.40    0.20
  -6   4   8    1.66    0.19
  -5  -4   8    0.02    0.18
   5  -4  -8   -0.21    0.14
  -5   4   8    0.07    0.12
   5   4  -8   -0.15    0.13
  -4  -4   8    1.13    0.21
   4  -4  -8    1.13    0.17
   4   4  -8    1.03    0.17
  -4   4   8    1.03    0.14
   3  -4  -8    0.27    0.14
  -3   4   8    0.19    0.10
  -3   4   8    0.00    0.16
   3   4  -8    0.22    0.13
  -2  -4   8   20.44    0.72
   2  -4  -8   20.02    0.68
  -2   4   8   17.70    0.70
   2   4  -8   18.93    0.68
   1  -4  -8    1.71    0.15
   1  -4  -8    1.70    0.17
  -1  -4   8    1.52    0.21
  -1   4   8    1.36    0.11
  -1   4   8    1.53    0.22
   1   4  -8    1.54    0.18
   0  -4   8   19.03    0.69
   0  -4  -8   17.87    0.62
   0  -4  -8   18.88    0.64
   0   4  -8   19.58    0.68
  -1  -4  -8    5.22    0.29
  -1  -4  -8    5.40    0.31
   1  -4   8    5.90    0.37
  -1   4  -8    5.33    0.35
   1   4   8    5.93    0.34
  -2  -4  -8   67.23    1.97
  -2  -4  -8   65.65    1.96
   2  -4   8   66.41    2.01
  -2   4  -8   65.88    2.01
   2   4   8   69.45    2.01
  -3  -4  -8   12.80    0.48
   3  -4   8   13.64    0.56
  -3  -4  -8   12.87    0.49
  -3   4  -8   13.14    0.54
   3   4   8   12.57    0.52
  -4  -4  -8    4.58    0.31
   4  -4   8    5.66    0.38
  -4   4  -8    5.14    0.37
   4   4   8    5.03    0.33
  -5  -4  -8    0.32    0.16
   5  -4   8    0.16    0.18
   5   4   8    0.19    0.16
  -5   4  -8    0.41    0.18
   6  -4   8    1.77    0.24
  -6   4  -8    2.63    0.27
   6   4   8    2.55    0.25
  -6   4  -8    2.11    0.25
   7  -4   8    0.26    0.19
  -7  -4  -8    0.24    0.18
   7   4   8    0.04    0.16
  -7   4  -8    0.40    0.19
  -7   4  -8   -0.01    0.19
  -8  -4  -8    9.64    0.49
  -8   4  -8   10.05    0.51
  -8   4  -8    9.21    0.50
   8   4   8   10.45    0.46
  -9  -4  -8   -0.21    0.20
  -9   4  -8    0.19    0.19
  -9   4  -8    0.11    0.20
   9   4   8    0.06    0.18
 -10  -4  -8    0.40    0.23
 -10   4  -8    0.82    0.24
 -10   4  -8    0.93    0.24
 -11  -4  -8    1.26    0.27
 -11   4  -8    1.24    0.26
 -11   4  -8    1.44    0.28
 -12  -4  -8    0.32    0.25
 -12   4  -8    0.20    0.25
 -12   4  -8    0.21    0.23
 -13  -4  -8    0.79    0.28
 -13   4  -8    0.23    0.24
 -13   4  -8    0.54    0.26
 -14  -4  -8    0.25    0.27
 -14   4  -8    0.00    0.26
 -14   4  -8   -0.09    0.24
  17  -5  -8    0.19    0.33
 -17  -5   8    0.16    0.37
  17   5  -8   -0.42    0.26
 -17   5   8   -0.28    0.29
 -16  -5   8    0.39    0.35
  16  -5  -8    0.36    0.34
  16   5  -8    0.57    0.29
 -16   5   8   -0.09    0.29
 -15  -5   8   -0.21    0.33
  15  -5  -8    0.08    0.31
  15   5  -8    0.06    0.26
 -15   5   8    0.17    0.27
 -14  -5   8   -0.49    0.29
  14  -5  -8    0.10    0.28
  14   5  -8   -0.16    0.23
 -14   5   8    0.06    0.25
  13  -5  -8    0.55    0.29
 -13  -5   8    0.59    0.31
 -13   5   8    0.49    0.24
  13   5  -8    0.57    0.25
  12  -5  -8   -0.03    0.25
 -12  -5   8   -0.29    0.27
  12   5  -8    0.48    0.22
 -12   5   8   -0.03    0.21
 -11  -5   8    4.50    0.41
  11  -5  -8    4.02    0.39
  11   5  -8    4.43    0.36
 -11   5   8    4.68    0.36
 -10  -5   8    1.75    0.33
  10  -5  -8    1.93    0.29
 -10   5   8    2.10    0.27
  10   5  -8    2.07    0.28
   9  -5  -8    1.83    0.27
  -9  -5   8    1.21    0.29
  -9   5   8    1.52    0.23
   9   5  -8    1.55    0.26
  -8  -5   8    2.30    0.32
   8  -5  -8    2.51    0.29
  -8   5   8    2.86    0.26
   8   5  -8    2.28    0.27
  -7  -5   8    0.48    0.25
   7  -5  -8    0.53    0.21
   7   5  -8    0.65    0.20
  -7   5   8    0.48    0.18
   6  -5  -8    0.73    0.22
  -6  -5   8    0.65    0.25
   6   5  -8    1.09    0.21
  -6   5   8    0.96    0.18
   5  -5  -8    6.18    0.43
  -5  -5   8    6.37    0.47
  -5   5   8    5.90    0.38
   5   5  -8    6.32    0.42
   4  -5  -8    6.93    0.44
  -4   5   8    7.65    0.39
   4   5  -8    7.89    0.45
  -3  -5   8   27.92    0.96
   3  -5  -8   25.60    0.90
   3   5  -8   27.41    0.93
  -3   5   8   25.78    0.86
  -2  -5   8    4.22    0.33
   2  -5  -8    4.89    0.35
   2   5  -8    4.09    0.35
  -2   5   8    4.38    0.28
  -2   5   8    4.06    0.33
   1  -5  -8    0.31    0.17
  -1  -5   8    0.29    0.20
  -1   5   8    0.04    0.08
  -1   5   8    0.35    0.19
   1   5  -8    0.22    0.16
   0  -5  -8   32.64    1.04
   0  -5   8   31.39    1.08
   0   5   8   30.82    1.05
   0   5  -8   32.58    1.06
   1  -5   8    1.36    0.24
  -1  -5  -8    1.39    0.20
  -1   5  -8    1.11    0.21
   1   5   8    1.22    0.21
   2  -5   8    1.05    0.22
  -2  -5  -8    1.18    0.19
  -2   5  -8    0.81    0.20
   2   5   8    0.95    0.19
   3  -5   8    2.98    0.29
  -3  -5  -8    3.25    0.25
   3   5   8    3.50    0.29
  -3   5  -8    2.76    0.27
   4  -5   8    9.68    0.52
  -4  -5  -8    9.75    0.47
  -4   5  -8   10.35    0.51
   4   5   8    9.65    0.45
  -5  -5  -8    3.35    0.27
   5  -5   8    3.05    0.29
  -5   5  -8    2.92    0.28
   5   5   8    3.21    0.27
   6  -5   8   21.89    0.81
   6   5   8   21.27    0.76
  -6   5  -8   20.42    0.80
  -7  -5  -8    3.10    0.29
  -7   5  -8    3.48    0.31
  -7   5  -8    3.18    0.31
   7   5   8    3.28    0.28
  -8  -5  -8    7.46    0.48
  -8   5  -8    8.04    0.47
  -8   5  -8    8.82    0.50
   8   5   8    8.62    0.42
  -9  -5  -8    0.11    0.22
  -9   5  -8    0.03    0.20
  -9   5  -8    0.12    0.21
   9   5   8   -0.20    0.17
 -10  -5  -8   -0.03    0.23
 -10   5  -8   -0.01    0.22
  10   5   8    0.20    0.19
 -10   5  -8   -0.04    0.20
 -11  -5  -8   -0.20    0.23
 -11   5  -8    0.27    0.24
 -11   5  -8   -0.08    0.21
 -12  -5  -8    0.55    0.28
 -12   5  -8    0.37    0.26
 -12   5  -8    0.39    0.24
 -13  -5  -8   -0.13    0.27
 -13   5  -8   -0.13    0.22
 -13   5  -8   -0.34    0.25
 -15  -6   8    0.53    0.38
  15  -6  -8    0.87    0.35
 -15   6   8    0.21    0.29
  15   6  -8    0.64    0.30
 -14  -6   8    0.66    0.35
  14  -6  -8    0.94    0.34
 -14   6   8    0.18    0.26
  14   6  -8    0.29    0.26
  13  -6  -8    0.00    0.29
 -13  -6   8    0.03    0.32
 -13   6   8   -0.24    0.25
  13   6  -8    0.14    0.25
  12  -6  -8    0.70    0.29
 -12  -6   8    0.59    0.32
 -12   6   8    0.11    0.23
  12   6  -8    0.49    0.25
  11  -6  -8    7.76    0.57
 -11  -6   8    9.22    0.63
  11   6  -8    9.09    0.56
 -11   6   8    9.00    0.56
  10  -6  -8    5.23    0.44
 -10  -6   8    5.74    0.47
 -10   6   8    5.73    0.49
  10   6  -8    6.89    0.50
  -9  -6   8   17.99    0.81
   9  -6  -8   17.85    0.78
   9   6  -8   18.10    0.76
  -9   6   8   17.03    0.74
   8  -6  -8    4.18    0.37
  -8  -6   8    4.19    0.40
   8   6  -8    4.05    0.35
  -8   6   8    4.80    0.40
   7  -6  -8    1.45    0.25
  -7  -6   8    1.42    0.31
   7   6  -8    1.14    0.24
  -7   6   8    1.25    0.21
   6  -6  -8    0.25    0.21
  -6  -6   8   -0.12    0.24
   6   6  -8    0.01    0.18
  -6   6   8    0.05    0.16
   5  -6  -8    3.89    0.32
  -5  -6   8    4.43    0.38
  -5   6   8    4.03    0.28
   5   6  -8    3.72    0.32
   4  -6  -8    2.88    0.28
  -4   6   8    2.69    0.23
   4   6  -8    2.85    0.29
   3  -6  -8   16.92    0.69
  -3  -6   8   18.18    0.75
   3   6  -8   17.17    0.71
  -2  -6   8    0.01    0.24
   2  -6  -8    0.51    0.20
  -2   6   8    0.43    0.22
   2   6  -8    0.48    0.19
   1  -6  -8    9.11    0.48
  -1  -6   8    9.05    0.56
   1   6  -8    7.97    0.48
  -1   6   8    8.85    0.51
   0  -6   8    0.97    0.26
   0  -6  -8    0.78    0.21
   0   6   8    0.53    0.21
  -1  -6  -8    5.91    0.39
   1  -6   8    4.31    0.36
   1   6   8    5.44    0.36
  -1   6  -8    4.93    0.42
  -2  -6  -8    4.66    0.37
   2  -6   8    5.90    0.47
   2   6   8    4.34    0.35
  -2   6  -8    6.32    0.42
   3  -6   8    0.22    0.22
  -3  -6  -8    0.51    0.19
   3   6   8    0.23    0.18
  -3   6  -8    0.39    0.20
  -4  -6  -8    0.36    0.20
   4  -6   8    0.35    0.23
  -4   6  -8    0.32    0.20
   4   6   8    0.36    0.18
  -5  -6  -8    0.05    0.20
   5  -6   8    0.22    0.23
   5   6   8    0.09    0.17
  -5   6  -8    0.60    0.21
   6  -6   8    0.32    0.23
  -6  -6  -8    0.12    0.21
  -6   6  -8    0.24    0.21
  -6   6  -8    0.25    0.18
   6   6   8    0.34    0.18
  -7   6  -8   -0.10    0.18
   7   6   8   -0.22    0.17
  -7   6  -8    0.05    0.21
  -8  -6  -8    0.33    0.24
  -8   6  -8    0.19    0.20
  -8   6  -8    0.49    0.24
   8   6   8    0.50    0.19
  -9  -6  -8    1.68    0.29
   9   6   8    2.35    0.25
  -9   6  -8    1.30    0.29
  -9   6  -8    1.81    0.28
 -10  -6  -8    0.08    0.25
 -10   6  -8    0.10    0.25
 -10   6  -8    0.20    0.21
 -11  -6  -8    0.49    0.29
 -11   6  -8    0.49    0.25
 -11   6  -8    0.84    0.29
 -12  -6  -8    0.43    0.29
 -12   6  -8    0.15    0.24
 -12   6  -8    0.36    0.27
  14  -7  -8   -0.35    0.31
 -14  -7   8    0.39    0.38
  14   7  -8    0.16    0.27
  13  -7  -8    2.66    0.41
 -13  -7   8    2.58    0.44
  13   7  -8    2.39    0.35
 -12  -7   8    0.03    0.34
  12  -7  -8    0.75    0.30
  12   7  -8    0.19    0.26
 -11  -7   8   -0.05    0.33
  11  -7  -8    0.86    0.30
  11   7  -8    1.07    0.28
 -10  -7   8    0.88    0.34
  10  -7  -8    1.58    0.32
  10   7  -8    1.46    0.30
   9  -7  -8    7.42    0.53
  -9  -7   8    8.11    0.62
   9   7  -8    8.07    0.56
   8  -7  -8    0.93    0.27
  -8  -7   8    0.69    0.33
   8   7  -8    0.89    0.26
  -7  -7   8    0.39    0.30
   7  -7  -8    0.59    0.26
   7   7  -8    0.40    0.23
   6  -7  -8    0.73    0.25
  -6  -7   8    0.79    0.31
   6   7  -8    0.43    0.23
   5  -7  -8   10.52    0.56
   5   7  -8   11.27    0.60
  -4  -7   8    4.47    0.42
   4  -7  -8    4.23    0.36
   4   7  -8    4.16    0.36
   3  -7  -8    2.22    0.29
  -3  -7   8    1.88    0.34
   3   7  -8    2.06    0.28
  -2  -7   8    1.59    0.32
   2  -7  -8    1.76    0.27
   2   7  -8    1.95    0.27
  -2   7   8    1.87    0.28
   1  -7  -8    1.09    0.25
  -1  -7   8    1.04    0.29
   1   7  -8    0.86    0.24
  -1   7   8    1.02    0.24
   0  -7  -8   11.83    0.57
   0  -7   8   11.77    0.63
   0   7   8   12.27    0.60
   0   7  -8   11.48    0.60
  -1  -7  -8    1.84    0.27
   1  -7   8    2.00    0.32
  -1   7  -8    2.31    0.30
   1   7   8    2.63    0.29
  -2  -7  -8    6.55    0.45
   2  -7   8    7.39    0.53
   2   7   8    6.60    0.41
  -2   7  -8    6.81    0.48
  -3  -7  -8    2.90    0.29
   3  -7   8    2.69    0.35
  -3   7  -8    2.68    0.31
   3   7   8    2.88    0.30
  -4  -7  -8   -0.08    0.21
   4  -7   8    0.07    0.25
  -4   7  -8   -0.04    0.21
   4   7   8    0.23    0.19
  -5  -7  -8    2.71    0.31
   5  -7   8    3.67    0.37
   5   7   8    2.74    0.28
  -5   7  -8    2.67    0.32
  -6  -7  -8    0.06    0.24
   6   7   8    0.32    0.20
  -6   7  -8    0.48    0.25
  -6   7  -8    0.46    0.21
  -7   7  -8    0.66    0.27
   7   7   8    0.33    0.19
  -7   7  -8    0.37    0.21
  -8  -7  -8    0.04    0.25
  -8   7  -8   -0.12    0.20
  -8   7  -8    0.73    0.27
  -9  -7  -8    1.49    0.31
  -9   7  -8    1.73    0.33
  -9   7  -8    1.46    0.28
 -10  -7  -8    1.58    0.33
 -10   7  -8    1.27    0.31
 -10   7  -8    1.19    0.28
 -11  -7  -8    1.26    0.33
 -11   7  -8    0.57    0.29
 -11   7  -8    0.94    0.27
  12  -8  -8    2.29    0.40
 -12  -8   8    1.73    0.42
  12   8  -8    2.38    0.37
 -11  -8   8    0.22    0.35
  11  -8  -8    0.05    0.29
  11   8  -8   -0.03    0.25
  10  -8  -8    0.26    0.29
 -10  -8   8    0.89    0.37
  10   8  -8    0.72    0.28
  -9  -8   8    4.45    0.47
   9  -8  -8    3.96    0.43
   9   8  -8    4.41    0.42
   8  -8  -8    0.34    0.27
  -8  -8   8    1.41    0.36
   8   8  -8    0.91    0.28
   7  -8  -8    1.60    0.32
  -7  -8   8    1.87    0.37
   7   8  -8    1.86    0.31
   6  -8  -8    0.97    0.30
  -6  -8   8    1.10    0.35
   6   8  -8    1.07    0.28
   5  -8  -8    0.32    0.26
   5   8  -8    0.06    0.23
  -4  -8   8    0.20    0.31
   4  -8  -8    0.09    0.25
   4   8  -8   -0.05    0.22
   3  -8  -8    1.52    0.30
  -3  -8   8    1.71    0.36
   3   8  -8    1.48    0.28
   2  -8  -8   12.55    0.62
  -2  -8   8   12.09    0.68
  -2   8   8   11.65    0.65
   2   8  -8   11.79    0.64
  -1  -8   8    2.15    0.37
   1  -8  -8    2.31    0.31
  -1   8   8    1.99    0.31
   1   8  -8    2.61    0.33
   0  -8   8    0.57    0.30
   0  -8  -8    0.65    0.25
   0   8  -8   -0.15    0.22
   0   8   8    0.05    0.21
  -1  -8  -8    2.00    0.29
   1  -8   8    2.47    0.36
   1   8   8    2.97    0.32
  -1   8  -8    1.90    0.31
   2  -8   8   -0.14    0.27
  -2  -8  -8   -0.06    0.23
  -2   8  -8   -0.06    0.23
   2   8   8   -0.17    0.19
  -3  -8  -8    0.53    0.25
   3  -8   8    0.35    0.29
  -3   8  -8    0.62    0.27
   3   8   8    0.60    0.23
  -4  -8  -8    3.32    0.34
   4  -8   8    3.13    0.37
  -4   8  -8    2.79    0.35
   4   8   8    3.38    0.32
  -5  -8  -8    0.25    0.25
   5   8   8   -0.03    0.19
  -5   8  -8    0.73    0.28
  -6  -8  -8   -0.01    0.25
   6   8   8    0.10    0.19
  -6   8  -8   -0.25    0.24
  -6   8  -8   -0.13    0.18
  -7   8  -8    0.04    0.20
  -7   8  -8    0.56    0.28
  -8  -8  -8    0.71    0.30
  -8   8  -8    0.12    0.28
  -8   8  -8    0.57    0.24
  -9  -8  -8    1.36    0.33
  -9   8  -8    0.93    0.31
  -9   8  -8    1.00    0.26
  -9  -9   8    0.39    0.39
   9  -9  -8    0.34    0.32
   9   9  -8    0.51    0.28
   8  -9  -8    1.33    0.36
  -8  -9   8    2.16    0.42
   8   9  -8    1.61    0.34
   7  -9  -8    1.06    0.32
  -7  -9   8    1.54    0.39
   7   9  -8    1.70    0.33
  -6  -9   8    0.84    0.37
   6  -9  -8    1.43    0.33
   6   9  -8    0.90    0.30
   5  -9  -8    1.23    0.31
   5   9  -8    1.07    0.31
  -4  -9   8   -0.14    0.32
   4  -9  -8    0.26    0.26
   4   9  -8   -0.24    0.23
  -3  -9   8    0.18    0.33
   3  -9  -8    0.43    0.27
   3   9  -8   -0.20    0.24
   2  -9  -8    4.45    0.41
  -2  -9   8    5.64    0.51
  -2   9   8    4.40    0.42
   2   9  -8    5.39    0.46
  -1  -9   8    1.16    0.37
   1  -9  -8    1.01    0.29
   1   9  -8    1.33    0.31
  -1   9   8    1.01    0.28
   0  -9   8    2.90    0.42
   0  -9  -8    3.15    0.36
   0   9  -8    2.44    0.35
   0   9   8    2.39    0.33
   1  -9   8    0.11    0.31
  -1  -9  -8    0.28    0.26
   1   9   8    0.65    0.24
  -1   9  -8    0.23    0.26
  -2  -9  -8    1.52    0.30
   2  -9   8    1.25    0.35
  -2   9  -8    1.59    0.33
   2   9   8    0.79    0.24
   3  -9   8    0.29    0.32
  -3  -9  -8    0.08    0.27
  -3   9  -8   -0.12    0.26
   3   9   8    0.12    0.22
  -4  -9  -8    0.49    0.28
  -4   9  -8    0.63    0.30
   4   9   8    0.45    0.23
  -5  -9  -8    0.18    0.28
   5   9   8   -0.25    0.20
  -5   9  -8    0.50    0.29
  -6   9  -8    0.10    0.29
 -19   0   9   -0.22    0.32
  19   0  -9    0.43    0.31
 -18   0   9   -0.34    0.30
  18   0  -9    0.22    0.30
  17   0  -9    5.09    0.46
 -17   0   9    5.79    0.49
  16   0  -9    0.53    0.26
 -16   0   9   -0.09    0.27
  15   0  -9    8.80    0.57
 -15   0   9    8.75    0.60
 -14   0   9    0.27    0.25
 -14   0   9   -0.03    0.15
  14   0  -9    0.04    0.21
 -13   0   9   17.59    0.78
  13   0  -9   18.43    0.76
 -13   0   9   19.67    0.66
 -12   0   9   -0.06    0.22
  12   0  -9    0.09    0.19
 -12   0   9   -0.02    0.14
  11   0  -9    4.76    0.34
 -11   0   9    4.34    0.35
 -11   0   9    4.99    0.28
  10   0  -9   -0.04    0.17
 -10   0   9   -0.13    0.13
 -10   0   9   -0.10    0.19
  -9   0   9  163.04    4.70
  -9   0   9  165.36    4.61
   9   0  -9  159.24    4.70
   8   0  -9   -0.02    0.14
  -8   0   9    0.08    0.15
  -8   0   9   -0.01    0.13
  -7   0   9   80.55    2.33
  -7   0   9   78.00    2.29
   7   0  -9   79.07    2.34
   6   0  -9   -0.15    0.11
  -6   0   9   -0.09    0.11
  -6   0   9    0.05    0.11
   5   0  -9   21.82    0.71
  -5   0   9   21.71    0.70
  -5   0   9   21.76    0.71
  -4   0   9    0.04    0.09
   4   0  -9   -0.15    0.10
  -4   0   9   -0.11    0.12
   4   0  -9   -0.09    0.09
   3   0  -9   85.64    2.53
   3   0  -9   86.78    2.53
  -3   0   9   91.19    2.54
   2   0  -9    0.10    0.07
   2   0  -9    0.25    0.08
  -2   0   9    0.14    0.13
   1   0  -9   16.01    0.51
   1   0  -9   16.01    0.50
  -1   0   9   16.53    0.57
   0   0   9   -0.10    0.12
   1   0   9    4.50    0.29
   2   0   9   -0.01    0.14
   3   0   9   12.26    0.51
  -3   0  -9   12.70    0.41
  -3   0  -9   12.52    0.41
  -4   0  -9   -0.04    0.08
  -4   0  -9    0.05    0.08
  -4   0  -9    0.14    0.13
  -5   0  -9    4.69    0.26
  -5   0  -9    4.74    0.27
  -5   0  -9    4.78    0.31
  -6   0  -9    0.05    0.10
  -6   0  -9   -0.11    0.12
  -6   0  -9   -0.09    0.14
  -7   0  -9   -0.14    0.13
  -7   0  -9   -0.19    0.15
  -8   0  -9    0.01    0.15
  -8   0  -9    0.12    0.17
  -9   0  -9   26.98    0.90
  -9   0  -9   25.37    0.96
 -10   0  -9   -0.09    0.18
 -10   0  -9   -0.14    0.18
 -11   0  -9    7.20    0.45
 -11   0  -9    7.24    0.46
 -12   0  -9   -0.21    0.21
 -13   0  -9    1.43    0.28
 -14   0  -9   -0.18    0.25
 -15   0  -9    0.08    0.27
  19  -1  -9    0.48    0.31
 -19  -1   9    0.54    0.38
  19   1  -9    0.65    0.33
 -19   1   9    0.56    0.36
 -18  -1   9    0.58    0.35
  18  -1  -9    0.71    0.32
  18   1  -9    0.99    0.33
 -18   1   9    0.54    0.34
 -17  -1   9    0.73    0.33
  17  -1  -9    0.95    0.30
  17   1  -9    0.27    0.28
 -17   1   9    0.29    0.31
 -16  -1   9    0.85    0.31
  16  -1  -9    0.87    0.28
  16   1  -9    0.61    0.27
 -16   1   9    1.57    0.32
  15  -1  -9    3.33    0.36
 -15  -1   9    2.70    0.36
  15   1  -9    3.59    0.36
 -15   1   9    3.16    0.36
 -14  -1   9    4.54    0.39
  14  -1  -9    4.80    0.40
  14   1  -9    4.39    0.37
 -14   1   9    4.07    0.37
  13  -1  -9    0.12    0.21
 -13  -1   9    0.00    0.24
  13   1  -9    0.40    0.21
 -13   1   9    0.09    0.22
  12  -1  -9    0.03    0.20
 -12  -1   9    0.06    0.12
 -12  -1   9    0.26    0.23
  12   1  -9    0.09    0.19
 -12   1   9   -0.13    0.21
 -11  -1   9   22.62    0.87
  11  -1  -9   22.23    0.85
 -11  -1   9   22.93    0.72
 -11   1   9   23.71    0.80
  11   1  -9   23.02    0.85
 -11   1   9   23.01    0.87
 -10  -1   9   -0.01    0.21
  10  -1  -9   -0.04    0.17
 -10  -1   9    0.13    0.12
 -10   1   9   -0.08    0.15
  10   1  -9    0.04    0.17
 -10   1   9   -0.03    0.18
   9  -1  -9    0.33    0.17
  -9  -1   9    0.11    0.12
  -9  -1   9    0.06    0.19
   9   1  -9    0.25    0.16
  -9   1   9   -0.12    0.14
  -9   1   9    0.22    0.18
   8  -1  -9   46.46    1.45
  -8  -1   9   46.76    1.46
  -8  -1   9   47.66    1.38
  -8   1   9   47.62    1.44
  -8   1   9   44.54    1.42
   8   1  -9   47.68    1.46
  -7  -1   9   -0.03    0.15
   7  -1  -9    0.15    0.12
  -7  -1   9    0.11    0.11
   7   1  -9   -0.10    0.12
  -7   1   9   -0.07    0.13
  -7   1   9    0.13    0.13
   6  -1  -9    3.73    0.27
  -6  -1   9    3.69    0.23
  -6  -1   9    3.14    0.23
  -6   1   9    3.54    0.24
  -6   1   9    4.24    0.26
   6   1  -9    3.56    0.28
   5  -1  -9   10.81    0.41
  -5  -1   9   10.48    0.40
  -5  -1   9   10.87    0.43
  -5   1   9   10.64    0.40
  -5   1   9   10.22    0.42
   5   1  -9   10.50    0.42
   4  -1  -9    3.60    0.24
   4  -1  -9    3.79    0.23
  -4  -1   9    3.74    0.26
  -4  -1   9    3.94    0.24
   4   1  -9    3.51    0.24
  -4   1   9    3.31    0.24
   3  -1  -9  150.37    4.33
  -3  -1   9  151.38    4.32
  -3  -1   9  150.64    4.33
   3  -1  -9  151.15    4.33
  -3   1   9  157.57    4.33
   3   1  -9  154.74    4.34
   3   1  -9  148.61    4.34
  -2  -1   9   12.71    0.48
   2   1  -9   12.42    0.44
  -1  -1   9    0.18    0.14
   1   1  -9    0.16    0.09
   1   1  -9    0.18    0.08
  -1   1   9    0.31    0.13
   0  -1   9   28.96    0.97
   0   1  -9   32.10    0.93
   0   1   9   30.05    0.97
   0   1  -9   31.99    0.92
  -1   1  -9    0.71    0.10
   1   1   9    0.56    0.15
  -1   1  -9    0.60    0.10
  -2   1  -9    5.11    0.26
   2   1   9    5.36    0.31
  -2   1  -9    5.65    0.25
  -3  -1  -9    1.85    0.18
  -3   1  -9    2.28    0.16
  -3   1  -9    1.91    0.15
   3   1   9    3.11    0.24
  -4  -1  -9    0.87    0.15
  -4  -1  -9    0.76    0.09
  -4  -1  -9    0.83    0.10
  -4   1  -9    0.74    0.12
   4   1   9    0.64    0.19
  -4   1  -9    0.78    0.12
  -5  -1  -9    1.95    0.15
  -5  -1  -9    1.78    0.20
  -5  -1  -9    1.94    0.13
  -5   1  -9    1.95    0.17
  -5   1  -9    1.85    0.17
  -5   1  -9    1.89    0.21
   5   1   9    2.33    0.24
  -6  -1  -9    8.87    0.36
  -6  -1  -9    8.84    0.43
  -6  -1  -9   10.00    0.39
  -6   1  -9    9.35    0.45
  -6   1  -9    8.31    0.41
  -6   1  -9    8.86    0.41
  -7  -1  -9    0.95    0.16
  -7  -1  -9    0.89    0.19
  -7   1  -9    0.97    0.18
  -7   1  -9    0.64    0.19
  -8  -1  -9    1.25    0.22
  -8  -1  -9    1.69    0.20
  -8   1  -9    1.62    0.21
  -8   1  -9    1.65    0.24
  -9  -1  -9    0.30    0.19
  -9  -1  -9    0.46    0.19
  -9   1  -9    0.42    0.19
  -9   1  -9    0.30    0.19
 -10  -1  -9    2.42    0.29
 -10  -1  -9    3.01    0.26
 -10   1  -9    2.47    0.29
 -10   1  -9    3.17    0.29
 -11  -1  -9    1.99    0.26
 -11   1  -9    1.85    0.28
 -11   1  -9    2.00    0.27
 -12  -1  -9    0.00    0.22
 -12   1  -9   -0.13    0.21
 -12   1  -9    0.01    0.22
 -13  -1  -9    7.36    0.51
 -13   1  -9    6.98    0.50
 -14  -1  -9    0.04    0.25
 -14   1  -9    0.01    0.25
 -15  -1  -9    1.07    0.30
 -15   1  -9    1.01    0.31
  18  -2  -9    1.35    0.35
 -18  -2   9    1.41    0.39
 -18   2   9    0.82    0.36
  18   2  -9    1.26    0.34
  17  -2  -9    0.47    0.30
 -17  -2   9    0.18    0.33
  17   2  -9    0.26    0.27
 -17   2   9    0.16    0.30
 -16  -2   9   -0.18    0.28
  16  -2  -9    0.05    0.27
 -16   2   9    0.34    0.28
  16   2  -9    0.06    0.24
 -15  -2   9   -0.09    0.27
  15  -2  -9    0.37    0.26
 -15   2   9    0.39    0.26
  15   2  -9    0.20    0.23
  14  -2  -9    0.60    0.26
 -14  -2   9    0.77    0.28
 -14   2   9    0.88    0.27
  14   2  -9    0.92    0.24
  13  -2  -9    1.52    0.28
 -13  -2   9    1.38    0.29
  13   2  -9    1.05    0.24
 -13   2   9    0.93    0.26
 -12  -2   9    7.38    0.51
  12  -2  -9    7.08    0.49
  12   2  -9    6.71    0.47
 -12   2   9    6.67    0.50
  11  -2  -9   12.72    0.60
 -11  -2   9   12.85    0.66
  11   2  -9   12.39    0.59
 -11   2   9   13.13    0.61
  10  -2  -9   14.14    0.62
 -10  -2   9   13.51    0.63
 -10  -2   9   13.26    0.45
 -10   2   9   14.73    0.60
  10   2  -9   12.86    0.59
  -9  -2   9    8.55    0.50
  -9  -2   9    7.84    0.31
   9  -2  -9    7.86    0.44
  -9   2   9    9.14    0.45
   9   2  -9    8.73    0.47
  -8  -2   9    0.56    0.12
  -8  -2   9    0.53    0.20
   8  -2  -9    0.49    0.17
   8   2  -9    0.48    0.17
  -8   2   9    0.54    0.16
  -8   2   9    0.41    0.17
   7  -2  -9   43.03    1.32
  -7  -2   9   42.46    1.34
  -7  -2   9   41.75    1.25
  -7   2   9   42.72    1.32
   7   2  -9   42.13    1.33
  -7   2   9   42.13    1.30
   6  -2  -9    2.24    0.20
  -6  -2   9    2.61    0.23
  -6  -2   9    2.75    0.19
  -6   2   9    2.54    0.19
   6   2  -9    2.57    0.20
  -6   2   9    3.03    0.24
   5  -2  -9   -0.02    0.11
  -5  -2   9   -0.09    0.14
  -5  -2   9   -0.16    0.12
   5   2  -9   -0.13    0.11
  -5   2   9    0.02    0.09
  -5   2   9   -0.13    0.13
  -4  -2   9   12.98    0.50
   4  -2  -9   13.17    0.47
   4  -2  -9   12.99    0.47
  -4   2   9   12.94    0.50
   4   2  -9   12.82    0.49
  -3  -2   9    0.08    0.12
   3  -2  -9    0.00    0.08
   3  -2  -9    0.18    0.09
   3   2  -9    0.08    0.10
  -3   2   9    0.23    0.14
   2  -2  -9   53.01    1.50
  -2  -2   9   51.89    1.53
   2  -2  -9   52.20    1.51
  -2   2   9   50.29    1.56
   2   2  -9   50.98    1.53
  -1  -2   9    0.05    0.11
   1   2  -9    0.09    0.10
  -1   2   9    0.15    0.13
   0  -2   9    0.12    0.10
   0   2   9    0.03    0.13
   0   2  -9    0.05    0.10
  -1   2  -9   22.68    0.71
   1   2   9   21.13    0.74
  -1   2  -9   22.28    0.72
  -2  -2  -9   85.20    2.46
   2   2   9   80.97    2.41
  -2   2  -9   80.93    2.39
  -2   2  -9   81.29    2.39
  -3  -2  -9   39.10    1.17
  -3   2  -9   34.34    1.13
   3   2   9   37.04    1.16
   4  -2   9    0.30    0.07
  -4  -2  -9    0.84    0.09
  -4  -2  -9    0.56    0.14
  -4  -2  -9    0.72    0.11
  -4   2  -9    0.47    0.14
   4   2   9    0.67    0.18
  -5  -2  -9    1.51    0.15
  -5  -2  -9    1.60    0.13
  -5  -2  -9    1.35    0.18
  -5   2  -9    1.48    0.18
   5   2   9    1.48    0.22
  -6  -2  -9   25.76    0.85
  -6  -2  -9   25.99    0.84
  -6  -2  -9   27.64    0.93
   6   2   9   28.38    0.91
  -6   2  -9   25.89    0.94
  -6   2  -9   27.87    0.89
  -7  -2  -9    1.33    0.18
  -7  -2  -9    1.05    0.19
  -7   2  -9    1.63    0.20
  -7   2  -9    1.40    0.23
   7   2   9    1.57    0.24
  -8  -2  -9    0.19    0.17
  -8  -2  -9   -0.08    0.16
  -8   2  -9    0.17    0.18
  -8   2  -9    0.32    0.19
  -9  -2  -9    0.94    0.21
  -9   2  -9    1.16    0.22
  -9   2  -9    1.06    0.23
 -10  -2  -9    1.62    0.24
 -10   2  -9    1.63    0.25
 -10   2  -9    1.90    0.27
 -11  -2  -9    1.16    0.24
 -11   2  -9    0.91    0.24
 -11   2  -9    1.02    0.26
 -12  -2  -9    0.03    0.22
 -12   2  -9   -0.23    0.22
 -12   2  -9   -0.20    0.23
 -13  -2  -9   -0.15    0.23
 -13   2  -9    0.14    0.24
 -13   2  -9   -0.04    0.24
 -14  -2  -9    0.64    0.27
 -14   2  -9    0.93    0.28
 -15  -2  -9    0.46    0.28
 -15   2  -9   -0.26    0.26
  18  -3  -9    0.63    0.34
 -18  -3   9    0.62    0.36
 -18   3   9    0.24    0.32
  18   3  -9    0.74    0.31
 -17  -3   9   -0.55    0.32
  17  -3  -9    0.32    0.32
 -17   3   9    0.20    0.29
  17   3  -9    0.18    0.27
 -16  -3   9    2.45    0.39
  16  -3  -9    2.11    0.36
  16   3  -9    2.90    0.36
 -16   3   9    2.95    0.38
 -15  -3   9   -0.41    0.29
  15  -3  -9    0.13    0.26
 -15   3   9    0.29    0.26
  15   3  -9    0.05    0.23
 -14  -3   9    0.05    0.27
  14  -3  -9   -0.05    0.24
  14   3  -9    0.23    0.22
 -14   3   9    0.14    0.23
  13  -3  -9    0.08    0.23
 -13  -3   9    0.12    0.26
  13   3  -9    0.23    0.21
 -13   3   9   -0.20    0.22
 -12  -3   9   16.03    0.74
  12  -3  -9   15.13    0.70
  12   3  -9   17.28    0.71
 -12   3   9   14.79    0.70
 -11  -3   9   11.50    0.60
  11  -3  -9    9.80    0.56
  11   3  -9    9.23    0.53
 -11   3   9   10.67    0.54
 -10  -3   9    0.22    0.25
  10  -3  -9    0.35    0.21
 -10   3   9    0.21    0.19
  10   3  -9    0.30    0.19
  -9  -3   9    9.64    0.55
   9  -3  -9   10.33    0.51
  -9   3   9   10.10    0.49
   9   3  -9    9.74    0.50
   8  -3  -9   35.37    1.14
  -8  -3   9   34.00    1.15
  -8   3   9   34.09    1.11
   8   3  -9   34.84    1.14
  -7  -3   9    2.47    0.27
   7  -3  -9    2.47    0.23
  -7   3   9    2.42    0.21
   7   3  -9    2.34    0.23
   6  -3  -9    2.43    0.22
  -6  -3   9    2.36    0.25
  -6   3   9    3.26    0.27
  -6   3   9    2.68    0.20
   6   3  -9    2.29    0.22
  -5  -3   9    4.60    0.36
   5  -3  -9    4.73    0.30
  -5   3   9    4.65    0.27
   5   3  -9    4.58    0.33
  -5   3   9    4.48    0.35
  -4  -3   9   14.82    0.57
   4  -3  -9   14.86    0.54
   4   3  -9   14.21    0.54
  -4   3   9   14.46    0.56
  -4   3   9   13.81    0.48
   3  -3  -9   18.07    0.62
   3  -3  -9   17.32    0.60
  -3  -3   9   20.15    0.66
   3   3  -9   17.57    0.63
  -3   3   9   17.08    0.64
  -3   3   9   17.65    0.56
   2  -3  -9   37.10    1.11
   2  -3  -9   38.22    1.10
  -2  -3   9   36.46    1.14
  -2   3   9   35.53    1.16
   2   3  -9   35.54    1.14
   1  -3  -9    0.15    0.10
  -1   3   9    0.71    0.18
   1   3  -9    0.28    0.12
   0  -3  -9   32.59    0.96
   0  -3  -9   31.01    0.94
   0  -3  -9   31.51    0.98
   0   3  -9   31.89    1.00
   0   3   9   30.75    1.02
  -1  -3  -9   36.36    1.07
  -1  -3  -9   36.01    1.11
  -1  -3  -9   35.19    1.06
   1  -3   9   36.61    1.12
  -1   3  -9   35.53    1.12
   1   3   9   35.65    1.14
  -2  -3  -9    3.70    0.21
  -2  -3  -9    3.64    0.22
   2  -3   9    3.50    0.24
  -2  -3  -9    3.76    0.22
   2   3   9    3.93    0.30
  -2   3  -9    3.25    0.24
  -3  -3  -9   15.51    0.50
  -3  -3  -9   14.82    0.48
   3  -3   9   12.60    0.55
  -3  -3  -9   15.03    0.53
   3   3   9   15.55    0.58
  -3   3  -9   13.91    0.56
  -4  -3  -9    2.96    0.22
  -4  -3  -9    3.48    0.25
   4  -3   9    3.11    0.23
  -4  -3  -9    2.59    0.23
  -4   3  -9    3.01    0.24
   4   3   9    3.23    0.27
  -5  -3  -9   12.51    0.49
  -5  -3  -9   11.43    0.44
  -5  -3  -9   11.66    0.47
   5  -3   9   13.25    0.50
  -5   3  -9   11.90    0.51
   5   3   9   12.23    0.52
   6  -3   9   17.70    0.65
  -6  -3  -9   17.50    0.64
  -6   3  -9   18.50    0.72
  -6   3  -9   18.19    0.68
   6   3   9   17.96    0.67
  -7  -3  -9    3.37    0.25
  -7   3  -9    2.91    0.29
   7   3   9    3.90    0.31
  -7   3  -9    3.82    0.29
  -8  -3  -9   13.17    0.56
   8   3   9   13.95    0.57
  -8   3  -9   13.08    0.58
  -8   3  -9   12.60    0.60
  -9  -3  -9    7.33    0.44
  -9   3  -9    7.01    0.45
  -9   3  -9    7.19    0.45
 -10  -3  -9    0.20    0.21
 -10   3  -9    0.17    0.21
 -10   3  -9    0.31    0.21
 -11  -3  -9    7.56    0.48
 -11   3  -9    7.13    0.49
 -11   3  -9    7.27    0.49
 -12  -3  -9    0.41    0.25
 -12   3  -9    0.44    0.25
 -12   3  -9    0.32    0.23
 -13  -3  -9    1.00    0.28
 -13   3  -9    0.79    0.28
 -13   3  -9    0.94    0.28
 -14  -3  -9   -0.22    0.26
 -14   3  -9   -0.01    0.26
 -14   3  -9   -0.16    0.24
  17  -4  -9    1.27    0.37
 -17  -4   9    0.93    0.37
  17   4  -9    0.45    0.29
 -17   4   9    0.25    0.31
 -16  -4   9   -0.17    0.34
  16  -4  -9    0.08    0.30
  16   4  -9    0.40    0.27
 -16   4   9    0.15    0.28
 -15  -4   9    0.98    0.35
  15  -4  -9    0.27    0.28
 -15   4   9    0.07    0.26
  15   4  -9    1.02    0.28
 -14  -4   9    0.19    0.31
  14  -4  -9    0.52    0.28
 -14   4   9    0.81    0.27
  14   4  -9    1.03    0.27
 -13  -4   9    1.53    0.33
  13  -4  -9    1.60    0.31
  13   4  -9    1.68    0.29
 -13   4   9    1.40    0.28
  12  -4  -9    0.23    0.24
 -12  -4   9   -0.22    0.26
  12   4  -9    0.29    0.21
 -12   4   9    0.31    0.21
  11  -4  -9   14.85    0.70
 -11  -4   9   15.11    0.74
 -11   4   9   16.83    0.69
  11   4  -9   15.53    0.68
  10  -4  -9    0.46    0.22
 -10  -4   9   -0.15    0.25
  10   4  -9    0.04    0.19
 -10   4   9    0.44    0.19
   9  -4  -9    8.28    0.48
  -9  -4   9    7.39    0.52
  -9   4   9    8.25    0.45
   9   4  -9    7.81    0.47
   8  -4  -9    0.05    0.10
  -8  -4   9    0.13    0.24
   8  -4  -9    0.13    0.18
   8   4  -9   -0.11    0.17
  -8   4   9    0.12    0.16
  -7  -4   9   -0.07    0.21
   7  -4  -9    0.49    0.19
   7   4  -9    0.51    0.18
  -7   4   9    0.46    0.16
   6  -4  -9    5.00    0.38
  -6  -4   9    5.49    0.44
  -6   4   9    5.19    0.33
   6   4  -9    5.65    0.38
  -5  -4   9    0.53    0.20
   5  -4  -9    0.61    0.17
  -5   4   9    0.85    0.20
  -5   4   9    0.77    0.14
   5   4  -9    0.54    0.17
   4  -4  -9    1.79    0.20
  -4  -4   9    2.10    0.25
   4   4  -9    2.13    0.21
  -4   4   9    2.22    0.25
  -4   4   9    2.00    0.16
   3  -4  -9    3.41    0.24
  -3  -4   9    3.38    0.28
   3   4  -9    3.83    0.32
  -3   4   9    3.05    0.27
   2  -4  -9    5.89    0.35
  -2   4   9    6.12    0.36
  -2   4   9    5.84    0.26
   2   4  -9    6.53    0.37
   1  -4  -9   16.62    0.60
  -1  -4   9   17.16    0.66
   1  -4  -9   16.77    0.58
   1  -4  -9   16.82    0.53
   1   4  -9   18.29    0.64
  -1   4   9   16.01    0.64
   0  -4  -9    0.23    0.14
   0  -4  -9    0.44    0.12
   0  -4  -9    0.80    0.10
   0  -4   9    0.38    0.19
   0   4  -9    0.79    0.17
   0   4   9    0.49    0.19
  -1  -4  -9   13.85    0.52
  -1  -4  -9   13.04    0.50
   1  -4   9   14.52    0.58
   1   4   9   14.38    0.57
  -1   4  -9   14.20    0.56
  -2  -4  -9    0.17    0.13
  -2  -4  -9    0.41    0.10
   2  -4   9    0.06    0.17
  -2   4  -9    0.40    0.16
   2   4   9    0.39    0.18
  -3  -4  -9   19.71    0.65
   3  -4   9   19.59    0.71
   3   4   9   18.13    0.69
  -3   4  -9   19.05    0.70
   4  -4   9    0.19    0.17
  -4  -4  -9    0.02    0.14
   4   4   9    0.08    0.17
  -4   4  -9    0.14    0.16
  -5  -4  -9    0.81    0.18
   5  -4   9    0.44    0.19
   5   4   9    0.36    0.18
  -5   4  -9    0.62    0.19
  -6  -4  -9    1.36    0.21
  -6   4  -9    1.14    0.22
   6   4   9    1.55    0.23
  -7  -4  -9    0.50    0.19
   7   4   9    0.42    0.19
  -7   4  -9    0.75    0.22
  -7   4  -9    0.19    0.19
  -8  -4  -9    1.23    0.22
  -8   4  -9    1.11    0.24
   8   4   9    1.58    0.23
  -8   4  -9    1.32    0.24
  -9  -4  -9    0.80    0.22
  -9   4  -9    0.75    0.23
   9   4   9    0.81    0.22
  -9   4  -9    0.52    0.23
 -10  -4  -9   -0.14    0.21
 -10   4  -9    0.17    0.21
 -10   4  -9    0.24    0.22
 -11  -4  -9    0.27    0.24
 -11   4  -9    0.80    0.26
 -11   4  -9    0.57    0.24
 -12  -4  -9    0.32    0.25
 -12   4  -9    0.30    0.26
 -12   4  -9    0.75    0.26
 -13  -4  -9    0.28    0.27
 -13   4  -9    0.15    0.24
 -13   4  -9   -0.24    0.24
 -14  -4  -9   -0.13    0.26
 -14   4  -9    0.10    0.28
 -14   4  -9   -0.12    0.24
 -16  -5   9    0.45    0.36
  16  -5  -9   -0.24    0.30
 -16   5   9    0.05    0.28
  16   5  -9    0.07    0.27
  15  -5  -9   -0.19    0.29
 -15  -5   9   -0.44    0.32
 -15   5   9   -0.03    0.27
  15   5  -9    0.28    0.27
  14  -5  -9    0.13    0.27
 -14  -5   9   -0.39    0.31
 -14   5   9   -0.21    0.24
  14   5  -9    0.04    0.23
 -13  -5   9   -0.28    0.29
  13  -5  -9   -0.20    0.25
  13   5  -9    0.13    0.23
 -13   5   9    0.19    0.22
  12  -5  -9    0.12    0.26
 -12  -5   9    0.60    0.30
  12   5  -9    0.50    0.23
 -12   5   9    0.00    0.21
  11  -5  -9    2.11    0.32
 -11  -5   9    2.25    0.35
 -11   5   9    1.88    0.27
  11   5  -9    2.31    0.29
  10  -5  -9   -0.41    0.21
 -10  -5   9   -0.28    0.25
 -10   5   9    0.04    0.19
  10   5  -9   -0.09    0.20
  -9  -5   9   15.32    0.75
   9  -5  -9   17.53    0.72
  -9   5   9   17.01    0.68
   9   5  -9   15.76    0.71
   8  -5  -9    1.13    0.23
  -8  -5   9    0.64    0.27
  -8   5   9    1.53    0.21
   8   5  -9    1.03    0.22
  -7  -5   9    0.66    0.26
   7  -5  -9    0.73    0.21
   7   5  -9    0.63    0.20
  -7   5   9    0.73    0.18
  -6  -5   9    0.87    0.26
   6  -5  -9    0.71    0.20
   6   5  -9    0.78    0.20
  -6   5   9    0.72    0.17
   5  -5  -9    1.41    0.22
  -5  -5   9    0.93    0.26
   5   5  -9    0.93    0.20
  -5   5   9    1.29    0.18
  -4  -5   9    2.63    0.29
   4  -5  -9    2.74    0.26
  -4   5   9    2.96    0.21
  -4   5   9    3.01    0.30
   4   5  -9    2.57    0.26
   3  -5  -9    2.03    0.23
  -3   5   9    1.81    0.26
   3   5  -9    2.10    0.24
  -3   5   9    2.25    0.17
   2  -5  -9    4.25    0.34
  -2  -5   9    3.90    0.33
  -2   5   9    4.89    0.41
   2   5  -9    4.76    0.37
  -1  -5   9    6.51    0.46
   1  -5  -9    5.80    0.38
  -1   5   9    6.12    0.38
   1   5  -9    5.88    0.39
   0  -5  -9    5.88    0.36
   0  -5   9    6.22    0.46
   0   5  -9    5.90    0.40
   0   5   9    5.27    0.37
   1  -5   9    9.61    0.51
  -1  -5  -9    9.46    0.44
  -1   5  -9    9.03    0.48
   1   5   9    9.02    0.46
   2  -5   9   -0.03    0.21
  -2  -5  -9    0.04    0.16
  -2   5  -9   -0.26    0.17
   2   5   9    0.04    0.17
   3  -5   9   17.19    0.70
  -3  -5  -9   16.87    0.63
  -3   5  -9   16.21    0.68
   3   5   9   16.93    0.65
  -4  -5  -9    0.72    0.19
   4  -5   9    0.54    0.22
   4   5   9    0.28    0.18
  -4   5  -9    0.15    0.19
   5  -5   9    9.16    0.51
  -5  -5  -9    9.18    0.46
   5   5   9    9.77    0.47
  -5   5  -9    9.64    0.50
   6   5   9    1.46    0.23
  -6   5  -9    1.50    0.25
  -7  -5  -9    3.99    0.30
  -7   5  -9    2.54    0.29
  -7   5  -9    3.03    0.30
   7   5   9    3.95    0.31
  -8  -5  -9    9.37    0.50
   8   5   9    9.28    0.46
  -8   5  -9    8.95    0.51
  -8   5  -9    9.05    0.51
  -9  -5  -9    1.58    0.26
   9   5   9    1.65    0.25
  -9   5  -9    1.69    0.27
  -9   5  -9    1.53    0.27
 -10  -5  -9    0.89    0.26
 -10   5  -9    0.97    0.25
 -10   5  -9    0.71    0.27
  10   5   9    0.63    0.23
 -11  -5  -9    0.61    0.26
 -11   5  -9    0.24    0.26
 -11   5  -9    0.54    0.24
 -12  -5  -9    2.58    0.34
 -12   5  -9    2.78    0.36
 -12   5  -9    2.04    0.35
 -13  -5  -9    0.31    0.28
 -13   5  -9    0.07    0.27
 -13   5  -9    0.42    0.27
  15  -6  -9    3.05    0.45
 -15  -6   9    3.03    0.46
  15   6  -9    3.59    0.41
 -14  -6   9    0.82    0.37
  14  -6  -9    0.88    0.33
  14   6  -9    0.49    0.28
  13  -6  -9    0.47    0.30
 -13  -6   9    0.41    0.33
  13   6  -9   -0.18    0.24
  12  -6  -9   -0.16    0.26
 -12  -6   9   -0.22    0.30
  12   6  -9   -0.12    0.22
 -11  -6   9    3.35    0.41
  11  -6  -9    3.91    0.40
  11   6  -9    4.17    0.38
  10  -6  -9    6.56    0.53
 -10  -6   9    6.93    0.58
  10   6  -9    6.79    0.50
  -9  -6   9    0.16    0.29
   9  -6  -9    0.16    0.25
   9   6  -9    0.14    0.22
   8  -6  -9    3.59    0.35
  -8  -6   9    3.74    0.40
   8   6  -9    3.40    0.33
   7  -6  -9    2.16    0.29
  -7  -6   9    1.90    0.33
   7   6  -9    2.24    0.29
  -6  -6   9    1.81    0.31
   6  -6  -9    2.29    0.27
   6   6  -9    1.74    0.26
   5  -6  -9    0.90    0.23
  -5  -6   9    0.78    0.28
   5   6  -9    0.95    0.22
   4  -6  -9   16.90    0.70
   4   6  -9   18.10    0.72
   3  -6  -9    0.20    0.19
  -3  -6   9   -0.40    0.24
   3   6  -9    0.02    0.18
  -3   6   9    0.06    0.20
  -2  -6   9   18.68    0.78
   2  -6  -9   17.67    0.69
  -2   6   9   17.62    0.76
   2   6  -9   17.59    0.71
   1  -6  -9   21.16    0.78
  -1  -6   9   21.31    0.84
  -1   6   9   20.92    0.83
   1   6  -9   20.70    0.79
   0  -6   9    0.58    0.26
   0  -6  -9    0.73    0.21
   0   6   9    0.52    0.21
   0   6  -9    0.87    0.22
  -1  -6  -9    9.42    0.47
   1  -6   9    8.42    0.53
  -1   6  -9    8.70    0.50
   1   6   9    9.30    0.47
   2  -6   9    4.62    0.37
  -2  -6  -9    4.70    0.36
  -2   6  -9    5.25    0.41
   2   6   9    4.51    0.35
  -3  -6  -9    3.68    0.30
   3  -6   9    4.37    0.36
  -3   6  -9    4.08    0.33
   3   6   9    4.59    0.35
   4  -6   9    3.83    0.34
  -4  -6  -9    3.60    0.29
   4   6   9    3.42    0.31
  -4   6  -9    2.78    0.31
  -5  -6  -9    0.16    0.20
   5   6   9    0.33    0.19
  -5   6  -9    0.16    0.20
  -6  -6  -9    3.18    0.29
   6   6   9    2.86    0.28
  -6   6  -9    2.47    0.30
  -7   6  -9    1.33    0.27
  -7   6  -9    1.47    0.25
   7   6   9    1.68    0.24
  -8  -6  -9   -0.08    0.23
   8   6   9    0.54    0.20
  -8   6  -9    0.05    0.23
  -8   6  -9    0.40    0.22
  -9  -6  -9   -0.09    0.23
   9   6   9   -0.30    0.18
  -9   6  -9   -0.56    0.22
  -9   6  -9   -0.23    0.21
 -10  -6  -9    0.87    0.28
 -10   6  -9    0.92    0.29
 -10   6  -9    0.73    0.26
 -11  -6  -9    1.64    0.32
 -11   6  -9    2.21    0.33
 -11   6  -9    1.75    0.32
 -12  -6  -9    1.26    0.32
 -12   6  -9    1.04    0.31
 -12   6  -9    0.39    0.26
 -14  -7   9   -0.07    0.35
  14  -7  -9    0.37    0.33
  14   7  -9    0.00    0.28
 -13  -7   9    1.18    0.39
  13  -7  -9    1.16    0.36
  13   7  -9    1.10    0.31
  12  -7  -9   -0.08    0.30
 -12  -7   9    0.15    0.34
  12   7  -9    0.26    0.27
 -11  -7   9    0.74    0.35
  11  -7  -9    0.55    0.32
  11   7  -9    1.03    0.28
  10  -7  -9    0.21    0.26
 -10  -7   9    0.55    0.32
  10   7  -9    0.68    0.26
   9  -7  -9   -0.25    0.24
  -9  -7   9    0.11    0.32
   9   7  -9   -0.25    0.22
  -8  -7   9   14.15    0.77
   8  -7  -9   14.01    0.68
   8   7  -9   14.62    0.70
  -7  -7   9    2.66    0.38
   7  -7  -9    2.47    0.32
   7   7  -9    2.29    0.31
  -6  -7   9    9.05    0.62
   6  -7  -9    9.41    0.53
   6   7  -9    7.92    0.56
   5  -7  -9   -0.15    0.21
  -5  -7   9   -0.11    0.28
   5   7  -9   -0.05    0.20
   4  -7  -9    1.54    0.28
   4   7  -9    1.61    0.27
   3  -7  -9    8.24    0.50
  -3  -7   9    8.14    0.58
  -3   7   9    8.25    0.54
   3   7  -9    8.98    0.52
  -2  -7   9    6.61    0.52
   2  -7  -9    6.06    0.45
   2   7  -9    6.01    0.47
  -2   7   9    6.70    0.50
   1  -7  -9    0.51    0.22
  -1  -7   9    0.09    0.27
  -1   7   9    0.04    0.21
   1   7  -9    0.21    0.21
   0  -7  -9    1.09    0.24
   0  -7   9    1.38    0.31
   0   7  -9    1.41    0.26
   0   7   9    1.37    0.26
   1  -7   9    0.74    0.28
  -1  -7  -9    0.94    0.24
  -1   7  -9    0.75    0.25
   1   7   9    0.93    0.23
   2  -7   9    2.76    0.34
  -2  -7  -9    2.64    0.29
   2   7   9    2.91    0.31
  -2   7  -9    1.84    0.29
  -3  -7  -9    0.69    0.22
   3  -7   9    0.60    0.27
   3   7   9    0.61    0.22
  -3   7  -9    0.96    0.25
  -4  -7  -9    0.82    0.24
   4   7   9    1.24    0.23
  -4   7  -9    0.66    0.25
  -5  -7  -9   -0.12    0.22
  -5   7  -9    0.05    0.22
   5   7   9    0.09    0.18
  -6  -7  -9    8.48    0.52
  -6   7  -9    8.38    0.54
  -6   7  -9    7.56    0.49
   6   7   9    8.52    0.46
  -7   7  -9    0.21    0.26
   7   7   9    0.08    0.19
  -7   7  -9    0.33    0.22
  -8  -7  -9    3.90    0.37
  -8   7  -9    3.13    0.37
  -8   7  -9    2.88    0.33
  -9  -7  -9   -0.43    0.26
  -9   7  -9   -0.06    0.26
  -9   7  -9   -0.10    0.22
 -10  -7  -9    0.26    0.28
 -10   7  -9   -0.03    0.26
 -10   7  -9    0.12    0.23
 -11  -8   9    0.63    0.38
  11  -8  -9    0.93    0.32
  11   8  -9    0.73    0.30
  10  -8  -9    0.33    0.30
 -10  -8   9    0.71    0.37
  10   8  -9    0.34    0.27
   9  -8  -9    2.23    0.35
  -9  -8   9    1.51    0.40
   9   8  -9    2.81    0.36
  -8  -8   9    0.15    0.34
   8  -8  -9    0.33    0.26
   8   8  -9    0.31    0.27
  -7  -8   9    4.08    0.45
   7  -8  -9    3.25    0.37
   7   8  -9    4.61    0.41
  -6  -8   9   -0.67    0.30
   6  -8  -9    0.01    0.25
   6   8  -9   -0.57    0.22
   5  -8  -9   -0.19    0.23
   5   8  -9   -0.27    0.23
   4  -8  -9    0.97    0.27
   4   8  -9    0.99    0.27
  -3  -8   9    3.27    0.42
   3  -8  -9    2.96    0.35
  -3   8   9    3.40    0.37
   3   8  -9    3.12    0.35
   2  -8  -9    2.85    0.33
  -2  -8   9    2.32    0.38
  -2   8   9    3.17    0.36
   2   8  -9    2.59    0.34
  -1  -8   9    3.80    0.41
   1  -8  -9    3.47    0.36
  -1   8   9    3.05    0.35
   1   8  -9    3.63    0.36
   0  -8  -9    0.79    0.25
   0  -8   9    0.28    0.31
   0   8  -9    0.27    0.24
   0   8   9    0.45    0.22
  -1  -8  -9    2.53    0.31
   1  -8   9    3.02    0.39
   1   8   9    2.45    0.31
  -1   8  -9    2.64    0.34
   2  -8   9    1.97    0.35
  -2  -8  -9    2.19    0.31
   2   8   9    2.45    0.31
  -2   8  -9    2.43    0.33
  -3  -8  -9   -0.13    0.23
  -3   8  -9   -0.36    0.23
   3   8   9    0.37    0.22
  -4  -8  -9    0.71    0.26
  -4   8  -9    0.89    0.28
   4   8   9    0.91    0.24
  -5  -8  -9    0.42    0.25
   5   8   9   -0.03    0.20
  -5   8  -9   -0.03    0.25
  -6  -8  -9   -0.03    0.26
  -6   8  -9    0.39    0.22
   6   8   9    0.03    0.20
  -6   8  -9   -0.09    0.25
  -7   8  -9    0.33    0.28
  -7   8  -9    0.03    0.22
  -8  -8  -9    0.44    0.29
  -8   8  -9   -0.22    0.21
  -8   8  -9    0.53    0.30
   8  -9  -9    0.11    0.30
  -8  -9   9    0.66    0.38
   8   9  -9    0.34    0.29
  -7  -9   9    0.07    0.36
   7  -9  -9   -0.18    0.27
   7   9  -9    0.12    0.28
   6  -9  -9    0.42    0.28
  -6  -9   9   -0.07    0.34
   6   9  -9    0.54    0.28
   5  -9  -9    0.03    0.27
   5   9  -9    0.11    0.26
   4  -9  -9    0.14    0.26
  -4   9   9    0.24    0.25
   4   9  -9    0.13    0.25
   3  -9  -9    0.54    0.28
  -3  -9   9    0.67    0.36
   3   9  -9    1.00    0.29
  -3   9   9    0.75    0.29
  -2  -9   9    1.01    0.36
   2  -9  -9    1.08    0.30
  -2   9   9    1.16    0.29
   2   9  -9    0.51    0.29
   1  -9  -9    0.24    0.27
  -1  -9   9    0.04    0.33
   1   9  -9    0.43    0.27
  -1   9   9    0.25    0.25
   0  -9  -9    0.75    0.28
   0  -9   9    1.73    0.38
   0   9  -9    1.41    0.32
   0   9   9    0.92    0.27
  -1  -9  -9    0.23    0.26
   1  -9   9    0.63    0.33
   1   9   9    0.40    0.24
  -1   9  -9    1.02    0.30
  -2  -9  -9    0.13    0.27
  -2   9  -9    0.40    0.28
   2   9   9    0.20    0.23
  -3  -9  -9    0.30    0.27
  -3   9  -9    0.55    0.30
   3   9   9    0.23    0.23
  -4  -9  -9    0.23    0.27
   4   9   9    0.17    0.23
  -4   9  -9    0.27    0.29
  -5  -9  -9   -0.09    0.27
   5   9   9    0.20    0.21
  -5   9  -9    0.44    0.30
 -19   0  10   -0.47    0.33
  19   0 -10   -0.17    0.30
 -18   0  10    9.57    0.71
  18   0 -10    9.50    0.65
 -17   0  10    0.21    0.31
  17   0 -10    0.09    0.28
 -16   0  10    2.45    0.36
  16   0 -10    2.42    0.34
 -15   0  10   -0.05    0.26
  15   0 -10    0.01    0.23
 -14   0  10   18.14    0.78
  14   0 -10   18.47    0.77
 -14   0  10   16.96    0.61
 -13   0  10    0.17    0.15
  13   0 -10   -0.10    0.20
 -13   0  10   -0.32    0.21
 -12   0  10   10.36    0.42
 -12   0  10   10.24    0.57
  12   0 -10   10.27    0.53
 -11   0  10   -0.12    0.20
 -11   0  10    0.17    0.14
  11   0 -10   -0.12    0.17
 -10   0  10   24.95    0.82
  10   0 -10   26.04    0.90
 -10   0  10   25.27    0.91
  -9   0  10    0.27    0.15
   9   0 -10    0.26    0.17
  -9   0  10    0.25    0.18
  -8   0  10    7.16    0.43
  -8   0  10    7.92    0.35
   8   0 -10    7.26    0.42
  -7   0  10   -0.13    0.14
   7   0 -10   -0.18    0.13
  -7   0  10   -0.08    0.13
  -6   0  10    1.62    0.17
  -6   0  10    2.06    0.19
   6   0 -10    1.71    0.17
  -5   0  10    0.02    0.10
  -5   0  10    0.20    0.13
   5   0 -10   -0.02    0.10
   4   0 -10   39.08    1.16
  -4   0  10   37.97    1.18
   4   0 -10   38.16    1.16
   3   0 -10    0.05    0.09
  -3   0  10    0.13    0.14
   2   0 -10  110.78    3.13
   2   0 -10  111.91    3.12
  -2   0  10  105.35    3.15
  -1   0  10   -0.14    0.13
   0   0 -10   64.28    1.85
   0   0  10   65.28    1.93
   1   0  10   -0.09    0.15
   2   0  10   15.69    0.59
  -3   0 -10    0.01    0.08
   3   0  10   -0.11    0.16
  -3   0 -10    0.04    0.08
  -4   0 -10   37.05    1.11
  -4   0 -10   36.37    1.22
  -4   0 -10   38.03    1.11
  -5   0 -10   -0.03    0.10
  -5   0 -10    0.03    0.11
  -5   0 -10   -0.07    0.14
  -6   0 -10   26.29    0.97
  -6   0 -10   28.84    0.88
  -7   0 -10    0.03    0.16
  -7   0 -10    0.04    0.14
  -8   0 -10   35.43    1.24
  -8   0 -10   37.27    1.16
  -9   0 -10    0.12    0.18
  -9   0 -10   -0.14    0.18
 -10   0 -10    0.23    0.20
 -10   0 -10   -0.04    0.19
 -11   0 -10   -0.27    0.19
 -11   0 -10   -0.19    0.19
 -12   0 -10    2.48    0.29
 -13   0 -10    0.07    0.24
 -14   0 -10   -0.23    0.25
 -15   0 -10    0.01    0.27
 -19  -1  10   -0.40    0.35
  19  -1 -10    0.42    0.32
 -19   1  10    0.02    0.34
  19   1 -10   -0.33    0.29
  18  -1 -10    1.49    0.37
 -18  -1  10    3.05    0.44
 -18   1  10    2.03    0.39
  18   1 -10    2.88    0.39
  17  -1 -10    2.24    0.37
 -17  -1  10    2.01    0.38
  17   1 -10    1.51    0.33
 -17   1  10    1.85    0.35
  16  -1 -10    0.86    0.29
 -16  -1  10    0.51    0.30
  16   1 -10    0.75    0.28
 -16   1  10    0.51    0.30
 -15  -1  10    4.50    0.42
  15  -1 -10    4.62    0.41
  15   1 -10    5.82    0.44
 -15   1  10    4.52    0.37
 -15   1  10    4.74    0.41
  14  -1 -10    0.17    0.22
 -14  -1  10   -0.38    0.24
 -14   1  10   -0.04    0.18
 -14   1  10    0.30    0.24
  14   1 -10    0.61    0.23
  13  -1 -10    1.65    0.27
 -13  -1  10    1.97    0.30
  13   1 -10    1.38    0.25
 -13   1  10    1.29    0.26
 -13   1  10    1.82    0.22
 -12  -1  10    4.57    0.24
 -12  -1  10    3.46    0.34
  12  -1 -10    3.77    0.34
 -12   1  10    3.50    0.33
 -12   1  10    4.65    0.34
  12   1 -10    3.93    0.33
 -11  -1  10    3.03    0.22
  11  -1 -10    3.08    0.30
 -11  -1  10    3.05    0.31
 -11   1  10    3.23    0.26
  11   1 -10    2.85    0.28
 -11   1  10    2.75    0.29
  10  -1 -10    0.42    0.19
 -10  -1  10    0.58    0.14
 -10  -1  10    0.82    0.23
 -10   1  10   -0.02    0.18
 -10   1  10    0.54    0.18
  10   1 -10    0.32    0.18
  -9  -1  10    8.17    0.35
   9  -1 -10    7.46    0.44
  -9  -1  10    8.25    0.47
  -9   1  10    8.07    0.45
  -9   1  10    8.32    0.39
   9   1 -10    8.70    0.46
   8  -1 -10   41.00    1.28
  -8  -1  10   40.86    1.30
  -8  -1  10   40.26    1.22
  -8   1  10   39.38    1.26
  -8   1  10   42.20    1.28
   8   1 -10   41.18    1.29
   7  -1 -10   18.46    0.65
  -7  -1  10   18.59    0.66
  -7  -1  10   19.23    0.61
  -7   1  10   16.94    0.63
   7   1 -10   17.52    0.65
  -7   1  10   17.11    0.63
  -6  -1  10   88.73    2.50
   6  -1 -10   87.20    2.54
  -6  -1  10   87.11    2.54
  -6   1  10   86.15    2.52
  -6   1  10   82.89    2.52
   6   1 -10   88.07    2.54
  -5  -1  10   10.23    0.41
  -5  -1  10   10.95    0.43
   5  -1 -10   11.10    0.42
  -5   1  10   10.02    0.43
   5   1 -10    9.81    0.42
  -5   1  10   11.12    0.39
  -4  -1  10    5.73    0.30
   4  -1 -10    5.92    0.28
  -4  -1  10    5.70    0.29
   4  -1 -10    6.41    0.30
  -4   1  10    5.49    0.30
   4   1 -10    5.29    0.28
  -4   1  10    4.77    0.22
   3  -1 -10    8.15    0.32
   3  -1 -10    8.46    0.33
  -3  -1  10    8.30    0.37
   3   1 -10    7.95    0.36
   3   1 -10    7.53    0.34
  -3   1  10    8.11    0.37
  -2  -1  10   54.59    1.69
   2  -1 -10   60.70    1.70
   2  -1 -10   60.68    1.70
  -2  -1  10   57.57    1.75
   2   1 -10   59.75    1.73
  -2   1  10   60.25    1.76
  -1  -1  10   41.64    1.28
  -1   1  10   41.13    1.28
   1   1 -10   41.70    1.23
   1   1 -10   40.93    1.23
   0  -1  10    4.80    0.33
   0   1 -10    5.47    0.27
   0   1  10    6.39    0.34
   0   1 -10    5.12    0.25
   1   1  10    1.84    0.21
  -1   1 -10    1.65    0.13
  -1   1 -10    1.75    0.13
  -2   1 -10   64.75    1.95
  -2   1 -10   70.45    1.95
   2   1  10   66.46    2.01
  -3  -1 -10    1.45    0.17
  -3   1 -10    1.40    0.14
   3   1  10    1.38    0.22
  -3   1 -10    1.45    0.14
  -4  -1 -10   35.42    1.19
  -4   1 -10   39.03    1.12
   4   1  10   35.68    1.18
  -4   1 -10   36.42    1.11
  -5  -1 -10    0.13    0.11
  -5  -1 -10    0.01    0.14
  -5  -1 -10    0.03    0.08
  -5   1 -10    0.00    0.12
  -5   1 -10    0.15    0.15
  -5   1 -10    0.06    0.11
   5   1  10   -0.19    0.18
  -6  -1 -10   11.70    0.44
  -6  -1 -10   12.88    0.47
  -6  -1 -10   12.31    0.53
  -6   1 -10   11.50    0.54
  -6   1 -10   12.37    0.49
  -7  -1 -10    1.01    0.20
  -7  -1 -10    1.33    0.17
  -7   1 -10    1.21    0.22
  -7   1 -10    1.59    0.20
  -8  -1 -10   11.91    0.51
  -8  -1 -10   11.83    0.55
  -8   1 -10   11.96    0.56
  -8   1 -10   12.19    0.52
  -9  -1 -10    0.60    0.19
  -9  -1 -10    0.49    0.20
  -9   1 -10    0.67    0.21
  -9   1 -10    0.82    0.20
 -10  -1 -10    0.60    0.21
 -10  -1 -10    1.11    0.24
 -10   1 -10    0.94    0.24
 -10   1 -10    0.91    0.22
 -11  -1 -10    0.19    0.21
 -11   1 -10   -0.06    0.20
 -11   1 -10   -0.05    0.21
 -12  -1 -10    2.74    0.30
 -12   1 -10    2.38    0.32
 -12   1 -10    2.23    0.30
 -13  -1 -10    0.08    0.24
 -13   1 -10    0.18    0.25
 -14  -1 -10    1.10    0.29
 -14   1 -10    0.99    0.29
 -15  -1 -10    0.14    0.27
 -15   1 -10    0.16    0.26
 -18  -2  10    0.73    0.36
  18  -2 -10    0.78    0.33
  18   2 -10    0.36    0.30
 -18   2  10    0.26    0.32
  17  -2 -10    0.64    0.31
 -17  -2  10    0.24    0.33
  17   2 -10    0.39    0.29
 -17   2  10   -0.09    0.31
 -16  -2  10    1.87    0.37
  16  -2 -10    1.95    0.34
 -16   2  10    2.08    0.35
  16   2 -10    2.29    0.33
 -15  -2  10    1.83    0.34
  15  -2 -10    2.20    0.33
  15   2 -10    2.49    0.33
 -15   2  10    2.23    0.33
  14  -2 -10    0.20    0.23
 -14  -2  10    0.04    0.26
  14   2 -10    0.00    0.22
 -14   2  10    0.08    0.24
  13  -2 -10    3.58    0.34
 -13  -2  10    3.05    0.35
  13   2 -10    3.79    0.34
 -13   2  10    3.92    0.36
  12  -2 -10   12.76    0.62
 -12  -2  10   13.51    0.67
  12   2 -10   12.70    0.60
 -12   2  10   13.66    0.64
  11  -2 -10    0.16    0.20
 -11  -2  10    0.14    0.23
 -11  -2  10    0.18    0.11
 -11   2  10   -0.07    0.20
  11   2 -10    0.17    0.19
 -10  -2  10    0.11    0.22
  10  -2 -10   -0.13    0.18
 -10  -2  10    0.06    0.12
 -10   2  10    0.14    0.19
  10   2 -10    0.17    0.18
 -10   2  10    0.06    0.18
   9  -2 -10    2.36    0.25
  -9  -2  10    2.79    0.28
  -9  -2  10    2.57    0.21
   9   2 -10    2.25    0.25
  -9   2  10    2.58    0.24
  -9   2  10    2.89    0.27
   8  -2 -10   37.99    1.20
  -8  -2  10   36.91    1.21
  -8  -2  10   36.51    1.11
  -8   2  10   37.64    1.19
   8   2 -10   36.80    1.20
  -8   2  10   37.02    1.17
   7  -2 -10   32.40    1.08
  -7  -2  10   33.29    1.02
  -7  -2  10   33.96    1.10
   7   2 -10   31.77    1.08
  -7   2  10   33.76    1.06
  -7   2  10   37.22    1.10
  -6  -2  10    3.06    0.22
  -6  -2  10    2.92    0.25
   6  -2 -10    2.88    0.22
  -6   2  10    2.91    0.19
   6   2 -10    3.02    0.23
  -6   2  10    2.76    0.25
  -5  -2  10    3.67    0.25
   5  -2 -10    3.94    0.27
  -5  -2  10    3.46    0.25
  -5   2  10    4.14    0.28
  -5   2  10    3.74    0.22
   5   2 -10    3.59    0.24
  -4  -2  10    4.27    0.27
   4  -2 -10    3.75    0.26
  -4  -2  10    3.66    0.30
   4  -2 -10    4.11    0.26
   4   2 -10    4.22    0.28
  -4   2  10    4.68    0.30
  -4   2  10    3.91    0.20
  -3  -2  10    0.89    0.14
   3  -2 -10    1.11    0.12
   3  -2 -10    0.88    0.12
   3   2 -10    1.00    0.14
  -3   2  10    0.76    0.17
   2  -2 -10    5.39    0.24
  -2  -2  10    4.60    0.27
   2  -2 -10    4.63    0.24
   2   2 -10    5.30    0.28
  -2   2  10    4.62    0.30
  -1  -2  10   13.97    0.50
   1  -2 -10   15.58    0.47
   1  -2 -10   15.02    0.47
  -1   2  10   14.29    0.56
   1   2 -10   15.45    0.53
   0   2  10    3.65    0.29
   0   2 -10    3.70    0.28
   0   2 -10    3.82    0.25
   1  -2  10   36.07    1.15
  -1   2 -10   40.53    1.20
   1   2  10   40.59    1.24
  -1   2 -10   39.96    1.19
  -2  -2 -10   89.07    2.62
   2  -2  10   83.94    2.51
  -2   2 -10   87.77    2.54
  -2   2 -10   87.51    2.55
   2   2  10   89.42    2.58
  -3  -2 -10    8.00    0.36
  -3   2 -10    6.72    0.37
   3   2  10    7.90    0.41
  -3   2 -10    6.37    0.35
  -4  -2 -10   37.76    1.12
  -4  -2 -10   36.36    1.22
   4  -2  10   38.45    1.13
  -4   2 -10   38.60    1.18
   4   2  10   39.50    1.22
  -5  -2 -10    9.29    0.36
  -5  -2 -10    9.09    0.43
  -5  -2 -10    9.63    0.38
  -5   2 -10   10.57    0.44
   5   2  10    9.58    0.47
  -6  -2 -10    0.30    0.16
  -6  -2 -10    0.45    0.14
  -6   2 -10    0.49    0.18
  -6   2 -10    0.41    0.16
   6   2  10    0.33    0.20
  -7  -2 -10    2.47    0.21
  -7  -2 -10    3.18    0.27
  -7   2 -10    2.68    0.25
   7   2  10    2.77    0.28
  -7   2 -10    2.35    0.26
  -8  -2 -10    8.35    0.45
  -8  -2 -10    8.21    0.43
  -8   2 -10    8.51    0.47
  -8   2 -10    8.73    0.46
  -9  -2 -10    1.21    0.21
  -9   2 -10    1.55    0.23
  -9   2 -10    1.65    0.25
 -10  -2 -10    6.20    0.42
 -10   2 -10    5.52    0.42
 -10   2 -10    5.89    0.43
 -11  -2 -10    2.30    0.27
 -11   2 -10    2.00    0.30
 -11   2 -10    1.95    0.29
 -12  -2 -10    1.26    0.26
 -12   2 -10    1.24    0.28
 -12   2 -10    1.12    0.27
 -13  -2 -10    0.28    0.24
 -13   2 -10    0.51    0.26
 -13   2 -10    0.40    0.25
 -14  -2 -10    0.20    0.26
 -14   2 -10    0.05    0.25
 -18  -3  10    2.66    0.44
  18  -3 -10    2.57    0.42
  18   3 -10    2.22    0.37
 -18   3  10    2.04    0.38
 -17  -3  10    0.43    0.35
  17  -3 -10    1.31    0.35
 -17   3  10    1.22    0.34
  17   3 -10    1.04    0.31
 -16  -3  10    4.29    0.46
  16  -3 -10    4.01    0.44
  16   3 -10    4.21    0.42
 -16   3  10    4.36    0.43
 -15  -3  10    0.75    0.32
  15  -3 -10    0.98    0.30
 -15   3  10    0.97    0.29
  15   3 -10    1.33    0.29
  14  -3 -10    1.12    0.28
 -14  -3  10    0.86    0.31
  14   3 -10    0.76    0.26
 -14   3  10    0.85    0.27
  13  -3 -10    2.21    0.31
 -13  -3  10    2.85    0.36
 -13   3  10    3.09    0.32
  13   3 -10    2.88    0.32
  12  -3 -10   21.19    0.86
 -12  -3  10   22.87    0.92
  12   3 -10   22.11    0.86
 -12   3  10   21.34    0.84
 -11  -3  10    4.87    0.40
  11  -3 -10    4.23    0.35
  11   3 -10    4.15    0.35
 -11   3  10    4.03    0.32
 -10  -3  10   14.38    0.68
  10  -3 -10   15.10    0.64
  10   3 -10   14.43    0.63
 -10   3  10   13.60    0.61
   9  -3 -10   10.87    0.52
  -9  -3  10   10.91    0.57
   9   3 -10    9.20    0.51
  -9   3  10    9.75    0.49
  -8  -3  10    1.49    0.25
   8  -3 -10    1.98    0.24
  -8   3  10    1.61    0.20
  -8   3  10    2.25    0.26
   8   3 -10    1.68    0.22
   7  -3 -10    0.47    0.18
  -7  -3  10    0.53    0.21
  -7   3  10    0.81    0.20
  -7   3  10    0.81    0.15
   7   3 -10    0.61    0.17
   6  -3 -10    2.65    0.23
  -6  -3  10    2.99    0.27
   6   3 -10    2.41    0.23
  -6   3  10    3.20    0.26
  -6   3  10    3.52    0.29
   5  -3 -10    4.55    0.31
  -5  -3  10    4.08    0.29
  -5   3  10    3.66    0.29
   5   3 -10    3.80    0.27
  -5   3  10    3.93    0.24
  -4  -3  10    0.45    0.17
   4  -3 -10    0.48    0.14
   4   3 -10    0.54    0.15
  -4   3  10    0.18    0.06
  -4   3  10    0.55    0.18
   3  -3 -10    3.39    0.26
  -3  -3  10    3.49    0.25
   3  -3 -10    3.07    0.26
   3   3 -10    3.45    0.28
  -3   3  10    3.69    0.29
   2  -3 -10   30.97    0.95
  -2  -3  10   30.93    1.00
   2  -3 -10   30.50    0.96
  -2   3  10   32.08    1.03
   2   3 -10   31.80    1.00
   1  -3 -10   45.10    1.34
  -1  -3  10   45.14    1.38
   1  -3 -10   44.63    1.33
   1   3 -10   45.38    1.39
  -1   3  10   46.37    1.42
   0  -3 -10   14.49    0.50
   0  -3 -10   15.20    0.51
   0  -3 -10   13.86    0.48
   0   3  10   14.01    0.57
   0   3 -10   15.34    0.56
  -1  -3 -10  104.27    3.07
  -1  -3 -10  106.46    2.98
  -1  -3 -10  104.01    2.97
  -1   3 -10  103.01    3.03
   1   3  10  102.05    3.04
  -2  -3 -10   12.40    0.42
   2  -3  10   11.12    0.48
  -2  -3 -10   12.34    0.45
  -2  -3 -10   12.00    0.41
   2   3  10   11.76    0.52
  -2   3 -10   10.83    0.49
  -3  -3 -10   21.24    0.72
  -3  -3 -10   21.33    0.65
  -3  -3 -10   21.89    0.66
   3  -3  10   20.82    0.72
  -3   3 -10   19.69    0.73
   3   3  10   21.25    0.76
  -4  -3 -10    2.88    0.23
  -4  -3 -10    2.81    0.23
   4  -3  10    2.71    0.21
  -4  -3 -10    2.88    0.22
   4   3  10    3.26    0.29
  -4   3 -10    2.29    0.23
  -5  -3 -10    0.11    0.13
  -5  -3 -10    0.06    0.13
   5   3  10   -0.04    0.18
  -5   3 -10    0.06    0.16
  -6  -3 -10    1.32    0.18
  -6  -3 -10    1.28    0.19
  -6   3 -10    1.51    0.22
   6   3  10    2.00    0.25
  -6   3 -10    1.09    0.22
  -7  -3 -10    5.11    0.35
  -7   3 -10    5.26    0.39
  -7   3 -10    4.88    0.39
   7   3  10    5.90    0.37
  -8  -3 -10    6.30    0.40
   8   3  10    7.09    0.43
  -8   3 -10    7.54    0.44
  -8   3 -10    6.90    0.44
  -9  -3 -10    0.98    0.21
  -9   3 -10    0.95    0.24
  -9   3 -10    0.86    0.23
 -10  -3 -10    0.69    0.23
 -10   3 -10    0.74    0.24
 -10   3 -10    0.57    0.24
 -11  -3 -10    0.08    0.22
 -11   3 -10    0.41    0.25
 -11   3 -10    0.12    0.23
 -12  -3 -10   -0.37    0.22
 -12   3 -10   -0.27    0.22
 -12   3 -10   -0.23    0.24
 -13  -3 -10   -0.05    0.25
 -13   3 -10   -0.34    0.24
 -13   3 -10    0.09    0.25
 -14  -3 -10    1.31    0.31
 -14   3 -10    1.57    0.32
 -14   3 -10    1.85    0.33
 -17  -4  10    0.13    0.35
  17  -4 -10    0.28    0.32
  17   4 -10    0.08    0.29
 -16  -4  10    0.11    0.33
  16  -4 -10    0.05    0.30
  16   4 -10    0.24    0.28
 -16   4  10   -0.03    0.28
 -15  -4  10    0.09    0.32
  15  -4 -10   -0.05    0.27
  15   4 -10    0.31    0.26
 -15   4  10    0.50    0.27
 -14  -4  10   -0.17    0.29
  14  -4 -10    0.29    0.27
 -14   4  10   -0.16    0.22
  14   4 -10   -0.26    0.22
  13  -4 -10    1.65    0.31
 -13  -4  10    1.10    0.32
  13   4 -10    1.90    0.30
 -13   4  10    1.44    0.28
  12  -4 -10    4.90    0.41
 -12  -4  10    4.33    0.41
  12   4 -10    4.76    0.38
 -12   4  10    4.27    0.36
  11  -4 -10    1.52    0.28
 -11  -4  10    0.97    0.31
  11   4 -10    1.25    0.25
 -11   4  10    1.31    0.24
 -10  -4  10   -0.51    0.23
  10  -4 -10    0.07    0.21
  10   4 -10   -0.12    0.19
 -10   4  10   -0.23    0.17
  -9  -4  10   -0.23    0.23
   9  -4 -10    0.11    0.20
   9   4 -10   -0.06    0.18
  -9   4  10    0.09    0.16
  -8  -4  10    2.53    0.31
   8  -4 -10    2.64    0.28
   8   4 -10    2.52    0.27
  -8   4  10    2.37    0.23
  -7  -4  10    1.13    0.25
   7  -4 -10    1.13    0.22
   7   4 -10    1.37    0.22
  -7   4  10    1.42    0.19
   6  -4 -10    0.71    0.19
  -6  -4  10    0.66    0.23
  -6   4  10    0.71    0.22
   6   4 -10    0.60    0.18
  -6   4  10    0.76    0.15
   5  -4 -10   16.24    0.65
  -5  -4  10   16.97    0.69
  -5   4  10   18.28    0.70
   5   4 -10   18.03    0.66
  -5   4  10   16.47    0.59
  -4  -4  10   10.80    0.52
   4  -4 -10    9.76    0.47
  -4   4  10   10.07    0.52
   4   4 -10   10.74    0.49
   3  -4 -10    2.96    0.23
  -3  -4  10    2.88    0.27
   3   4 -10    2.81    0.24
  -3   4  10    2.46    0.27
  -3   4  10    3.09    0.20
   2  -4 -10   21.12    0.72
   2  -4 -10   20.90    0.66
   2  -4 -10   21.01    0.71
  -2  -4  10   21.93    0.78
   2   4 -10   21.15    0.76
  -2   4  10   21.71    0.78
   1  -4 -10    0.13    0.14
   1  -4 -10    0.18    0.08
   1  -4 -10    0.07    0.11
  -1   4  10   -0.01    0.18
   1   4 -10    0.09    0.15
   0  -4 -10    4.11    0.27
   0  -4 -10    3.70    0.26
   0  -4 -10    3.41    0.20
   0  -4  10    4.01    0.28
   0   4 -10    3.41    0.26
   0   4  10    3.32    0.30
  -1  -4 -10    0.22    0.10
  -1  -4 -10    0.16    0.10
  -1  -4 -10   -0.04    0.13
   1  -4  10    0.18    0.18
   1   4  10    0.36    0.19
  -1   4 -10    0.13    0.15
  -2  -4 -10   -0.02    0.10
  -2  -4 -10    0.16    0.13
   2  -4  10   -0.23    0.16
   2   4  10    0.21    0.18
  -2   4 -10    0.01    0.15
  -3  -4 -10    0.97    0.15
   3  -4  10    1.26    0.20
   3   4  10    0.76    0.20
  -3   4 -10    1.07    0.19
  -4  -4 -10    0.85    0.16
   4  -4  10    0.60    0.19
  -4   4 -10    0.68    0.19
   4   4  10    0.57    0.20
  -5  -4 -10    4.51    0.31
  -5   4 -10    4.82    0.38
   5   4  10    4.79    0.35
  -6  -4 -10   14.69    0.59
  -6   4 -10   15.32    0.64
   6   4  10   15.28    0.62
  -7  -4 -10    1.99    0.23
  -7   4 -10    1.44    0.24
   7   4  10    2.21    0.27
  -7   4 -10    1.67    0.24
  -8  -4 -10    3.10    0.27
  -8   4 -10    3.09    0.30
   8   4  10    2.64    0.30
  -8   4 -10    3.12    0.32
  -9  -4 -10    0.07    0.20
   9   4  10   -0.16    0.20
  -9   4 -10    0.28    0.22
  -9   4 -10    0.25    0.21
 -10  -4 -10    0.03    0.22
 -10   4 -10   -0.05    0.23
 -10   4 -10    0.00    0.22
 -11  -4 -10    0.66    0.26
 -11   4 -10    1.05    0.28
 -11   4 -10    1.27    0.28
 -12  -4 -10   -0.23    0.25
 -12   4 -10    0.13    0.24
 -12   4 -10   -0.21    0.23
 -13  -4 -10   -0.08    0.26
 -13   4 -10   -0.05    0.26
 -13   4 -10   -0.05    0.25
  16  -5 -10    0.23    0.32
 -16  -5  10    0.04    0.35
  16   5 -10   -0.28    0.26
 -15  -5  10   -0.31    0.34
  15  -5 -10    0.01    0.30
  15   5 -10   -0.10    0.26
  14  -5 -10    0.58    0.29
 -14  -5  10    0.02    0.34
  14   5 -10    0.01    0.25
 -13  -5  10   -0.24    0.29
  13  -5 -10   -0.50    0.25
  13   5 -10    0.05    0.23
 -12  -5  10    1.31    0.34
  12  -5 -10    1.32    0.32
  12   5 -10    1.41    0.28
  11  -5 -10    3.68    0.37
 -11  -5  10    3.77    0.40
  11   5 -10    4.55    0.38
 -11   5  10    4.24    0.35
  10  -5 -10    0.04    0.22
 -10  -5  10    0.05    0.27
  10   5 -10   -0.11    0.20
 -10   5  10   -0.18    0.18
   9  -5 -10    7.67    0.49
  -9  -5  10    7.16    0.55
  -9   5  10    6.73    0.45
   9   5 -10    7.97    0.50
   8  -5 -10    1.20    0.25
  -8  -5  10    1.09    0.28
   8   5 -10    1.11    0.23
  -8   5  10    1.21    0.21
   7  -5 -10    0.03    0.19
  -7  -5  10   -0.08    0.25
   7   5 -10   -0.12    0.18
   6  -5 -10   17.62    0.72
  -6  -5  10   18.44    0.76
   6   5 -10   18.96    0.73
   5  -5 -10    1.72    0.23
  -5  -5  10    1.49    0.28
   5   5 -10    1.15    0.22
  -5   5  10    1.39    0.25
   4  -5 -10    1.37    0.22
  -4  -5  10    1.06    0.26
  -4   5  10    0.92    0.23
   4   5 -10    1.46    0.22
   3  -5 -10   16.74    0.64
  -3  -5  10   17.78    0.70
   3   5 -10   15.79    0.66
  -3   5  10   15.91    0.70
   2  -5 -10    0.13    0.17
  -2   5  10    0.38    0.21
   2   5 -10    0.51    0.19
  -1  -5  10    9.84    0.56
   1  -5 -10    9.07    0.45
   1   5 -10   10.64    0.49
  -1   5  10    9.21    0.48
   0  -5  10   25.54    0.92
   0  -5 -10   24.59    0.85
   0   5  10   24.76    0.90
   0   5 -10   25.34    0.90
  -1  -5 -10    0.07    0.16
   1  -5  10    0.27    0.22
   1   5  10    0.24    0.20
  -1   5 -10    0.14    0.18
  -2  -5 -10    5.91    0.35
   2  -5  10    4.91    0.36
  -2   5 -10    4.78    0.40
   2   5  10    5.68    0.38
  -3  -5 -10    0.07    0.16
   3  -5  10   -0.39    0.20
   3   5  10    0.42    0.20
  -3   5 -10   -0.29    0.17
  -4  -5 -10    2.89    0.24
   4   5  10    3.41    0.30
  -4   5 -10    2.56    0.27
  -5  -5 -10    1.51    0.21
  -5   5 -10    1.54    0.24
   5   5  10    1.47    0.23
   6   5  10    2.19    0.27
  -6   5 -10    2.15    0.28
  -7  -5 -10    0.06    0.20
   7   5  10    0.14    0.19
  -7   5 -10    0.23    0.21
  -7   5 -10    0.09    0.20
  -8  -5 -10    4.67    0.34
  -8   5 -10    4.60    0.37
  -8   5 -10    4.79    0.41
   8   5  10    5.25    0.37
  -9  -5 -10    0.78    0.24
  -9   5 -10    1.20    0.27
  -9   5 -10    1.24    0.26
   9   5  10    0.98    0.23
 -10  -5 -10    0.00    0.24
 -10   5 -10    0.03    0.24
  10   5  10   -0.11    0.21
 -10   5 -10    0.03    0.22
 -11  -5 -10    0.28    0.26
 -11   5 -10    0.12    0.25
 -11   5 -10    0.34    0.25
 -12  -5 -10    0.33    0.27
 -12   5 -10    0.07    0.25
 -12   5 -10   -0.02    0.26
 -15  -6  10    1.87    0.42
  15  -6 -10    1.69    0.39
  15   6 -10    2.07    0.36
 -14  -6  10   -0.39    0.33
  14  -6 -10    0.24    0.31
  14   6 -10    0.64    0.30
 -13  -6  10    0.20    0.32
  13  -6 -10   -0.11    0.28
  13   6 -10    0.57    0.27
  12  -6 -10    0.50    0.29
 -12  -6  10    0.61    0.33
  12   6 -10    0.02    0.24
 -11  -6  10    0.44    0.32
  11  -6 -10    0.71    0.28
  11   6 -10    0.72    0.25
  10  -6 -10    1.60    0.31
 -10  -6  10    1.56    0.36
  10   6 -10    1.84    0.29
   9  -6 -10    9.87    0.58
  -9  -6  10    9.94    0.65
   9   6 -10   10.52    0.58
  -8  -6  10    1.14    0.32
   8  -6 -10    0.79    0.26
   8   6 -10    0.99    0.24
   7  -6 -10    3.66    0.34
  -7  -6  10    3.87    0.39
   7   6 -10    3.90    0.35
   6  -6 -10    1.10    0.24
  -6  -6  10    0.93    0.28
   6   6 -10    0.52    0.22
  -5  -6  10    1.84    0.32
   5  -6 -10    2.23    0.27
  -5   6  10    2.49    0.30
   5   6 -10    2.44    0.29
   4  -6 -10    0.38    0.21
  -4  -6  10    0.65    0.26
   4   6 -10    0.65    0.21
  -4   6  10    0.64    0.23
   3  -6 -10    1.14    0.22
  -3   6  10    1.56    0.27
   3   6 -10    1.56    0.24
  -2  -6  10    4.45    0.38
   2  -6 -10    4.14    0.32
  -2   6  10    4.05    0.36
   2   6 -10    3.53    0.31
   1  -6 -10    0.08    0.19
  -1  -6  10   -0.09    0.23
   1   6 -10    0.17    0.19
  -1   6  10    0.13    0.20
   0  -6  10    1.98    0.30
   0  -6 -10    1.90    0.24
   0   6  10    1.61    0.26
   0   6 -10    1.81    0.25
   1  -6  10    3.48    0.34
  -1  -6 -10    3.28    0.27
   1   6  10    2.57    0.29
  -1   6 -10    2.25    0.28
   2  -6  10    0.24    0.23
  -2  -6 -10    0.08    0.18
  -2   6 -10    0.20    0.19
   2   6  10    0.20    0.20
   3  -6  10   -0.19    0.21
  -3  -6 -10    0.32    0.19
  -3   6 -10    0.23    0.20
   3   6  10    0.26    0.20
  -4  -6 -10    2.46    0.25
  -4   6 -10    1.90    0.28
   4   6  10    2.27    0.26
  -5  -6 -10    0.83    0.22
  -5   6 -10    0.72    0.24
   5   6  10    1.10    0.22
  -6  -6 -10    0.27    0.22
   6   6  10    1.17    0.23
  -6   6 -10    0.81    0.25
  -7  -6 -10   -0.05    0.21
  -7   6 -10   -0.21    0.22
  -7   6 -10   -0.09    0.18
   7   6  10   -0.02    0.20
  -8  -6 -10    0.11    0.23
  -8   6 -10   -0.04    0.21
  -8   6 -10   -0.02    0.23
   8   6  10    0.31    0.21
  -9  -6 -10    0.72    0.27
  -9   6 -10    0.54    0.27
   9   6  10    0.51    0.23
  -9   6 -10    0.76    0.25
 -10  -6 -10    0.16    0.26
 -10   6 -10   -0.06    0.26
 -10   6 -10   -0.02    0.23
 -11  -6 -10    0.17    0.28
 -11   6 -10    0.29    0.27
 -11   6 -10    0.57    0.26
  13  -7 -10    0.57    0.34
 -13  -7  10    0.41    0.37
  13   7 -10    0.43    0.28
 -12  -7  10   -0.31    0.34
  12  -7 -10   -0.02    0.29
  12   7 -10   -0.36    0.25
 -11  -7  10    0.45    0.35
  11  -7 -10    0.33    0.30
  11   7 -10    0.26    0.26
 -10  -7  10    0.34    0.34
  10  -7 -10    0.41    0.28
  10   7 -10   -0.20    0.23
  -9  -7  10   11.54    0.73
   9  -7 -10   10.58    0.62
   9   7 -10   12.92    0.67
  -8  -7  10    1.84    0.37
   8  -7 -10    1.86    0.31
   8   7 -10    2.30    0.33
   7  -7 -10    7.43    0.52
  -7  -7  10    7.19    0.62
   7   7 -10    8.84    0.57
  -6  -7  10    0.22    0.30
   6  -7 -10    0.07    0.23
   6   7 -10   -0.38    0.21
   5  -7 -10    0.67    0.24
  -5  -7  10    0.42    0.30
   5   7 -10    0.48    0.24
  -5   7  10    0.90    0.26
   4  -7 -10   -0.08    0.22
   4   7 -10   -0.04    0.21
  -4   7  10    0.15    0.22
   3  -7 -10    0.49    0.24
  -3   7  10    0.59    0.25
   3   7 -10    0.74    0.24
   2  -7 -10    0.46    0.23
  -2  -7  10    0.23    0.28
  -2   7  10    0.42    0.24
   2   7 -10    0.56    0.23
   1  -7 -10    7.73    0.48
  -1  -7  10    7.40    0.56
  -1   7  10    7.76    0.48
   1   7 -10    7.50    0.49
   0  -7 -10    0.37    0.22
   0  -7  10   -0.42    0.26
   0   7 -10    0.16    0.22
   0   7  10   -0.11    0.20
  -1  -7 -10   -0.07    0.21
   1  -7  10    0.05    0.26
   1   7  10    0.28    0.21
  -1   7 -10    0.03    0.22
  -2  -7 -10    0.33    0.21
   2  -7  10    0.47    0.26
  -2   7 -10    0.23    0.24
   2   7  10    0.23    0.21
  -3  -7 -10   -0.10    0.20
  -3   7 -10    0.68    0.25
   3   7  10    0.17    0.20
  -4  -7 -10    0.23    0.21
  -4   7 -10    0.12    0.24
   4   7  10   -0.11    0.20
  -5  -7 -10    0.78    0.25
  -5   7 -10    0.98    0.28
   5   7  10    0.88    0.23
  -6  -7 -10    0.86    0.26
  -6   7 -10    0.64    0.27
   6   7  10    0.79    0.24
  -6   7 -10    0.63    0.23
  -7   7 -10    1.45    0.31
   7   7  10    1.54    0.27
  -7   7 -10    1.37    0.27
  -8  -7 -10    1.28    0.29
  -8   7 -10    0.77    0.26
   8   7  10    0.98    0.24
  -8   7 -10    0.81    0.29
  -9  -7 -10    0.03    0.27
  -9   7 -10    0.50    0.28
  -9   7 -10    0.03    0.23
 -11  -8  10   -0.06    0.36
  11  -8 -10   -0.12    0.30
  11   8 -10   -0.40    0.26
  10  -8 -10    0.26    0.29
 -10  -8  10    0.18    0.35
  10   8 -10    0.32    0.27
  -9  -8  10   -0.28    0.34
   9  -8 -10    0.14    0.28
   9   8 -10   -0.20    0.25
  -8  -8  10    0.34    0.35
   8  -8 -10    1.13    0.30
   8   8 -10    1.04    0.29
   7  -8 -10   -0.08    0.26
  -7  -8  10    0.59    0.33
   7   8 -10    0.17    0.27
   6  -8 -10   -0.12    0.24
  -6  -8  10    0.33    0.33
   6   8 -10   -0.10    0.24
   5  -8 -10    0.52    0.26
  -5  -8  10    0.59    0.34
  -5   8  10    0.66    0.27
   5   8 -10    1.16    0.28
   4  -8 -10    2.54    0.33
  -4   8  10    2.76    0.36
   4   8 -10    2.64    0.35
   3  -8 -10    0.32    0.26
   3   8 -10    0.48    0.26
  -3   8  10    0.73    0.27
   2  -8 -10   10.18    0.56
  -2  -8  10   10.47    0.67
   2   8 -10    9.90    0.58
  -2   8  10    9.79    0.62
  -1  -8  10   -0.26    0.28
   1  -8 -10    0.34    0.23
  -1   8  10    0.34    0.23
   1   8 -10    0.34    0.24
   0  -8  10   -0.05    0.29
   0  -8 -10   -0.08    0.23
   0   8 -10    0.48    0.25
   0   8  10    0.08    0.23
  -1  -8 -10   -0.06    0.22
  -1   8 -10    0.38    0.25
   1   8  10    0.09    0.23
  -2  -8 -10    0.43    0.24
   2   8  10   -0.24    0.21
  -2   8 -10    0.08    0.25
  -3  -8 -10   -0.16    0.24
   3   8  10    0.02    0.22
  -3   8 -10    0.31    0.26
  -4  -8 -10    0.42    0.24
  -4   8 -10   -0.52    0.24
   4   8  10    0.56    0.23
  -5  -8 -10    0.09    0.26
   5   8  10    0.42    0.23
  -5   8 -10   -0.14    0.26
  -6  -8 -10    0.69    0.28
  -6   8 -10    0.61    0.24
  -6   8 -10    0.39    0.28
   6   8  10    0.90    0.25
  -7   8 -10    0.88    0.26
  -7   8 -10    0.87    0.31
  -8  -9  10    4.54    0.52
   7  -9 -10    0.58    0.30
  -7  -9  10   -0.15    0.35
   7   9 -10    0.13    0.28
  -6  -9  10    1.84    0.42
   6  -9 -10    1.13    0.31
   6   9 -10    1.51    0.34
   5  -9 -10    0.31    0.28
  -5  -9  10    0.34    0.35
  -5   9  10    0.10    0.28
   5   9 -10    0.64    0.30
   4  -9 -10   -0.04    0.27
  -4   9  10   -0.06    0.25
   4   9 -10   -0.23    0.26
   3  -9 -10   -0.01    0.27
   3   9 -10   -0.06    0.26
  -3   9  10    0.01    0.25
  -2  -9  10    1.29    0.38
   2  -9 -10    1.77    0.31
  -2   9  10    1.53    0.33
   2   9 -10    2.05    0.35
   1  -9 -10    0.11    0.26
  -1   9  10   -0.14    0.24
   1   9 -10    0.33    0.28
   0  -9 -10    0.19    0.26
   0   9  10    0.50    0.27
   0   9 -10    0.54    0.28
  -1  -9 -10    0.21    0.27
  -1   9 -10   -0.02    0.26
   1   9  10    0.23    0.25
  -2  -9 -10    0.14    0.27
   2   9  10    0.11    0.24
  -2   9 -10    0.40    0.28
  -3  -9 -10    0.42    0.27
  -3   9 -10   -0.21    0.27
   3   9  10   -0.06    0.23
   4   9  10    0.82    0.26
 -19   0  11    0.23    0.34
  18   0 -11   -0.10    0.28
 -18   0  11   -0.18    0.31
 -17   0  11    4.91    0.47
  17   0 -11    5.36    0.47
 -16   0  11    0.11    0.28
  16   0 -11    0.33    0.27
  15   0 -11    0.80    0.27
 -15   0  11    0.79    0.29
  14   0 -11    0.09    0.22
 -14   0  11    0.49    0.26
 -14   0  11    0.26    0.16
 -13   0  11   -0.20    0.23
  13   0 -11   -0.16    0.19
 -13   0  11    0.21    0.15
 -12   0  11    0.13    0.15
 -12   0  11    0.00    0.21
  12   0 -11   -0.19    0.18
  11   0 -11    0.41    0.19
 -11   0  11    0.51    0.22
 -11   0  11    0.60    0.17
  10   0 -11    0.04    0.17
 -10   0  11   -0.08    0.19
 -10   0  11   -0.11    0.15
  -9   0  11   23.57    0.79
  -9   0  11   23.90    0.85
   9   0 -11   23.87    0.85
  -8   0  11   -0.10    0.16
  -8   0  11    0.00    0.15
   8   0 -11   -0.15    0.15
   7   0 -11   10.68    0.47
  -7   0  11   10.46    0.44
  -7   0  11   10.95    0.46
  -6   0  11   -0.05    0.12
   6   0 -11   -0.02    0.12
  -6   0  11    0.09    0.14
  -5   0  11    3.51    0.24
   5   0 -11    3.43    0.26
  -5   0  11    3.47    0.26
   4   0 -11    0.08    0.10
  -4   0  11   -0.01    0.07
  -4   0  11   -0.26    0.13
   4   0 -11    0.00    0.10
  -3   0  11  135.49    3.97
   3   0 -11  140.97    3.96
   3   0 -11  139.35    3.96
   1   0 -11   63.70    1.83
  -1   0  11   61.66    1.89
   1   0 -11   64.28    1.82
   0   0  11    0.02    0.16
   1   0  11    0.06    0.18
   2   0  11    0.05    0.18
  -2   0 -11    0.06    0.07
  -3   0 -11    5.06    0.24
   3   0  11    5.06    0.38
  -3   0 -11    4.50    0.23
  -4   0 -11   -0.07    0.10
  -4   0 -11   -0.09    0.14
  -4   0 -11   -0.07    0.09
  -5   0 -11   11.51    0.54
  -5   0 -11   13.39    0.47
  -5   0 -11   12.94    0.46
  -6   0 -11    0.23    0.17
  -6   0 -11    0.05    0.13
  -7   0 -11    0.31    0.15
  -7   0 -11    0.13    0.18
  -8   0 -11    0.32    0.16
  -8   0 -11    0.06    0.18
  -9   0 -11   -0.17    0.18
  -9   0 -11   -0.05    0.17
 -10   0 -11   -0.21    0.18
 -10   0 -11   -0.13    0.19
 -11   0 -11    1.18    0.27
 -11   0 -11    1.56    0.25
 -12   0 -11   -0.05    0.22
 -12   0 -11   -0.56    0.19
 -13   0 -11    0.33    0.25
 -14   0 -11   -0.18    0.25
  18  -1 -11    0.41    0.31
 -18  -1  11    0.11    0.34
 -18   1  11    0.33    0.33
  18   1 -11    0.66    0.31
  17  -1 -11    2.88    0.40
 -17  -1  11    3.73    0.44
  17   1 -11    3.43    0.40
 -17   1  11    2.32    0.40
 -16  -1  11    0.10    0.30
  16  -1 -11   -0.05    0.27
 -16   1  11   -0.05    0.27
  16   1 -11    0.06    0.26
 -15  -1  11    5.12    0.45
  15  -1 -11    6.81    0.51
 -15   1  11    5.87    0.41
 -15   1  11    6.61    0.53
  15   1 -11    5.86    0.45
  14  -1 -11   10.49    0.59
 -14  -1  11   10.97    0.62
 -14   1  11   10.03    0.61
  14   1 -11   10.09    0.58
 -14   1  11   10.28    0.51
  13  -1 -11    2.29    0.30
 -13  -1  11    2.22    0.31
  13   1 -11    1.91    0.27
 -13   1  11    2.22    0.25
 -13   1  11    2.29    0.30
 -12  -1  11    0.30    0.23
 -12  -1  11    0.01    0.13
  12  -1 -11   -0.16    0.19
 -12   1  11   -0.63    0.20
  12   1 -11   -0.32    0.18
 -12   1  11    0.07    0.16
 -11  -1  11    3.62    0.25
 -11  -1  11    3.77    0.33
  11  -1 -11    4.02    0.33
 -11   1  11    3.55    0.31
  11   1 -11    3.82    0.32
 -11   1  11    3.72    0.29
  10  -1 -11    1.22    0.22
 -10  -1  11    1.36    0.24
 -10  -1  11    1.87    0.19
 -10   1  11    1.89    0.24
  10   1 -11    1.67    0.23
 -10   1  11    1.75    0.22
  -9  -1  11   51.09    1.51
  -9  -1  11   50.59    1.59
   9  -1 -11   51.66    1.59
  -9   1  11   50.63    1.55
   9   1 -11   50.33    1.59
  -9   1  11   50.65    1.57
   8  -1 -11   20.50    0.74
  -8  -1  11   20.64    0.68
  -8  -1  11   20.82    0.75
  -8   1  11   19.60    0.72
   8   1 -11   21.18    0.75
  -8   1  11   19.60    0.71
  -7  -1  11    8.75    0.44
   7  -1 -11    9.39    0.43
  -7  -1  11    9.04    0.39
  -7   1  11    8.85    0.41
   7   1 -11    9.62    0.44
  -7   1  11    9.08    0.41
  -6  -1  11   19.98    0.67
  -6  -1  11   19.52    0.68
   6  -1 -11   20.02    0.68
   6   1 -11   18.81    0.69
  -6   1  11   19.66    0.65
  -6   1  11   20.57    0.70
   5  -1 -11    3.00    0.25
  -5  -1  11    2.82    0.20
  -5  -1  11    2.80    0.22
   5   1 -11    3.30    0.27
  -5   1  11    3.24    0.25
   4  -1 -11    0.46    0.11
  -4  -1  11    0.37    0.12
   4  -1 -11    0.40    0.11
  -4  -1  11    0.46    0.15
  -4   1  11    0.37    0.16
   4   1 -11    0.60    0.12
   3  -1 -11   13.70    0.46
   3  -1 -11   13.32    0.47
  -3  -1  11   13.70    0.52
  -3   1  11   12.42    0.52
   3   1 -11   14.23    0.50
   3   1 -11   13.76    0.49
  -2  -1  11    9.99    0.45
   2  -1 -11   11.05    0.36
   2  -1 -11   10.68    0.37
   2   1 -11   10.04    0.40
  -2   1  11    9.50    0.44
  -1  -1  11   21.80    0.75
   1   1 -11   21.42    0.69
   1   1 -11   21.62    0.68
  -1   1  11   20.68    0.75
   0  -1  11    5.57    0.35
   0   1 -11    4.63    0.27
   0   1  11    5.41    0.34
   0   1 -11    5.33    0.26
  -1   1 -11    1.03    0.12
   1   1  11    1.13    0.20
  -1   1 -11    1.19    0.12
  -2   1 -11   31.26    0.91
   2   1  11   29.35    0.99
  -2   1 -11   28.13    0.91
  -3  -1 -11    0.41    0.15
  -3   1 -11    0.63    0.12
  -3   1 -11    0.26    0.12
   3   1  11    0.37    0.20
  -4  -1 -11    0.23    0.15
   4   1  11    0.17    0.19
  -4   1 -11    0.18    0.12
  -4   1 -11    0.16    0.11
  -5  -1 -11    0.61    0.12
  -5  -1 -11    0.73    0.18
  -5  -1 -11    0.49    0.10
   5   1  11    0.53    0.22
  -5   1 -11    0.63    0.14
  -5   1 -11    0.53    0.18
  -6  -1 -11    3.42    0.26
  -6  -1 -11    2.77    0.26
  -6   1 -11    2.77    0.28
  -6   1 -11    3.25    0.23
  -7  -1 -11    2.95    0.28
  -7  -1 -11    2.83    0.21
  -7   1 -11    2.60    0.29
  -7   1 -11    2.69    0.23
  -8  -1 -11    0.73    0.18
  -8  -1 -11    1.20    0.22
  -8   1 -11    0.83    0.19
  -8   1 -11    1.11    0.23
  -9  -1 -11    0.77    0.19
  -9  -1 -11    0.46    0.20
  -9   1 -11    0.51    0.19
  -9   1 -11    0.08    0.20
 -10  -1 -11    1.34    0.26
 -10  -1 -11    1.21    0.22
 -10   1 -11    1.67    0.28
 -10   1 -11    1.14    0.23
 -11  -1 -11    0.13    0.20
 -11   1 -11   -0.01    0.22
 -11   1 -11    0.39    0.23
 -12  -1 -11   -0.16    0.21
 -12   1 -11   -0.11    0.22
 -12   1 -11   -0.35    0.20
 -13  -1 -11    0.60    0.26
 -13   1 -11   -0.10    0.25
 -13   1 -11   -0.12    0.23
 -14  -1 -11   -0.12    0.25
 -14   1 -11    0.01    0.26
 -18  -2  11    0.63    0.35
  18  -2 -11   -0.05    0.31
 -18   2  11   -0.40    0.30
  18   2 -11    0.25    0.30
  17  -2 -11   -0.33    0.26
 -17  -2  11   -0.39    0.31
 -17   2  11   -0.46    0.28
  17   2 -11   -0.02    0.27
 -16  -2  11    1.83    0.38
  16  -2 -11    2.26    0.35
 -16   2  11    2.55    0.30
 -16   2  11    2.04    0.36
  16   2 -11    2.75    0.36
 -15  -2  11    0.87    0.32
  15  -2 -11    0.60    0.28
 -15   2  11    0.41    0.22
 -15   2  11    0.67    0.28
  15   2 -11    0.81    0.26
  14  -2 -11    0.01    0.24
 -14  -2  11    0.30    0.28
 -14   2  11    0.58    0.26
  14   2 -11    0.35    0.23
 -14   2  11    0.58    0.23
 -13  -2  11    2.18    0.33
  13  -2 -11    2.43    0.31
 -13   2  11    2.67    0.29
  13   2 -11    2.06    0.29
 -13   2  11    1.97    0.29
  12  -2 -11    1.07    0.26
 -12  -2  11    1.18    0.27
  12   2 -11    1.26    0.24
 -12   2  11    0.98    0.22
 -12   2  11    0.79    0.24
 -11  -2  11    8.38    0.54
 -11  -2  11    8.25    0.34
  11  -2 -11    8.96    0.49
  11   2 -11    8.47    0.48
 -11   2  11    8.91    0.46
 -11   2  11    8.44    0.49
  10  -2 -11    3.81    0.32
 -10  -2  11    4.15    0.25
 -10  -2  11    4.71    0.36
 -10   2  11    4.85    0.37
  10   2 -11    4.57    0.39
 -10   2  11    4.49    0.32
   9  -2 -11    0.27    0.18
  -9  -2  11    0.22    0.21
  -9  -2  11    0.00    0.14
  -9   2  11   -0.07    0.16
   9   2 -11    0.16    0.17
  -9   2  11    0.00    0.18
   8  -2 -11   -0.05    0.16
  -8  -2  11   -0.04    0.14
  -8  -2  11   -0.25    0.19
  -8   2  11    0.02    0.16
   8   2 -11   -0.27    0.16
  -8   2  11    0.00    0.14
  -7  -2  11    1.95    0.24
   7  -2 -11    1.93    0.21
  -7  -2  11    2.09    0.20
  -7   2  11    2.06    0.18
   7   2 -11    1.55    0.21
  -7   2  11    2.22    0.24
  -6  -2  11    9.85    0.41
  -6  -2  11    9.53    0.46
   6  -2 -11   10.34    0.43
   6   2 -11    9.92    0.45
  -6   2  11    9.67    0.44
  -6   2  11   10.22    0.40
  -5  -2  11    1.54    0.20
  -5  -2  11    1.72    0.20
   5  -2 -11    1.71    0.17
   5   2 -11    1.79    0.19
  -5   2  11    1.94    0.22
  -4  -2  11    7.95    0.38
   4  -2 -11    7.66    0.35
  -4  -2  11    8.07    0.37
   4  -2 -11    7.62    0.35
  -4   2  11    8.20    0.39
   4   2 -11    8.46    0.39
  -3  -2  11    0.43    0.13
   3  -2 -11    0.27    0.11
   3  -2 -11    0.35    0.10
  -3   2  11    0.12    0.16
   3   2 -11    0.21    0.12
  -2  -2  11   19.58    0.64
   2  -2 -11   19.16    0.61
   2  -2 -11   19.45    0.62
  -2   2  11   19.13    0.70
   2   2 -11   19.92    0.66
   1  -2 -11    0.57    0.09
   1   2 -11    0.53    0.13
  -1   2  11    0.56    0.18
   0  -2  11   15.51    0.51
   0   2 -11   16.14    0.57
   0   2 -11   15.76    0.55
   0   2  11   15.21    0.61
   1   2  11   11.89    0.54
  -1   2 -11   13.28    0.49
  -1   2 -11   13.77    0.50
  -2  -2 -11    0.06    0.12
   2   2  11    0.04    0.18
  -2   2 -11   -0.18    0.12
  -2   2 -11   -0.03    0.12
  -3  -2 -11    5.24    0.31
   3   2  11    5.24    0.38
  -3   2 -11    5.24    0.31
  -3   2 -11    5.20    0.34
  -4  -2 -11    0.83    0.17
  -4   2 -11    1.07    0.17
   4   2  11    1.27    0.23
  -5  -2 -11    2.28    0.23
  -5  -2 -11    2.21    0.16
  -5  -2 -11    2.12    0.14
  -5   2 -11    2.58    0.22
   5   2  11    2.51    0.28
  -6  -2 -11    6.93    0.35
  -6  -2 -11    6.97    0.39
  -6   2 -11    6.74    0.41
   6   2  11    7.46    0.45
  -6   2 -11    7.21    0.39
  -7  -2 -11    0.26    0.17
  -7  -2 -11    0.37    0.15
   7   2  11    0.21    0.21
  -7   2 -11    0.28    0.17
  -7   2 -11    0.59    0.20
  -8  -2 -11    1.52    0.24
  -8  -2 -11    1.31    0.19
  -8   2 -11    1.70    0.23
  -8   2 -11    1.23    0.24
  -9  -2 -11    5.54    0.40
  -9  -2 -11    6.93    0.41
  -9   2 -11    5.75    0.43
  -9   2 -11    5.35    0.41
 -10  -2 -11    8.02    0.46
 -10   2 -11    7.70    0.47
 -10   2 -11    7.15    0.48
 -11  -2 -11    4.41    0.34
 -11   2 -11    5.25    0.44
 -11   2 -11    4.50    0.38
 -12  -2 -11   -0.17    0.22
 -12   2 -11   -0.31    0.22
 -12   2 -11    0.19    0.24
 -13  -2 -11    1.50    0.29
 -13   2 -11    0.64    0.27
 -13   2 -11    0.95    0.29
 -14  -2 -11    1.62    0.31
 -14   2 -11    1.64    0.31
  18  -3 -11    0.07    0.32
 -18  -3  11    0.15    0.35
  18   3 -11    0.65    0.30
  17  -3 -11    3.90    0.44
 -17  -3  11    3.15    0.45
  17   3 -11    3.76    0.41
  16  -3 -11    1.57    0.35
 -16  -3  11    1.82    0.39
  16   3 -11    2.12    0.34
 -16   3  11    2.59    0.35
 -15  -3  11    0.23    0.30
  15  -3 -11    0.33    0.27
  15   3 -11    0.35    0.26
 -15   3  11    0.45    0.27
  14  -3 -11   -0.01    0.25
 -14  -3  11    0.22    0.28
  14   3 -11    0.32    0.24
 -14   3  11    0.32    0.24
 -13  -3  11   -0.50    0.27
  13  -3 -11    0.69    0.25
  13   3 -11    0.33    0.22
 -13   3  11    0.30    0.22
  12  -3 -11    9.32    0.53
 -12  -3  11    8.75    0.58
 -12   3  11    8.86    0.51
  12   3 -11    8.55    0.52
 -11  -3  11    0.48    0.26
  11  -3 -11   -0.11    0.20
 -11   3  11   -0.13    0.18
  11   3 -11    0.02    0.19
 -11   3  11   -0.28    0.19
 -10  -3  11   11.85    0.60
  10  -3 -11   11.20    0.56
 -10   3  11   11.68    0.55
  10   3 -11   10.77    0.55
 -10   3  11   10.98    0.54
  -9  -3  11    0.36    0.23
   9  -3 -11    0.64    0.21
  -9   3  11    0.40    0.18
   9   3 -11    0.59    0.20
  -9   3  11    1.15    0.23
   8  -3 -11    3.13    0.27
  -8  -3  11    2.74    0.29
   8   3 -11    3.14    0.27
  -8   3  11    2.90    0.29
  -8   3  11    3.02    0.24
   7  -3 -11    0.65    0.18
  -7  -3  11    0.75    0.22
   7   3 -11    0.64    0.18
  -7   3  11    0.53    0.20
  -7   3  11    0.64    0.15
   6  -3 -11    0.83    0.18
  -6  -3  11    0.77    0.21
  -6   3  11    0.81    0.22
   6   3 -11    0.82    0.18
  -6   3  11    0.97    0.14
  -5  -3  11    0.08    0.18
   5  -3 -11    0.26    0.14
  -5   3  11    0.56    0.19
   5   3 -11    0.11    0.15
   4  -3 -11   11.38    0.46
  -4  -3  11   11.64    0.51
   4  -3 -11   11.62    0.47
   4   3 -11   11.79    0.49
  -4   3  11   11.45    0.51
  -3  -3  11    2.29    0.21
   3  -3 -11    2.09    0.16
   3  -3 -11    2.09    0.18
  -3   3  11    2.05    0.25
   3   3 -11    1.81    0.19
  -2  -3  11    1.92    0.20
   2  -3 -11    1.94    0.14
   2  -3 -11    2.03    0.17
   2   3 -11    1.74    0.18
  -2   3  11    1.49    0.23
  -1  -3  11   11.83    0.48
   1  -3 -11   11.62    0.42
   1  -3 -11   11.85    0.43
   1   3 -11   11.96    0.49
  -1   3  11   11.53    0.51
   0  -3 -11   -0.34    0.08
   0  -3 -11    0.03    0.11
   0  -3  11    0.02    0.14
   0  -3 -11   -0.23    0.11
   0   3  11   -0.02    0.18
   0   3 -11    0.30    0.14
  -1  -3 -11   48.55    1.47
  -1  -3 -11   48.06    1.39
  -1  -3 -11   47.80    1.39
   1  -3  11   48.01    1.44
   1   3  11   45.57    1.48
  -1   3 -11   47.35    1.46
  -2  -3 -11    0.51    0.11
  -2  -3 -11    0.42    0.13
  -2   3 -11    0.24    0.16
   2   3  11    0.48    0.19
  -3  -3 -11    0.09    0.10
  -3  -3 -11    0.01    0.07
  -3  -3 -11    0.05    0.12
  -3   3 -11   -0.41    0.14
   3   3  11    0.16    0.18
  -4  -3 -11   11.53    0.47
   4   3  11   10.60    0.52
  -4   3 -11   11.36    0.49
  -5  -3 -11    2.90    0.24
  -5  -3 -11    2.55    0.19
  -5   3 -11    2.88    0.25
   5   3  11    2.71    0.28
  -6  -3 -11    2.88    0.21
  -6  -3 -11    2.88    0.26
   6   3  11    2.78    0.30
  -6   3 -11    3.38    0.32
  -6   3 -11    2.90    0.27
  -7  -3 -11    0.82    0.18
  -7   3 -11    0.85    0.22
  -7   3 -11    0.76    0.20
   7   3  11    0.63    0.21
  -8  -3 -11    1.40    0.21
  -8   3 -11    1.67    0.26
  -8   3 -11    1.66    0.25
   8   3  11    2.33    0.29
  -9  -3 -11    0.54    0.20
  -9   3 -11    0.37    0.21
  -9   3 -11    0.55    0.23
 -10  -3 -11    2.84    0.29
 -10   3 -11    2.45    0.30
 -10   3 -11    1.97    0.30
 -11  -3 -11   -0.02    0.22
 -11   3 -11   -0.35    0.22
 -11   3 -11    0.33    0.24
 -12  -3 -11    0.05    0.24
 -12   3 -11    0.16    0.25
 -12   3 -11    0.09    0.25
 -13  -3 -11    0.05    0.26
 -13   3 -11    0.12    0.25
 -13   3 -11   -0.16    0.25
  17  -4 -11   -0.37    0.30
 -17  -4  11    0.46    0.37
  17   4 -11   -0.02    0.27
  16  -4 -11    0.37    0.31
 -16  -4  11   -0.35    0.33
  16   4 -11   -0.06    0.27
  15  -4 -11    5.50    0.49
 -15  -4  11    5.97    0.51
  15   4 -11    5.53    0.46
 -14  -4  11    1.89    0.38
  14  -4 -11    1.81    0.33
  14   4 -11    1.39    0.29
 -13  -4  11    0.62    0.31
  13  -4 -11    0.20    0.27
 -13   4  11    0.16    0.23
  13   4 -11    0.42    0.24
  12  -4 -11    0.27    0.24
 -12  -4  11   -0.10    0.28
 -12   4  11   -0.27    0.19
  12   4 -11   -0.18    0.21
  11  -4 -11    1.28    0.27
 -11  -4  11    1.44    0.31
 -11   4  11    1.34    0.23
  11   4 -11    1.15    0.25
  10  -4 -11   -0.02    0.21
 -10  -4  11   -0.16    0.24
  10   4 -11   -0.14    0.19
 -10   4  11   -0.08    0.17
  -9  -4  11    0.50    0.25
   9  -4 -11    0.30    0.21
  -9   4  11    0.32    0.17
  -9   4  11   -0.11    0.21
   9   4 -11    0.23    0.19
  -8  -4  11    0.47    0.25
   8  -4 -11    0.71    0.22
  -8   4  11    0.37    0.22
   8   4 -11    0.55    0.19
  -8   4  11    0.77    0.17
   7  -4 -11   37.20    1.19
  -7  -4  11   37.53    1.22
  -7   4  11   34.60    1.20
  -7   4  11   35.45    1.14
   7   4 -11   35.63    1.19
  -6  -4  11    0.30    0.23
   6  -4 -11    0.23    0.18
  -6   4  11    0.23    0.21
   6   4 -11    0.12    0.17
   5  -4 -11   28.82    0.97
  -5  -4  11   29.52    1.01
  -5   4  11   28.56    1.01
   5   4 -11   28.94    0.99
   4  -4 -11    6.88    0.40
  -4  -4  11    6.64    0.44
   4   4 -11    6.61    0.41
  -4   4  11    6.61    0.41
   3  -4 -11   16.02    0.60
  -3  -4  11   14.88    0.64
   3   4 -11   16.10    0.63
  -3   4  11   16.81    0.65
   2  -4 -11    0.03    0.14
  -2  -4  11   -0.22    0.18
   2  -4 -11    0.16    0.08
  -2   4  11   -0.07    0.19
   2   4 -11    0.34    0.16
  -1  -4  11    0.60    0.20
   1  -4 -11    0.95    0.11
   1  -4 -11    0.97    0.16
  -1   4  11    0.76    0.22
   1   4 -11    1.02    0.18
   0  -4 -11    3.40    0.26
   0  -4 -11    2.96    0.20
   0   4  11    3.02    0.30
   0   4 -11    3.24    0.26
  -1  -4 -11    0.43    0.11
   1  -4  11    0.40    0.18
  -1  -4 -11    0.43    0.14
   1   4  11    0.38    0.20
  -1   4 -11    0.54    0.17
  -2  -4 -11    0.34    0.12
  -2  -4 -11    0.18    0.13
   2  -4  11    0.27    0.18
  -2   4 -11    0.29    0.17
   2   4  11    0.50    0.20
  -3  -4 -11    8.89    0.40
  -3  -4 -11    9.64    0.40
   3   4  11   10.21    0.49
  -3   4 -11    8.88    0.46
  -4  -4 -11    0.23    0.15
  -4   4 -11    0.14    0.18
   4   4  11    0.54    0.21
   5   4  11   20.88    0.79
  -5   4 -11   20.90    0.77
  -6  -4 -11   -0.04    0.16
   6   4  11    0.26    0.20
  -6   4 -11    0.20    0.19
  -7  -4 -11    0.09    0.18
  -7   4 -11    0.40    0.21
   7   4  11    0.24    0.20
  -7   4 -11    0.16    0.20
  -8  -4 -11   -0.10    0.19
   8   4  11    0.12    0.20
  -8   4 -11    0.18    0.21
  -8   4 -11    0.09    0.20
  -9  -4 -11   14.22    0.62
  -9   4 -11   13.88    0.68
   9   4  11   14.05    0.63
  -9   4 -11   14.65    0.65
 -10  -4 -11    0.14    0.22
 -10   4 -11    0.10    0.24
 -10   4 -11    0.20    0.23
 -11  -4 -11   -0.03    0.23
 -11   4 -11    0.28    0.24
 -11   4 -11    0.09    0.25
 -12  -4 -11    0.36    0.26
 -12   4 -11    0.37    0.26
 -12   4 -11    0.06    0.26
  16  -5 -11    0.28    0.33
 -16  -5  11    0.05    0.37
  16   5 -11    0.27    0.30
 -15  -5  11    2.37    0.43
  15  -5 -11    2.96    0.40
  15   5 -11    3.20    0.40
  14  -5 -11    0.57    0.30
 -14  -5  11    0.82    0.36
  14   5 -11    0.54    0.27
 -13  -5  11    1.24    0.36
  13  -5 -11    1.68    0.33
  13   5 -11    1.74    0.32
  12  -5 -11    1.90    0.32
 -12  -5  11    2.16    0.36
  12   5 -11    1.66    0.29
 -11  -5  11    0.58    0.29
  11  -5 -11    0.36    0.25
  11   5 -11    1.09    0.26
  10  -5 -11    0.02    0.22
 -10  -5  11   -0.08    0.28
  10   5 -11   -0.10    0.20
  -9  -5  11   -0.02    0.27
   9  -5 -11    0.06    0.22
   9   5 -11    0.03    0.20
  -8  -5  11    2.83    0.34
   8  -5 -11    3.22    0.31
   8   5 -11    2.61    0.29
   7  -5 -11   15.39    0.66
  -7  -5  11   17.05    0.72
  -7   5  11   14.36    0.67
   7   5 -11   15.18    0.66
   6  -5 -11    0.49    0.20
  -6  -5  11    0.33    0.26
  -6   5  11   -0.12    0.20
   6   5 -11   -0.14    0.18
  -5  -5  11    1.11    0.27
   5  -5 -11    1.12    0.22
   5   5 -11    1.07    0.22
  -5   5  11    1.14    0.25
  -4  -5  11    0.39    0.24
   4  -5 -11    0.68    0.20
   4   5 -11    0.45    0.19
  -4   5  11    0.51    0.22
  -3  -5  11    2.58    0.29
   3  -5 -11    2.04    0.24
  -3   5  11    2.66    0.30
   3   5 -11    2.21    0.25
  -2  -5  11   -0.26    0.21
   2  -5 -11    0.06    0.17
  -2   5  11    0.07    0.21
   2   5 -11   -0.13    0.16
   1  -5 -11   47.02    1.43
  -1   5  11   44.65    1.49
   1   5 -11   46.43    1.47
   0  -5 -11    3.05    0.25
   0  -5  11    2.65    0.29
   0   5  11    2.75    0.30
   0   5 -11    2.74    0.28
  -1  -5 -11   50.16    1.54
   1  -5  11   51.36    1.60
   1   5  11   50.67    1.61
  -1   5 -11   49.68    1.59
  -2  -5 -11    8.57    0.40
  -2   5 -11    7.93    0.46
   2   5  11    7.85    0.45
  -3  -5 -11   -0.15    0.15
   3   5  11    0.00    0.19
  -3   5 -11   -0.21    0.18
  -4  -5 -11    1.69    0.20
  -4   5 -11    1.44    0.24
   4   5  11    1.88    0.26
  -5  -5 -11    3.45    0.27
   5   5  11    3.48    0.31
  -5   5 -11    2.98    0.30
  -6   5 -11   -0.34    0.19
   6   5  11    0.32    0.20
  -7  -5 -11   -0.06    0.19
   7   5  11    0.08    0.20
  -7   5 -11    0.06    0.21
  -7   5 -11    0.16    0.21
  -8  -5 -11    0.98    0.24
  -8   5 -11    0.88    0.25
  -8   5 -11    0.82    0.24
   8   5  11    0.69    0.24
  -9  -5 -11    0.17    0.23
  -9   5 -11   -0.09    0.23
  -9   5 -11   -0.11    0.21
   9   5  11   -0.13    0.21
 -10  -5 -11    1.03    0.26
 -10   5 -11    1.24    0.28
  10   5  11    0.73    0.25
 -10   5 -11    0.66    0.26
 -11  -5 -11    0.57    0.26
 -11   5 -11   -0.09    0.24
 -11   5 -11    0.10    0.24
  15  -6 -11   -0.18    0.33
 -15  -6  11   -0.26    0.35
  15   6 -11    0.16    0.28
  14  -6 -11    1.94    0.37
 -14  -6  11   -0.02    0.36
  14   6 -11    0.87    0.31
 -13  -6  11    0.10    0.34
  13  -6 -11    0.72    0.31
  13   6 -11    0.18    0.27
  12  -6 -11    0.25    0.27
 -12  -6  11    0.20    0.32
  12   6 -11    0.36    0.27
 -11  -6  11    0.30    0.32
  11  -6 -11   -0.38    0.25
  11   6 -11    0.45    0.25
  10  -6 -11    6.42    0.52
 -10  -6  11    7.48    0.62
  10   6 -11    6.58    0.50
   9  -6 -11    4.00    0.38
  -9  -6  11    3.81    0.41
   9   6 -11    3.38    0.35
   8  -6 -11   -0.10    0.23
  -8  -6  11   -0.04    0.27
   8   6 -11    0.22    0.22
   7  -6 -11    3.49    0.34
  -7  -6  11    4.51    0.41
  -7   6  11    3.63    0.37
   7   6 -11    3.21    0.33
   6  -6 -11    7.51    0.48
  -6  -6  11    8.16    0.56
   6   6 -11    6.18    0.48
  -6   6  11    6.61    0.49
   5  -6 -11   10.74    0.54
  -5  -6  11   11.52    0.62
   5   6 -11   11.53    0.58
  -5   6  11   10.46    0.60
  -4  -6  11    0.63    0.26
   4  -6 -11    0.20    0.20
   4   6 -11    0.44    0.22
  -4   6  11    0.44    0.23
   3  -6 -11    2.04    0.25
  -3  -6  11    2.37    0.31
   3   6 -11    2.07    0.27
  -3   6  11    1.80    0.30
   2  -6 -11   -0.10    0.18
   2   6 -11    0.01    0.19
  -2   6  11    0.08    0.21
  -1  -6  11    0.00    0.23
   1  -6 -11   -0.08    0.18
   1   6 -11    0.13    0.19
  -1   6  11    0.20    0.21
   0  -6 -11    0.65    0.20
   0  -6  11    0.36    0.25
   0   6  11    0.38    0.22
   0   6 -11    0.50    0.21
   1  -6  11    7.59    0.52
  -1  -6 -11    6.50    0.39
  -1   6 -11    6.79    0.44
   1   6  11    6.42    0.43
  -2  -6 -11    3.63    0.28
   2   6  11    4.10    0.36
[truncated: 171,606 more chars]
