# Supplementary material for: Crystal structure and Hirshfeld surface analysis of 2,2,2-tri­chloro-N,N-bis­{[(1RS,4SR)-1,4-di­hydro-1,4-ep­oxy­naphthalen-1-yl]meth­yl}acetamide
Source: Acta Crystallogr E Crystallogr Commun. 2021 Sep 28;77(Pt 10):1048–53. doi: 10.1107/S2056989021009907 (PMC8491519; doi:10.1107/S2056989021009907)
Supplement: Supplementary file 2 [file e-77-01048-Isup2.hkl]

data_I                                                                          
_shelx_title ' 9F in P2(1)/n'                                                   
_shelx_refln_list_code          4                                               
_shelx_F_calc_maximum      212.09                                               
_exptl_crystal_F_000       976.00                                               
_reflns_d_resolution_high  0.7665                                               
                                                                                
loop_                                                                           
 _space_group_symop_operation_xyz                                               
 'x, y, z'                                                                      
 '-x+1/2, y+1/2, -z+1/2'                                                        
 '-x, -y, -z'                                                                   
 'x-1/2, -y-1/2, z-1/2'                                                         
                                                                                
_cell_length_a    15.0134                                                       
_cell_length_b     8.1336                                                       
_cell_length_c    18.2841                                                       
_cell_angle_alpha  90.000                                                       
_cell_angle_beta  104.307                                                       
_cell_angle_gamma  90.000                                                       
                                                                                
_shelx_F_squared_multiplier     1.000                                           
                                                                                
loop_                                                                           
 _refln_index_h                                                                 
 _refln_index_k                                                                 
 _refln_index_l                                                                 
 _refln_F_squared_calc                                                          
 _refln_F_squared_meas                                                          
 _refln_F_squared_sigma                                                         
 _refln_observed_status                                                         
   4   0   0      11071.64      11153.88       184.29 o                         
   6   0   0         77.35         61.79         3.53 o                         
   8   0   0       4513.19       4742.30        97.56 o                         
  10   0   0         23.00         19.75         5.56 o                         
  12   0   0        258.04        248.40        13.18 o                         
  14   0   0       1474.89       1524.76        37.37 o                         
  16   0   0        221.39        275.96        22.81 o                         
  18   0   0         20.40         10.97        13.60 o                         
   2   1   0        913.78        936.27        18.31 o                         
   3   1   0         32.29         53.92         1.70 o                         
   4   1   0      18364.31      18118.74       212.07 o                         
   5   1   0       1124.57       1095.82        15.46 o                         
   6   1   0       2488.42       2335.45        31.15 o                         
   7   1   0        123.83         70.16         3.66 o                         
   8   1   0         61.29         52.88         3.66 o                         
   9   1   0       1523.82       1477.53        23.96 o                         
  10   1   0       1393.06       1301.02        21.93 o                         
  11   1   0        338.64        366.76        10.46 o                         
  12   1   0        153.72        132.44         6.46 o                         
  13   1   0        365.02        325.46        10.91 o                         
  14   1   0         89.34         85.39         8.36 o                         
  15   1   0          0.37         -3.70         5.89 o                         
  16   1   0         67.25         39.06         9.15 o                         
  17   1   0         95.05         70.84        10.86 o                         
  18   1   0         14.31          4.91         9.60 o                         
   0   2   0      13396.42      13312.48       267.87 o                         
   1   2   0        327.05        270.01         5.88 o                         
   2   2   0         71.73         59.86         7.03 o                         
   3   2   0       4015.67       4088.55        47.96 o                         
   4   2   0        120.29        141.63         3.80 o                         
   5   2   0        869.91       1026.36        12.34 o                         
   6   2   0        491.37        477.54         7.72 o                         
   7   2   0        104.84         76.43         3.97 o                         
   8   2   0          9.50         12.32         3.21 o                         
   9   2   0         34.63         45.17         4.10 o                         
  10   2   0        231.66        212.89         8.57 o                         
  11   2   0        851.58        751.42        15.35 o                         
  12   2   0        239.81        257.79         9.95 o                         
  13   2   0         34.12         25.88         4.95 o                         
  14   2   0         26.30         25.49         5.24 o                         
  15   2   0         27.52         38.68         7.00 o                         
  16   2   0         30.84         40.78         9.77 o                         
  17   2   0          0.44          0.66         9.00 o                         
  18   2   0         32.58         22.31        10.08 o                         
   1   3   0       1998.71       2067.62        30.76 o                         
   2   3   0       8759.66       9300.25       132.33 o                         
   3   3   0        123.57        125.99         3.98 o                         
   4   3   0        407.17        473.14         7.34 o                         
   5   3   0         91.37         86.03         3.46 o                         
   6   3   0        141.59        138.06         4.60 o                         
   7   3   0       4459.17       4517.07        59.37 o                         
   8   3   0         32.19         33.12         3.83 o                         
   9   3   0        117.91        141.20         9.50 o                         
  10   3   0         66.29         68.59         5.19 o                         
  11   3   0          7.59          9.83         5.75 o                         
  12   3   0        598.33        632.63        14.34 o                         
  13   3   0         55.22         65.16         5.93 o                         
  14   3   0         88.07         95.47         8.27 o                         
  15   3   0         53.26         49.33        15.45 o                         
  16   3   0          2.29         -8.22         8.22 o                         
  17   3   0          0.37          0.70         9.15 o                         
  18   3   0          0.21         -9.00         9.00 o                         
   0   4   0        818.23        747.07        18.75 o                         
   1   4   0       1062.56       1081.23        17.71 o                         
   2   4   0        649.61        620.74        12.78 o                         
   3   4   0        981.05       1010.72        17.00 o                         
   4   4   0        115.67        120.37         4.33 o                         
   5   4   0        205.20        229.61         8.32 o                         
   6   4   0        894.91        775.38        12.13 o                         
   7   4   0          5.76          9.16         2.27 o                         
   8   4   0        358.37        324.17         8.32 o                         
   9   4   0          2.59         12.53         4.19 o                         
  10   4   0       1134.78       1123.46        20.83 o                         
  11   4   0        242.06        253.59        14.88 o                         
  12   4   0       1021.85        975.82        19.07 o                         
  13   4   0         12.30          8.18         6.32 o                         
  14   4   0          1.41         11.21         6.87 o                         
  15   4   0          7.81         -5.67         6.63 o                         
  16   4   0         63.02         86.50        11.32 o                         
  17   4   0          2.29         -6.36         9.31 o                         
   1   5   0       1248.11       1182.73        19.80 o                         
   2   5   0         33.67         31.64         4.15 o                         
   3   5   0        972.14       1018.42        17.76 o                         
   4   5   0        307.77        324.07         8.88 o                         
   5   5   0          0.11         -1.18         2.28 o                         
   6   5   0        258.85        285.10         6.44 o                         
   7   5   0         21.72         34.53         2.91 o                         
   8   5   0         66.54         73.04         3.56 o                         
   9   5   0          0.97          7.83         4.41 o                         
  10   5   0         13.83         18.40         4.80 o                         
  11   5   0         18.11         10.62         4.94 o                         
  12   5   0          1.81         -1.52         9.57 o                         
  13   5   0          2.37          4.62         6.58 o                         
  14   5   0        150.71        158.05        10.21 o                         
  15   5   0         49.12         55.21         8.27 o                         
  16   5   0         53.03         40.09        10.39 o                         
   0   6   0        656.20        822.13        22.64 o                         
   1   6   0          0.66         11.41         8.77 o                         
   2   6   0        612.89        625.18        13.40 o                         
   3   6   0        358.21        409.88        18.11 o                         
   4   6   0        585.15        535.74        10.52 o                         
   5   6   0        617.91        601.26        11.48 o                         
   6   6   0        265.77        281.07         7.08 o                         
   7   6   0         86.35         84.12         4.20 o                         
   8   6   0        184.99        216.61         8.74 o                         
   9   6   0          6.26         12.08         4.71 o                         
  10   6   0         73.31         55.13         7.82 o                         
  11   6   0          2.63          0.10         6.23 o                         
  12   6   0         26.83         31.39         7.24 o                         
  13   6   0         61.50         60.62         8.19 o                         
  14   6   0         33.15         27.28         7.76 o                         
  15   6   0          0.25         -7.34         7.34 o                         
   1   7   0          3.24         19.46         7.68 o                         
   2   7   0         48.89         55.17         6.19 o                         
   3   7   0        288.27        247.55        11.27 o                         
   4   7   0          2.08         -0.33         4.40 o                         
   5   7   0        136.31        114.69         6.64 o                         
   6   7   0         85.56         77.74         4.18 o                         
   7   7   0          1.55          3.62         4.01 o                         
   8   7   0         13.06          5.58         3.89 o                         
   9   7   0         41.70         39.92         7.06 o                         
  10   7   0         20.34         27.62         7.16 o                         
  11   7   0         82.91         85.40         8.69 o                         
  12   7   0         22.21         18.62         7.57 o                         
  13   7   0          0.41         -7.06         7.06 o                         
  14   7   0         14.27         19.91         8.17 o                         
   0   8   0       3868.27       3914.82        84.53 o                         
   1   8   0          9.45          1.00         5.79 o                         
   2   8   0        146.12        150.14         8.30 o                         
   3   8   0          9.70          5.93         4.85 o                         
   4   8   0        239.24        231.18        12.73 o                         
   5   8   0         23.45         27.89         5.50 o                         
   6   8   0         32.30         48.85         7.28 o                         
   7   8   0          1.23         -0.12         7.74 o                         
   8   8   0         96.64         76.44        10.05 o                         
   9   8   0          3.40          4.79         9.21 o                         
  10   8   0        119.39        104.65         9.45 o                         
  11   8   0          0.65          9.79         8.61 o                         
  12   8   0          0.97          0.48         7.83 o                         
   1   9   0          8.63         11.22         5.51 o                         
   2   9   0        102.97        106.74         7.32 o                         
   3   9   0          0.21         -6.56         6.93 o                         
   4   9   0        525.97        558.18        17.65 o                         
   5   9   0          4.52          2.83         9.05 o                         
   6   9   0         60.91         75.96         8.74 o                         
   7   9   0         34.05         48.83         9.68 o                         
   8   9   0         22.45         19.72         9.29 o                         
   9   9   0         21.18         23.08         8.23 o                         
   0  10   0         77.10         86.87        16.67 o                         
   1  10   0         17.72         24.90        10.39 o                         
   2  10   0         18.08         30.40        10.39 o                         
   3  10   0         14.03         12.69         9.83 o                         
   4  10   0        159.92        169.30        11.30 o                         
   5  10   0         80.91         61.28         9.16 o                         
   6  10   0          3.05         10.05         8.49 o                         
 -19   0   1         25.77         28.08        14.48 o                         
 -17   0   1         76.74         96.96        15.79 o                         
 -15   0   1        187.44        209.79        38.17 o                         
 -13   0   1         32.74          7.79         6.66 o                         
 -11   0   1        111.21         93.34         7.60 o                         
  -9   0   1          2.15         -4.31         4.31 o                         
  -7   0   1       1753.51       1856.22        40.17 o                         
  -5   0   1       2143.18       2106.77        44.05 o                         
  -3   0   1      13810.10      13862.09       279.98 o                         
   3   0   1        479.00        522.83         7.69 o                         
   5   0   1        929.85        926.63        17.22 o                         
   7   0   1        751.75        959.10        22.49 o                         
   9   0   1       2106.24       2385.49        51.49 o                         
  11   0   1         47.07         45.15         6.49 o                         
  13   0   1        822.92        732.19        22.18 o                         
  15   0   1        222.59        158.82        16.23 o                         
  17   0   1        119.70        120.65        16.67 o                         
 -19   1   1          1.64         15.09        10.22 o                         
 -18   1   1         32.63         40.34        10.67 o                         
 -17   1   1         13.68         10.31         9.31 o                         
 -16   1   1         96.30         83.13        11.22 o                         
 -15   1   1          2.07          3.56         5.23 o                         
 -14   1   1         79.53         73.24         6.25 o                         
 -13   1   1          2.89          0.99         4.53 o                         
 -12   1   1        180.79        173.24         7.27 o                         
 -11   1   1        198.28        205.66         8.19 o                         
 -10   1   1         54.89         43.91         4.31 o                         
  -9   1   1        490.12        514.04        11.07 o                         
  -8   1   1         15.30          7.55         2.89 o                         
  -7   1   1        369.91        368.08         8.54 o                         
  -6   1   1          2.25          2.68         1.98 o                         
  -5   1   1      13327.38      13458.02       171.23 o                         
  -4   1   1        299.76        258.49         6.62 o                         
  -3   1   1        635.89        629.54         9.06 o                         
  -2   1   1       4500.10       3787.45       174.04 o                         
   1   1   1       8379.35       6039.71       191.78 o                         
   2   1   1       5923.23       6282.80        81.89 o                         
   3   1   1      19742.60      19897.68       189.87 o                         
   4   1   1       1729.99       1883.71        19.83 o                         
   5   1   1        976.46        962.33        11.68 o                         
   6   1   1       4578.37       4798.15        62.11 o                         
   7   1   1       2284.72       2475.44        36.91 o                         
   8   1   1       1048.54       1043.83        17.55 o                         
   9   1   1       1757.49       1799.33        28.29 o                         
  10   1   1         59.40         63.09         4.70 o                         
  11   1   1        465.63        467.89        11.68 o                         
  12   1   1         28.92         33.15         4.77 o                         
  13   1   1        101.69         97.37         6.02 o                         
  14   1   1         44.07         42.01         6.39 o                         
  15   1   1          8.79         -0.09         7.60 o                         
  16   1   1        170.18        167.49        22.16 o                         
  17   1   1        156.85        159.70        12.72 o                         
  18   1   1          9.74         -6.32        12.06 o                         
 -18   2   1         63.87         62.14        16.67 o                         
 -17   2   1          3.73          1.89         9.29 o                         
 -16   2   1        110.87        133.25         9.60 o                         
 -15   2   1         21.47         27.31         6.52 o                         
 -14   2   1        123.46        144.77        13.11 o                         
 -13   2   1         71.42         64.49         5.78 o                         
 -12   2   1        299.26        314.13        10.35 o                         
 -11   2   1         22.04         23.06         4.40 o                         
 -10   2   1        819.34        834.09        15.84 o                         
  -9   2   1       1843.46       1992.03        31.20 o                         
  -8   2   1       2220.99       2326.28        35.48 o                         
  -7   2   1          0.79          5.40         2.80 o                         
  -6   2   1        489.63        394.58         7.59 o                         
  -5   2   1         11.30          8.17         2.01 o                         
  -4   2   1       6524.86       6492.52        76.14 o                         
  -3   2   1         16.86         23.30         1.94 o                         
  -2   2   1       3718.92       3842.92        49.48 o                         
  -1   2   1        695.86        673.95        10.86 o                         
   0   2   1       6743.87       6898.73        87.62 o                         
   1   2   1       2690.21       2783.11        35.98 o                         
   2   2   1      29004.46      29503.90       341.87 o                         
   3   2   1       2598.54       2670.76        31.72 o                         
   4   2   1         42.76         41.07         1.99 o                         
   5   2   1       5188.61       5420.05        63.57 o                         
   6   2   1        609.57        595.25         9.88 o                         
   7   2   1         19.45         25.98         2.77 o                         
   8   2   1       4075.45       4151.94        54.69 o                         
   9   2   1        132.82        153.59         6.17 o                         
  10   2   1        305.15        276.76        10.51 o                         
  11   2   1         25.75         28.19         4.52 o                         
  12   2   1        239.12        220.24         8.95 o                         
  13   2   1        517.27        531.15        15.20 o                         
  14   2   1         31.99         27.76         7.99 o                         
  15   2   1         36.07         23.66        13.16 o                         
  16   2   1         29.63         13.56         8.84 o                         
  17   2   1         58.81         49.52        10.24 o                         
  18   2   1          3.43         -6.36        12.94 o                         
 -18   3   1          0.09          1.97         9.62 o                         
 -17   3   1          0.00        -10.11        13.16 o                         
 -16   3   1        103.30        102.18         9.03 o                         
 -15   3   1        192.81        212.10        10.80 o                         
 -14   3   1        147.56        162.83         7.99 o                         
 -13   3   1         21.80         26.89         5.26 o                         
 -12   3   1          0.02         -0.14         4.36 o                         
 -11   3   1        640.17        594.34        13.63 o                         
 -10   3   1       3214.76       3240.65        49.24 o                         
  -9   3   1        484.31        497.05        11.62 o                         
  -8   3   1        631.67        624.50        12.66 o                         
  -7   3   1       2036.30       2132.59        32.90 o                         
  -6   3   1        390.35        428.76         8.23 o                         
  -5   3   1       5007.34       5552.86        65.24 o                         
  -4   3   1        832.04        873.08        13.01 o                         
  -3   3   1       1270.52       1231.24        17.18 o                         
  -2   3   1       1330.16       1491.35        22.81 o                         
  -1   3   1         12.48          7.52         2.23 o                         
   0   3   1       2294.71       2215.17        32.79 o                         
   1   3   1       3026.49       2900.46        42.39 o                         
   2   3   1        110.14        105.57         4.14 o                         
   3   3   1         81.54         82.95         2.99 o                         
   4   3   1       1585.75       1852.47        22.82 o                         
   5   3   1        442.61        423.64         7.49 o                         
   6   3   1       3522.81       3654.92        43.71 o                         
   7   3   1       2084.59       2039.88        25.43 o                         
   8   3   1        291.94        370.40         9.80 o                         
   9   3   1        107.02        120.20         6.10 o                         
  10   3   1        243.98        262.50         9.31 o                         
  11   3   1          0.19         -2.74         4.19 o                         
  12   3   1        121.96        137.53         6.76 o                         
  13   3   1         10.18          8.19         6.08 o                         
  14   3   1          8.74         16.23         6.48 o                         
  15   3   1         68.23         48.71         9.31 o                         
  16   3   1          0.40         -8.07         8.07 o                         
  17   3   1          5.01         13.92        11.41 o                         
 -17   4   1         25.54         23.20        10.08 o                         
 -16   4   1          0.27         10.31         7.51 o                         
 -15   4   1          3.70          7.12         7.00 o                         
 -14   4   1         64.97         80.14         8.82 o                         
 -13   4   1         90.27        103.44         6.86 o                         
 -12   4   1        420.88        433.21        12.50 o                         
 -11   4   1          4.40         10.74         4.58 o                         
 -10   4   1        263.62        285.69        10.33 o                         
  -9   4   1        233.84        220.16         8.70 o                         
  -8   4   1        294.22        286.82        12.89 o                         
  -7   4   1          7.19         13.80         3.56 o                         
  -6   4   1          7.08          9.17         2.00 o                         
  -5   4   1         80.52         96.74         3.89 o                         
  -4   4   1          3.27          2.98         2.20 o                         
  -3   4   1        537.46        633.45        10.34 o                         
  -2   4   1         73.12         69.47         3.86 o                         
  -1   4   1         72.26         93.14         4.08 o                         
   0   4   1        680.11        653.92        15.77 o                         
   1   4   1        747.56        686.05        12.39 o                         
   2   4   1       1898.00       2076.08        31.48 o                         
   3   4   1      10672.42      11490.19       163.70 o                         
   4   4   1          0.09          1.99         2.01 o                         
   5   4   1        107.39        102.02         3.50 o                         
   6   4   1         14.92         16.62         2.63 o                         
   7   4   1       2187.52       2110.03        26.53 o                         
   8   4   1          3.19          2.29         2.51 o                         
   9   4   1       4567.57       4493.08        59.84 o                         
  10   4   1          0.20          1.67         4.17 o                         
  11   4   1        415.88        398.06        12.66 o                         
  12   4   1          5.26         11.08         5.89 o                         
  13   4   1          2.87         12.95        11.42 o                         
  14   4   1         33.21         45.48         7.89 o                         
  15   4   1         21.46         12.15         9.87 o                         
  16   4   1          0.14         -2.19         9.00 o                         
  17   4   1          6.77          8.98         9.46 o                         
 -16   5   1         11.02         14.82         7.90 o                         
 -15   5   1         66.15         89.23         9.28 o                         
 -14   5   1          0.33         -3.13         6.83 o                         
 -13   5   1          1.28          1.39         6.48 o                         
 -12   5   1          4.32          2.01         5.03 o                         
 -11   5   1         69.57         77.26         6.11 o                         
 -10   5   1        831.35        818.36        16.82 o                         
  -9   5   1        611.09        596.20        14.50 o                         
  -8   5   1          1.69          8.79         4.18 o                         
  -7   5   1        824.32        809.09        12.08 o                         
  -6   5   1        294.80        274.17         6.74 o                         
  -5   5   1          2.55          1.03         2.60 o                         
  -4   5   1         58.50         65.41         3.49 o                         
  -3   5   1         62.47         50.26         5.15 o                         
  -2   5   1        358.10        399.86        21.46 o                         
  -1   5   1       1203.60       1227.20        20.40 o                         
   0   5   1       1466.39       1463.18        23.63 o                         
   1   5   1        601.27        572.13        11.72 o                         
   2   5   1         76.05         60.53         4.08 o                         
   3   5   1       2210.72       2299.30        35.37 o                         
   4   5   1          3.92          7.15         2.71 o                         
   5   5   1       1183.64       1170.60        16.03 o                         
   6   5   1        438.07        441.45        10.33 o                         
   7   5   1        334.81        348.33         7.49 o                         
   8   5   1        117.22        113.03         4.68 o                         
   9   5   1        300.77        293.81         8.68 o                         
  10   5   1        200.07        203.98         7.96 o                         
  11   5   1        178.14        159.46         9.03 o                         
  12   5   1         86.00         86.44         7.84 o                         
  13   5   1        141.44        166.33         9.96 o                         
  14   5   1          0.55         -5.19        10.43 o                         
  15   5   1         40.02         25.85        18.87 o                         
  16   5   1         18.23         16.22         9.60 o                         
 -15   6   1          5.46          8.63         7.66 o                         
 -14   6   1        226.22        227.72        13.45 o                         
 -13   6   1          2.01         -0.89         6.78 o                         
 -12   6   1          5.25         -5.52         6.52 o                         
 -11   6   1         12.38         10.68         6.39 o                         
 -10   6   1          9.18          7.14         6.78 o                         
  -9   6   1        362.67        323.73        10.96 o                         
  -8   6   1       2084.09       1946.89        32.13 o                         
  -7   6   1          0.03         -0.80         2.71 o                         
  -6   6   1        324.46        339.24         7.55 o                         
  -5   6   1        194.33        198.09         6.37 o                         
  -4   6   1        181.88        171.81         5.74 o                         
  -3   6   1         47.19         35.25         5.90 o                         
  -2   6   1        368.60        334.69        11.78 o                         
  -1   6   1        325.44        454.53        17.92 o                         
   0   6   1       4843.57       4857.96        71.67 o                         
   1   6   1        705.65        904.37        75.17 o                         
   2   6   1        910.85        918.32        17.16 o                         
   3   6   1        158.18        164.77         8.11 o                         
   4   6   1       1431.94       1407.24        21.05 o                         
   5   6   1        106.47        114.07         4.33 o                         
   6   6   1         18.10         21.87         3.56 o                         
   7   6   1         13.58         15.62         3.18 o                         
   8   6   1        694.01        662.34        13.00 o                         
   9   6   1         12.76         18.16         4.66 o                         
  10   6   1          2.96          2.33         6.05 o                         
  11   6   1         27.66         23.51         6.65 o                         
  12   6   1         79.47         71.33         9.57 o                         
  13   6   1          1.20          3.73         6.74 o                         
  14   6   1         78.46         70.46         9.03 o                         
  15   6   1         10.83         -8.11         9.29 o                         
 -14   7   1          0.05          0.10         7.46 o                         
 -13   7   1          7.31          3.28         7.39 o                         
 -12   7   1         42.11         44.18         7.99 o                         
 -11   7   1         27.45         30.44         7.54 o                         
 -10   7   1         57.23         43.44         7.31 o                         
  -9   7   1         66.64         74.73         6.50 o                         
  -8   7   1          1.82          5.15         7.31 o                         
  -7   7   1          0.73          7.69         5.13 o                         
  -6   7   1         62.99         66.29         4.44 o                         
  -5   7   1         55.02         55.41         4.11 o                         
  -4   7   1        177.37        159.15         5.80 o                         
  -3   7   1        195.43        175.90         5.95 o                         
  -2   7   1          0.73          4.89        13.25 o                         
  -1   7   1        760.82        918.23        52.62 o                         
   0   7   1       2251.04       2256.92        36.08 o                         
   1   7   1        525.03        584.72        26.03 o                         
   2   7   1        275.59        346.72        10.94 o                         
   3   7   1        114.60         92.61         5.98 o                         
   4   7   1        185.61        190.49         6.49 o                         
   5   7   1         30.16         18.13         4.57 o                         
   6   7   1        519.42        516.83         9.75 o                         
   7   7   1         57.81         43.13         7.41 o                         
   8   7   1         23.32         12.86         4.66 o                         
   9   7   1        123.31        135.87         7.27 o                         
  10   7   1          0.13         -6.39         6.39 o                         
  11   7   1         48.52         62.61        12.90 o                         
  12   7   1         24.82         39.42         7.84 o                         
  13   7   1         10.91          4.30         7.64 o                         
 -12   8   1         16.78         12.48         8.07 o                         
 -11   8   1        175.63        170.78        11.14 o                         
 -10   8   1          0.62          3.32         7.20 o                         
  -9   8   1         28.93         32.12         7.60 o                         
  -8   8   1         49.15         52.35         7.86 o                         
  -7   8   1         11.10         -3.05        12.72 o                         
  -6   8   1          8.22         13.01         5.16 o                         
  -5   8   1         13.85         19.34         5.34 o                         
  -4   8   1         38.72         49.64         5.80 o                         
  -3   8   1        148.40        126.65         9.59 o                         
  -2   8   1        611.87        604.10        24.00 o                         
  -1   8   1          7.37          9.81         6.90 o                         
   0   8   1        749.46        745.94        19.76 o                         
   1   8   1         26.20         31.24         5.28 o                         
   2   8   1        348.46        329.88        11.20 o                         
   3   8   1         75.07         63.95         6.00 o                         
   4   8   1        179.74        184.45         8.16 o                         
   5   8   1          0.11          5.73         4.69 o                         
   6   8   1         22.38         11.69         6.55 o                         
   7   8   1         25.74         30.86         8.00 o                         
   8   8   1          4.94         -5.79         7.56 o                         
   9   8   1        103.33        102.94         9.11 o                         
  10   8   1         23.96         43.38         8.00 o                         
  11   8   1         83.28         97.62         9.60 o                         
  12   8   1          7.85         10.03         8.00 o                         
 -10   9   1          0.08         -7.55         7.55 o                         
  -9   9   1         90.80         82.59         9.68 o                         
  -8   9   1          2.31         14.26         7.60 o                         
  -7   9   1        104.11         82.65        10.67 o                         
  -6   9   1         61.25         78.55         9.02 o                         
  -5   9   1         30.60         25.56         7.60 o                         
  -4   9   1         21.13         30.13         6.00 o                         
  -3   9   1          3.04          0.68         5.41 o                         
  -2   9   1         15.28         31.39         5.94 o                         
  -1   9   1        213.71        214.46         9.25 o                         
   0   9   1          5.59         -3.30         5.06 o                         
   1   9   1          0.80         10.30         6.69 o                         
   2   9   1        124.10        128.15        11.39 o                         
   3   9   1         63.40         37.14         7.82 o                         
   4   9   1        102.04        115.44         9.44 o                         
   5   9   1        105.86         93.16         9.10 o                         
   6   9   1          3.05          2.00         6.91 o                         
   7   9   1         94.18        106.11        15.14 o                         
   8   9   1         60.71         85.64        31.81 o                         
   9   9   1         22.49         14.92         8.15 o                         
  -6  10   1         49.82         84.84        12.67 o                         
  -5  10   1          2.34         -9.91         9.91 o                         
  -4  10   1         53.21         50.63        11.47 o                         
  -3  10   1          0.08         -9.04        10.97 o                         
  -2  10   1         37.24         33.18        10.70 o                         
  -1  10   1         37.05         36.83        10.84 o                         
   0  10   1         21.14         25.37        10.39 o                         
   1  10   1          4.60         -0.75         7.22 o                         
   2  10   1        497.82        552.71        37.14 o                         
   3  10   1         65.20         50.34         8.92 o                         
   4  10   1        100.15        115.49        10.33 o                         
   5  10   1         83.50         78.20         9.72 o                         
 -18   0   2         17.72         16.23        13.16 o                         
 -16   0   2        106.40         99.07        10.18 o                         
 -14   0   2        101.86         98.44         9.29 o                         
 -12   0   2         20.96         33.78         6.80 o                         
 -10   0   2        693.13        695.02        19.51 o                         
  -8   0   2       2901.08       2808.18        59.25 o                         
  -6   0   2       2883.74       2460.24        51.65 o                         
  -4   0   2        576.12        498.45        13.82 o                         
   2   0   2        256.56        153.26        18.54 o                         
   4   0   2       7503.65       7736.23        99.18 o                         
   6   0   2          7.16         12.10         4.49 o                         
   8   0   2        140.39        121.59         6.49 o                         
  10   0   2       1515.25       1464.64        33.97 o                         
  12   0   2       1040.74        993.13        26.21 o                         
  14   0   2         43.79         35.98        11.41 o                         
  16   0   2         46.84         24.57        12.28 o                         
  18   0   2        110.20         94.33        16.23 o                         
 -19   1   2          6.17         14.65        10.22 o                         
 -18   1   2         55.48         62.28        13.16 o                         
 -17   1   2          4.21         16.23         7.24 o                         
 -16   1   2          0.04          7.47         5.61 o                         
 -15   1   2        170.59        174.77         8.26 o                         
 -14   1   2        361.55        347.77        11.46 o                         
 -13   1   2         11.26         18.03         4.79 o                         
 -12   1   2          9.27         12.30         6.40 o                         
 -11   1   2        331.29        326.11         9.92 o                         
 -10   1   2         13.16         18.03         3.88 o                         
  -9   1   2        234.32        217.14         7.59 o                         
  -8   1   2         99.01         90.43         4.32 o                         
  -7   1   2       5755.10       6124.91        88.13 o                         
  -6   1   2        329.51        333.14         6.77 o                         
  -5   1   2        227.84        192.61         5.74 o                         
  -4   1   2       1108.20       1098.11        17.00 o                         
  -3   1   2       2046.11       2151.60        31.37 o                         
  -2   1   2      33010.92      32952.88       417.63 o                         
  -1   1   2       8816.90       8062.98       356.70 o                         
   0   1   2       1333.33       1238.96        68.76 o                         
   1   1   2       4687.16       4670.72       149.70 o                         
   2   1   2      19508.58      20408.47       205.69 o                         
   3   1   2       4731.77       4752.06        45.32 o                         
   4   1   2       1931.53       2005.97        20.93 o                         
   5   1   2       1337.47       1326.57        15.58 o                         
   6   1   2        129.03        128.34         4.89 o                         
   7   1   2        482.05        515.93         9.02 o                         
   8   1   2        249.86        285.72         7.78 o                         
   9   1   2        329.75        336.88         8.97 o                         
  10   1   2          0.03          2.98         3.59 o                         
  11   1   2        459.91        470.75        12.98 o                         
  12   1   2        300.68        277.59        12.22 o                         
  13   1   2        100.01        105.79         6.18 o                         
  14   1   2        189.66        223.50        12.56 o                         
  15   1   2          2.74         -6.80         7.45 o                         
  16   1   2          3.28          2.41         8.07 o                         
  17   1   2        141.64        149.42        12.56 o                         
  18   1   2          4.92         -6.04         9.15 o                         
 -18   2   2          0.21          5.26         9.62 o                         
 -17   2   2         61.47         61.26         8.35 o                         
 -16   2   2          5.89          0.11         6.63 o                         
 -15   2   2         76.66         97.27         7.06 o                         
 -14   2   2         60.83         67.11         6.10 o                         
 -13   2   2        125.20        142.94         7.28 o                         
 -12   2   2          8.19          7.52         4.49 o                         
 -11   2   2        220.35        236.72         9.50 o                         
 -10   2   2        116.37        128.78         5.85 o                         
  -9   2   2       2772.13       2809.06        42.61 o                         
  -8   2   2        984.09       1030.13        17.65 o                         
  -7   2   2       1178.16       1088.25        18.09 o                         
  -6   2   2        421.30        396.51        11.75 o                         
  -5   2   2        669.22        702.61        10.86 o                         
  -4   2   2        106.14        125.17         7.12 o                         
  -3   2   2       1661.17       1609.04        24.07 o                         
  -2   2   2       2552.51       2654.68        38.55 o                         
  -1   2   2         89.42         90.60         4.85 o                         
   0   2   2       7479.60       7551.39        97.98 o                         
   1   2   2         18.01         12.87         1.29 o                         
   2   2   2       5841.94       5996.34        64.59 o                         
   3   2   2       3996.49       4444.14        48.15 o                         
   4   2   2        758.51        825.46        10.13 o                         
   5   2   2        211.40        236.85         4.54 o                         
   6   2   2        100.96         94.67         3.30 o                         
   7   2   2       1858.65       1920.75        26.40 o                         
   8   2   2        767.26        806.72        13.13 o                         
   9   2   2       1596.38       1593.77        23.03 o                         
  10   2   2         92.49         80.98         5.08 o                         
  11   2   2        827.41        851.74        16.60 o                         
  12   2   2          0.03          0.05         4.27 o                         
  13   2   2        259.04        252.74        15.71 o                         
  14   2   2         22.00         24.61         8.22 o                         
  15   2   2         15.45         21.06         8.38 o                         
  16   2   2          7.97         -5.17         8.22 o                         
  17   2   2         42.90         34.52        14.04 o                         
  18   2   2          0.29         -1.81         9.15 o                         
 -18   3   2         56.49         39.44        10.70 o                         
 -17   3   2         12.43         -3.49         9.62 o                         
 -16   3   2         10.70          3.25         7.82 o                         
 -15   3   2         36.85         43.88         6.24 o                         
 -14   3   2         83.64        100.57         6.91 o                         
 -13   3   2          0.07         -1.91         4.72 o                         
 -12   3   2         11.63          7.16         6.71 o                         
 -11   3   2          1.37          2.98         4.37 o                         
 -10   3   2        564.93        555.55        20.52 o                         
  -9   3   2         54.70         57.14         4.50 o                         
  -8   3   2        543.00        487.95        19.00 o                         
  -7   3   2        395.77        448.12        14.43 o                         
  -6   3   2        117.82        133.31         6.09 o                         
  -5   3   2        149.52        171.27         8.04 o                         
  -4   3   2       2991.99       2989.68        44.09 o                         
  -3   3   2        157.75        184.54         4.63 o                         
  -2   3   2        801.59        750.90        12.72 o                         
  -1   3   2       2884.07       3016.91        44.09 o                         
   0   3   2       1451.83       1435.11        21.99 o                         
   1   3   2       2193.98       2022.65        30.16 o                         
   2   3   2        134.38        156.95         5.30 o                         
   3   3   2       7713.80       8083.61       102.84 o                         
   4   3   2        344.08        329.89         5.95 o                         
   5   3   2       4376.60       4566.46        59.20 o                         
   6   3   2        322.16        377.63         6.78 o                         
   7   3   2        150.83        135.40         4.29 o                         
   8   3   2       2968.48       2978.36        40.29 o                         
   9   3   2         25.47         22.44         3.43 o                         
  10   3   2        415.64        403.06        10.82 o                         
  11   3   2        229.73        208.52         8.15 o                         
  12   3   2          0.71         -2.41         5.40 o                         
  13   3   2        407.33        357.78        13.66 o                         
  14   3   2          1.32         10.02         6.24 o                         
  15   3   2          5.40         11.37         8.53 o                         
  16   3   2          3.89          2.41         8.69 o                         
  17   3   2         42.11         24.51         9.60 o                         
 -17   4   2          2.69         -5.29         7.50 o                         
 -16   4   2        163.51        153.81        10.47 o                         
 -15   4   2         22.41         32.72         7.66 o                         
 -14   4   2        370.87        446.75        13.60 o                         
 -13   4   2          0.01          6.03         4.99 o                         
 -12   4   2        619.75        684.38        15.50 o                         
 -11   4   2        102.23        108.23        14.27 o                         
 -10   4   2        752.07        785.86        16.11 o                         
  -9   4   2          6.49          5.96         4.10 o                         
  -8   4   2        299.45        274.48         9.18 o                         
  -7   4   2        104.66         95.96         6.30 o                         
  -6   4   2       1976.51       1891.96        26.03 o                         
  -5   4   2       1052.56        998.81        19.75 o                         
  -4   4   2         32.15         15.90         2.27 o                         
  -3   4   2        367.91        389.55         7.41 o                         
  -2   4   2          1.43         -1.86         1.86 o                         
  -1   4   2        218.20        231.45         6.77 o                         
   0   4   2       1396.05       1378.71        21.77 o                         
   1   4   2        254.87        263.12         9.72 o                         
   2   4   2       1475.32       1304.95        20.89 o                         
   3   4   2       1776.50       1915.55        26.16 o                         
   4   4   2       3599.12       3514.51        46.10 o                         
   5   4   2         92.43         87.13         3.31 o                         
   6   4   2       1342.68       1453.39        20.68 o                         
   7   4   2       1332.94       1373.74        18.26 o                         
   8   4   2         12.39         15.55         2.87 o                         
   9   4   2         12.18         19.57         3.64 o                         
  10   4   2         60.90         62.91         4.65 o                         
  11   4   2         19.51         21.58         5.89 o                         
  12   4   2        383.40        368.44        13.34 o                         
  13   4   2          1.23         -1.33         5.97 o                         
  14   4   2          4.87          1.16         8.05 o                         
  15   4   2         12.25         13.92         8.84 o                         
  16   4   2         49.06         31.17        13.82 o                         
  17   4   2          6.85          3.73         9.31 o                         
 -17   5   2          9.83         23.83        10.53 o                         
 -16   5   2          4.92          7.65         7.68 o                         
 -15   5   2          0.66         -0.71         7.16 o                         
 -14   5   2         55.04         45.85         7.90 o                         
 -13   5   2         61.59         65.16         7.54 o                         
 -12   5   2         31.11         22.78         5.39 o                         
 -11   5   2          7.08         -3.04         4.76 o                         
 -10   5   2        930.36        963.75        18.86 o                         
  -9   5   2        353.27        362.66        11.16 o                         
  -8   5   2       1035.73       1040.27        19.24 o                         
  -7   5   2        420.11        392.66         8.47 o                         
  -6   5   2         73.97         79.04         5.70 o                         
  -5   5   2       1069.38       1033.99        16.05 o                         
  -4   5   2         17.92         17.22         2.48 o                         
  -3   5   2        976.24       1038.13        15.66 o                         
  -2   5   2        185.08        218.15        12.22 o                         
  -1   5   2         37.03         39.47         4.37 o                         
   0   5   2         77.40         80.24         6.66 o                         
   1   5   2        402.30        423.25         9.90 o                         
   2   5   2       1740.14       1806.38        28.40 o                         
   3   5   2        115.29        156.74         9.72 o                         
   4   5   2        828.50        894.72        22.87 o                         
   5   5   2        150.02        147.02         4.53 o                         
   6   5   2        137.77        139.58         4.61 o                         
   7   5   2         11.40          4.24         2.85 o                         
   8   5   2       1987.93       1868.14        24.31 o                         
   9   5   2        367.43        389.13         9.68 o                         
  10   5   2         72.63         65.95         5.78 o                         
  11   5   2        239.62        221.77        12.15 o                         
  12   5   2          2.86         11.46         6.49 o                         
  13   5   2        114.34        118.59        15.54 o                         
  14   5   2          0.02          0.96        15.57 o                         
  15   5   2          2.76         10.41         9.15 o                         
  16   5   2          0.80         -0.54         9.12 o                         
 -15   6   2         29.59         34.47         8.43 o                         
 -14   6   2         86.98         95.63        14.37 o                         
 -13   6   2         15.65         21.10         7.48 o                         
 -12   6   2          6.21         19.38        13.77 o                         
 -11   6   2        137.73        137.88         7.52 o                         
 -10   6   2         30.84         26.57         5.24 o                         
  -9   6   2         18.07         12.52         4.94 o                         
  -8   6   2          4.37         19.76         5.76 o                         
  -7   6   2        203.27        169.31         8.80 o                         
  -6   6   2        143.04        144.60         6.85 o                         
  -5   6   2         13.09         11.16         3.04 o                         
  -4   6   2        334.77        332.09         7.91 o                         
  -3   6   2          5.65          9.20         2.62 o                         
  -2   6   2       1001.98       1041.49        18.86 o                         
  -1   6   2          0.56         -1.22         5.37 o                         
   0   6   2        392.19        479.96        27.61 o                         
   1   6   2        158.04        200.28        24.00 o                         
   2   6   2          5.96          4.83         5.19 o                         
   3   6   2         51.06         27.27         5.26 o                         
   4   6   2        219.92        233.18         7.74 o                         
   5   6   2        144.56        155.20         5.08 o                         
   6   6   2          2.66          4.35         2.88 o                         
   7   6   2         56.46         50.28         4.06 o                         
   8   6   2        305.96        302.79        10.05 o                         
   9   6   2        252.00        271.31         9.77 o                         
  10   6   2         25.33         22.33         5.16 o                         
  11   6   2         94.53         85.46         8.11 o                         
  12   6   2          6.75          2.16         6.65 o                         
  14   6   2          2.51         -3.29         8.84 o                         
  15   6   2          2.19         -9.12         9.12 o                         
 -14   7   2         15.07          7.78        11.92 o                         
 -13   7   2        180.44        208.73        12.18 o                         
 -12   7   2         11.00          6.89         7.31 o                         
 -11   7   2          1.45          4.17         6.75 o                         
 -10   7   2          9.34          9.80         5.36 o                         
  -9   7   2          2.01         -4.88         4.88 o                         
  -8   7   2         31.11         30.47         5.38 o                         
  -7   7   2        939.63        866.74        25.17 o                         
  -6   7   2         44.66         39.58         5.46 o                         
  -5   7   2       1517.06       1508.24        26.15 o                         
  -4   7   2         32.51         28.77         4.95 o                         
  -3   7   2        328.88        330.32        29.00 o                         
  -2   7   2       1631.76       1655.87        28.02 o                         
  -1   7   2       1209.73       1218.88        27.10 o                         
   1   7   2       1036.18       1021.45        23.49 o                         
   2   7   2        687.04        701.95        17.10 o                         
   3   7   2        924.76        872.18        17.37 o                         
   4   7   2        499.62        508.20        11.05 o                         
   5   7   2          2.99          3.14         3.14 o                         
   6   7   2          0.13         -1.88         3.76 o                         
   7   7   2          7.47          2.52         6.59 o                         
   8   7   2          9.27         -4.57         6.14 o                         
   9   7   2        265.16        260.14         9.83 o                         
  10   7   2          0.11          3.20         5.02 o                         
  11   7   2         85.68         87.33         8.76 o                         
  12   7   2          1.83         11.08        10.37 o                         
  13   7   2          4.45          6.13         9.46 o                         
 -12   8   2          5.90         -0.30         7.86 o                         
 -11   8   2         15.19         -5.68        12.62 o                         
 -10   8   2          8.28         17.84         7.38 o                         
  -9   8   2         54.44         48.76         7.99 o                         
  -8   8   2         79.72         75.07         6.87 o                         
  -7   8   2          0.60          5.36         5.84 o                         
  -6   8   2        391.73        463.71        13.20 o                         
  -5   8   2        289.59        247.90         9.82 o                         
  -4   8   2         62.23         60.97         6.71 o                         
  -3   8   2         24.43         14.71         5.57 o                         
  -2   8   2        486.48        433.62        12.61 o                         
  -1   8   2          2.39          2.04         4.73 o                         
   0   8   2         82.90         70.79         6.08 o                         
   1   8   2          1.48          7.82         4.75 o                         
   2   8   2         62.24         55.33         5.84 o                         
   3   8   2          0.09         -2.66         5.99 o                         
   4   8   2        409.59        398.33        17.09 o                         
   5   8   2        150.08        153.10         7.59 o                         
   6   8   2          0.08         -2.05         6.30 o                         
   7   8   2         68.55         39.89         9.20 o                         
   8   8   2         88.15        101.48        10.67 o                         
   9   8   2         39.84         56.54         8.10 o                         
  10   8   2        233.58        305.17        14.35 o                         
  11   8   2          3.04         15.80         8.69 o                         
 -10   9   2         11.05          4.22         7.86 o                         
  -9   9   2          6.87          9.61         7.72 o                         
  -8   9   2         51.24         49.84         9.88 o                         
  -7   9   2         56.47         68.88        23.91 o                         
  -6   9   2          2.51          1.34         6.95 o                         
  -5   9   2          5.05          3.36         5.53 o                         
  -4   9   2         12.17         19.18         5.87 o                         
  -3   9   2         39.43         38.44         6.18 o                         
  -2   9   2         92.32         94.74         7.24 o                         
  -1   9   2         45.13         41.95         7.26 o                         
   0   9   2         16.34         20.64        10.03 o                         
   1   9   2        158.61        163.29        10.98 o                         
   2   9   2        553.26        579.50        17.73 o                         
   3   9   2         32.57         47.21         7.82 o                         
   4   9   2          9.04         15.96         5.55 o                         
   5   9   2          3.19          4.34         7.03 o                         
   6   9   2          2.05          2.44        10.80 o                         
   7   9   2          5.46          6.47         7.46 o                         
   8   9   2         34.53         45.14        10.09 o                         
   9   9   2          2.11         15.75        11.80 o                         
  -6  10   2         93.08         83.01        12.36 o                         
  -5  10   2         11.29         14.74        10.93 o                         
  -4  10   2         19.33         15.03        10.36 o                         
  -3  10   2         11.18         11.94        10.39 o                         
  -2  10   2          0.02         -8.12        12.50 o                         
  -1  10   2        136.30        157.67        10.61 o                         
   0  10   2          0.01          9.30         7.61 o                         
   1  10   2         46.45         42.82         8.58 o                         
   2  10   2         86.48         99.28         9.72 o                         
   3  10   2         17.36         16.90         6.37 o                         
   4  10   2         12.03         17.92         8.20 o                         
   5  10   2         43.39         36.92         8.92 o                         
 -19   0   3         64.55         68.88        16.67 o                         
 -17   0   3          5.12          2.43         8.31 o                         
 -15   0   3         91.63         92.50         9.74 o                         
 -13   0   3         98.79        108.30         9.12 o                         
 -11   0   3       1141.67       1106.08        44.09 o                         
  -9   0   3        836.44        857.83        22.02 o                         
  -7   0   3      10496.44      10513.00       211.88 o                         
  -5   0   3       4595.32       4428.98        90.12 o                         
  -3   0   3         36.51         28.45         3.71 o                         
   1   0   3      13098.92      13367.40       378.18 o                         
   3   0   3        534.46        508.86         9.95 o                         
   5   0   3       2768.78       2859.53        41.88 o                         
   7   0   3        324.55        278.61         8.68 o                         
   9   0   3        950.17        893.95        22.48 o                         
  11   0   3        218.68        230.98        14.04 o                         
  13   0   3          0.04          4.39         9.21 o                         
  15   0   3         82.42         96.96        14.48 o                         
  17   0   3         92.98         81.60        14.92 o                         
 -19   1   3          6.88          2.65        12.94 o                         
 -18   1   3          1.61         -3.95        13.60 o                         
 -17   1   3         28.57         33.54         6.39 o                         
 -16   1   3        117.61        109.83        14.82 o                         
 -15   1   3         32.80         26.98         5.68 o                         
 -14   1   3         10.42          1.59         4.90 o                         
 -13   1   3        301.11        343.27        12.54 o                         
 -12   1   3        221.06        211.39         8.68 o                         
 -11   1   3        394.42        405.94        11.62 o                         
 -10   1   3        234.30        232.94         8.49 o                         
  -9   1   3        502.44        566.93        11.84 o                         
  -8   1   3        448.35        404.50         9.31 o                         
  -7   1   3       5230.40       5433.50        78.53 o                         
  -6   1   3       2320.74       2207.40        33.01 o                         
  -5   1   3       3538.90       3471.41        50.45 o                         
  -4   1   3        434.56        377.81         7.40 o                         
  -3   1   3       3756.46       3818.78        44.50 o                         
  -2   1   3        738.55        882.44        10.86 o                         
  -1   1   3      30690.91      29085.67       367.99 o                         
   0   1   3       2530.91       2584.02        43.73 o                         
   1   1   3       7898.62       8736.39       129.95 o                         
   2   1   3         41.37         43.88         1.64 o                         
   3   1   3       5995.39       6196.53        59.16 o                         
   4   1   3       1429.79       1550.70        16.79 o                         
   5   1   3       1450.13       1443.13        17.96 o                         
   6   1   3        271.25        291.70         6.29 o                         
   7   1   3       2576.16       2550.92        34.09 o                         
   8   1   3        220.57        208.90         6.25 o                         
   9   1   3        891.69        923.85        14.67 o                         
  10   1   3       1534.98       1599.19        25.82 o                         
  11   1   3        627.62        643.86        13.64 o                         
  12   1   3          1.88         -1.31         3.96 o                         
  13   1   3          3.28         -1.97         6.82 o                         
  14   1   3         26.16         20.84         7.76 o                         
  15   1   3         17.87         14.45         8.05 o                         
  16   1   3          5.37         -6.80         8.07 o                         
  17   1   3          1.04         -0.73         8.98 o                         
  18   1   3          2.31          1.35         9.15 o                         
 -19   2   3         53.26         39.70        22.59 o                         
 -18   2   3          0.04         -8.39         8.39 o                         
 -17   2   3          2.39         -8.79         8.79 o                         
 -16   2   3         11.29         21.44         6.12 o                         
 -15   2   3          3.41          8.38         5.83 o                         
 -14   2   3       1164.06       1164.38        22.15 o                         
 -13   2   3       1019.87       1001.96        19.62 o                         
 -12   2   3         56.11         53.78         5.41 o                         
 -11   2   3        550.79        525.13        12.79 o                         
 -10   2   3         30.12         24.89         4.14 o                         
  -9   2   3          0.00          2.30         3.34 o                         
  -8   2   3         88.17         95.18         4.63 o                         
  -7   2   3        201.67        179.75         7.30 o                         
  -6   2   3       1436.41       1373.00        19.34 o                         
  -5   2   3        467.41        380.11         7.09 o                         
  -4   2   3       2794.60       2590.17        34.06 o                         
  -3   2   3       1750.07       1755.02        23.42 o                         
  -2   2   3        909.86        913.84        12.83 o                         
  -1   2   3       1068.13       1090.84        15.90 o                         
   0   2   3        216.45        212.85         4.34 o                         
   1   2   3        941.17        941.71        15.75 o                         
   2   2   3         81.34        119.93         3.19 o                         
   3   2   3       5539.75       5762.05        62.22 o                         
   4   2   3        705.48        639.22         8.23 o                         
   5   2   3        120.56        125.16         3.60 o                         
   6   2   3       2353.87       2404.02        29.24 o                         
   7   2   3         71.84         92.36         3.72 o                         
   8   2   3        739.72        836.08        13.48 o                         
   9   2   3        953.92       1010.26        15.88 o                         
  10   2   3         44.07         38.36         4.32 o                         
  11   2   3        413.00        420.29        11.40 o                         
  12   2   3        502.79        485.84        14.35 o                         
  13   2   3          6.71          6.58         5.68 o                         
  14   2   3         58.14         70.78         9.29 o                         
  15   2   3         39.26         43.68        13.38 o                         
  16   2   3          2.06        -10.31        10.31 o                         
  17   2   3         28.94         28.68         9.46 o                         
 -18   3   3         21.20         21.79         9.07 o                         
 -17   3   3          0.20         -2.47        10.17 o                         
 -16   3   3         36.68         23.85         7.68 o                         
 -15   3   3          6.85          9.78         7.73 o                         
 -14   3   3        291.44        310.17        13.61 o                         
 -13   3   3          0.31          0.98         4.85 o                         
 -12   3   3          1.92         -4.44         4.44 o                         
 -11   3   3         99.58        109.37         6.18 o                         
 -10   3   3        272.73        259.34        10.89 o                         
  -9   3   3         70.53         60.42         4.70 o                         
  -8   3   3       1748.35       1684.78        26.97 o                         
  -7   3   3         52.04         49.75         3.19 o                         
  -6   3   3       5465.16       5677.60        73.65 o                         
  -5   3   3       4421.51       4392.82        57.25 o                         
  -4   3   3         19.46         26.08         3.18 o                         
  -3   3   3        541.71        456.55         9.09 o                         
  -2   3   3       2183.55       2278.50        33.83 o                         
  -1   3   3       2123.11       2071.28        30.87 o                         
   0   3   3      11085.43      11374.08       171.86 o                         
   1   3   3       2652.01       2707.68        35.55 o                         
   2   3   3      14686.55      15604.25       181.57 o                         
   3   3   3       1943.17       1909.63        23.40 o                         
   4   3   3        717.93        745.89        10.34 o                         
   5   3   3        120.70        147.24         4.57 o                         
   6   3   3       1461.53       1589.98        20.22 o                         
   7   3   3       1487.24       1570.15        20.16 o                         
   8   3   3         27.64         27.05         3.53 o                         
   9   3   3          1.48          3.14         3.16 o                         
  10   3   3       2674.14       2647.52        36.84 o                         
  11   3   3        296.18        285.78        12.07 o                         
  12   3   3        433.49        430.34        13.93 o                         
  13   3   3        457.83        471.82        15.11 o                         
  14   3   3        367.91        371.42        17.06 o                         
  15   3   3          4.34         -4.48         7.91 o                         
  16   3   3         13.83         -1.61        16.23 o                         
  17   3   3         79.73         74.42        10.86 o                         
 -17   4   3        133.67        130.06        10.53 o                         
 -16   4   3         20.14         28.49         9.83 o                         
 -15   4   3        239.57        251.86        15.83 o                         
 -14   4   3         47.75         50.48         6.46 o                         
 -13   4   3        131.99        133.59         7.52 o                         
 -12   4   3        509.19        526.17        13.61 o                         
 -11   4   3        737.51        752.59        16.32 o                         
 -10   4   3         17.87         21.38         5.13 o                         
  -9   4   3         80.46         73.39         5.34 o                         
  -8   4   3        122.34        119.39         5.80 o                         
  -7   4   3        201.01        207.75         7.59 o                         
  -6   4   3         33.39         27.23         3.57 o                         
  -5   4   3        322.68        340.42        12.83 o                         
  -4   4   3        315.47        346.32         8.73 o                         
  -3   4   3       3196.93       3469.68        51.16 o                         
  -2   4   3        214.13        251.65        11.78 o                         
  -1   4   3       1032.68       1165.92        18.91 o                         
   0   4   3         36.13         38.07         3.78 o                         
   1   4   3        125.99         78.53         3.70 o                         
   2   4   3        497.91        498.39         8.68 o                         
   4   4   3         95.48        106.05         3.45 o                         
   5   4   3        432.61        461.68         7.91 o                         
   6   4   3         23.85         28.73         2.95 o                         
   7   4   3        452.59        483.71         8.56 o                         
   8   4   3        262.06        267.53         6.63 o                         
   9   4   3         24.22         23.28         3.90 o                         
  10   4   3        201.20        187.77         8.80 o                         
  11   4   3         16.16         20.22         4.86 o                         
  12   4   3          0.76         -5.64         5.64 o                         
  13   4   3        165.03        139.53        11.17 o                         
  14   4   3          7.51          1.45         7.91 o                         
  15   4   3          1.22         -2.41         8.38 o                         
  16   4   3          1.29          5.30         9.29 o                         
 -17   5   3          1.62         18.91         8.33 o                         
 -16   5   3         12.50         -0.68         7.75 o                         
 -15   5   3          1.85         -3.38         7.18 o                         
 -14   5   3         53.29         68.20         8.42 o                         
 -13   5   3          3.72          2.23         5.27 o                         
 -12   5   3         27.21         21.00         5.43 o                         
 -11   5   3        116.65         94.70         8.49 o                         
 -10   5   3        969.41        910.07        18.30 o                         
  -9   5   3         18.87         21.94         4.78 o                         
  -8   5   3        132.13        131.30         6.42 o                         
  -7   5   3        201.50        198.56        13.44 o                         
  -6   5   3        578.24        570.24        14.35 o                         
  -5   5   3       2452.99       2467.76        38.17 o                         
  -4   5   3        315.60        323.91         9.22 o                         
  -3   5   3        549.79        469.74        10.62 o                         
  -2   5   3        955.74        979.87        17.10 o                         
  -1   5   3       1387.83       1456.62        23.57 o                         
   0   5   3         23.03         18.75         5.06 o                         
   1   5   3       1393.67       1492.21        24.01 o                         
   3   5   3       1169.48       1179.02        30.82 o                         
   4   5   3         65.96         76.48         3.88 o                         
   5   5   3        459.41        497.05         8.73 o                         
   6   5   3         27.20         29.81         3.04 o                         
   7   5   3         27.24         16.61         3.16 o                         
   8   5   3        101.01         85.33         4.08 o                         
   9   5   3         38.19         54.44         4.25 o                         
  10   5   3        313.99        315.56        10.29 o                         
  11   5   3         12.85          6.71         4.77 o                         
  12   5   3          9.76          2.27         8.29 o                         
  13   5   3        288.67        253.07        23.47 o                         
  14   5   3          0.62         15.09         8.84 o                         
  15   5   3          3.79         -3.99         9.15 o                         
 -16   6   3          0.57          2.42        14.04 o                         
 -15   6   3         30.87         42.64        13.73 o                         
 -14   6   3        222.27        242.24        14.80 o                         
 -13   6   3         72.42         88.86         8.93 o                         
 -12   6   3        114.12        133.65        16.08 o                         
 -11   6   3          1.73          6.30         7.16 o                         
 -10   6   3        362.02        341.14        11.31 o                         
  -9   6   3         14.25          7.35         4.72 o                         
  -8   6   3        323.65        294.26        10.52 o                         
  -7   6   3          5.50         14.33         4.60 o                         
  -6   6   3         80.48         84.11         6.46 o                         
  -5   6   3          3.56          8.35         4.24 o                         
  -4   6   3        875.79        903.65        17.25 o                         
  -3   6   3         38.87         37.99         5.49 o                         
  -2   6   3         79.91         75.56         5.13 o                         
  -1   6   3         73.28         65.65         7.11 o                         
   0   6   3        245.76        277.61         9.10 o                         
   1   6   3         13.27         19.66         3.90 o                         
   2   6   3         54.43         65.99         6.22 o                         
   3   6   3        560.84        540.51        10.91 o                         
   4   6   3        182.55        181.96         6.34 o                         
   5   6   3          5.02         12.22         3.41 o                         
   6   6   3        700.00        637.23        10.82 o                         
   7   6   3          0.91          5.23         3.68 o                         
   8   6   3         74.69         67.50         8.93 o                         
   9   6   3          1.46          4.26         4.55 o                         
  10   6   3         71.59         76.09         6.11 o                         
  11   6   3         32.59         46.70         6.08 o                         
  12   6   3         35.46         40.98         7.60 o                         
  13   6   3         25.91         17.99         9.00 o                         
  14   6   3        157.79        185.39        18.87 o                         
 -14   7   3          4.84         -3.50         7.60 o                         
 -13   7   3         31.78         32.39         8.56 o                         
 -12   7   3          0.98          6.51        10.77 o                         
 -11   7   3          4.94          7.31         5.59 o                         
 -10   7   3        193.81        169.96         9.31 o                         
  -9   7   3         15.12          9.24         5.23 o                         
  -8   7   3         99.36        105.81         6.75 o                         
  -7   7   3         60.98         65.43         6.67 o                         
  -6   7   3        208.50        200.26         8.21 o                         
  -5   7   3         29.11         30.16         5.06 o                         
  -4   7   3        188.81        167.29         7.42 o                         
  -3   7   3        117.01         98.06         7.08 o                         
  -2   7   3       1095.65       1176.30        21.38 o                         
  -1   7   3        428.52        469.91        17.98 o                         
   0   7   3         39.47         56.67         9.21 o                         
   1   7   3        243.87        232.86         9.45 o                         
   2   7   3        496.02        516.29        15.62 o                         
   3   7   3         92.37         95.44         5.17 o                         
   4   7   3        146.21        138.94         6.33 o                         
   5   7   3        191.11        182.22         6.55 o                         
   6   7   3        240.91        211.22         6.97 o                         
   7   7   3        113.63        101.96         6.95 o                         
   8   7   3          0.30         -4.43         4.43 o                         
   9   7   3          1.65          0.12         5.01 o                         
  10   7   3        104.46        138.35         7.68 o                         
  11   7   3        161.03        184.92         9.08 o                         
  12   7   3        357.75        387.63        18.92 o                         
  13   7   3          1.51         -8.43         8.98 o                         
 -12   8   3         67.69         72.21         9.42 o                         
 -11   8   3          4.24          8.01        10.57 o                         
 -10   8   3         85.77         99.99         9.39 o                         
  -9   8   3          3.74          3.33         5.52 o                         
  -8   8   3         71.94         89.07         7.15 o                         
  -7   8   3        290.33        302.63        13.17 o                         
  -6   8   3          3.50          7.34         5.29 o                         
  -5   8   3        107.80        110.94        10.59 o                         
  -4   8   3         14.90          3.67         4.94 o                         
  -3   8   3          2.06          1.24         4.76 o                         
  -2   8   3          6.11          3.94         5.57 o                         
  -1   8   3         26.64         27.19         5.89 o                         
   0   8   3         13.58         21.44         6.40 o                         
   1   8   3        524.21        528.18        13.52 o                         
   2   8   3         34.57         43.07         6.69 o                         
   3   8   3        105.71        100.42         7.41 o                         
   4   8   3        111.27        101.12         6.74 o                         
   5   8   3         37.64         57.97         4.86 o                         
   6   8   3        182.41        164.73         7.86 o                         
   7   8   3          6.73          4.14         6.55 o                         
   8   8   3          5.00          6.40         8.34 o                         
   9   8   3         17.71         30.25         7.49 o                         
  10   8   3          0.41         16.79         7.57 o                         
  11   8   3          1.75          5.94        16.23 o                         
 -10   9   3         13.59         20.49        11.03 o                         
  -9   9   3          6.42         -0.17         7.52 o                         
  -8   9   3          2.32         -0.70         7.01 o                         
  -7   9   3         49.69         47.51         9.37 o                         
  -6   9   3         37.50         28.05         6.32 o                         
  -5   9   3        185.94        209.98         9.94 o                         
  -4   9   3          1.24         -3.55         6.32 o                         
  -3   9   3        101.44        104.29         8.92 o                         
  -2   9   3         39.04         43.80         7.52 o                         
  -1   9   3         20.79          8.49         6.61 o                         
   0   9   3        110.02        116.40         9.10 o                         
   1   9   3          2.65          0.49         6.61 o                         
   2   9   3         14.98         24.77        14.21 o                         
   3   9   3        237.73        225.46         9.40 o                         
   4   9   3          7.91          7.58         5.39 o                         
   5   9   3         45.58         52.34         8.10 o                         
   6   9   3         34.21         26.75         7.84 o                         
   7   9   3          8.38          8.31         7.49 o                         
   8   9   3          6.99          9.29         8.98 o                         
   9   9   3          2.09         -0.66        15.36 o                         
  -6  10   3         25.96         32.47        14.92 o                         
  -5  10   3          4.95          1.19        10.49 o                         
  -4  10   3         52.98         27.34        10.80 o                         
  -3  10   3         13.88         15.96         7.68 o                         
  -2  10   3         14.58          5.31         8.59 o                         
  -1  10   3          3.17          3.22         7.41 o                         
   0  10   3         78.15         63.08         8.80 o                         
   1  10   3          8.39          6.56         7.78 o                         
   2  10   3         53.82         51.39         8.92 o                         
   3  10   3         57.65         52.56         7.01 o                         
   4  10   3         23.68         32.87         8.48 o                         
   5  10   3         86.87         80.59         9.55 o                         
 -18   0   4         14.94         28.41        23.69 o                         
 -16   0   4          1.99         -1.73         7.68 o                         
 -14   0   4         33.72         45.82         8.36 o                         
 -12   0   4       3616.77       3751.20        80.19 o                         
 -10   0   4         41.77         31.82         5.68 o                         
  -8   0   4       5470.02       6200.44       140.61 o                         
  -6   0   4        703.47        728.89        17.84 o                         
  -4   0   4       1048.31       1045.70        18.48 o                         
  -2   0   4        173.44        236.27         4.66 o                         
   0   0   4      44983.58      43872.12      1229.74 o                         
   2   0   4      22383.35      26446.05       895.49 o                         
   4   0   4       9370.73       9902.45       163.33 o                         
   6   0   4       2487.68       2592.30        44.46 o                         
   8   0   4        123.38        145.46         8.01 o                         
  10   0   4          7.69          9.95         6.36 o                         
  12   0   4         16.30         -1.32         8.77 o                         
  14   0   4          0.85          5.70        10.53 o                         
  16   0   4          1.51         13.60        11.85 o                         
 -19   1   4         13.88          9.62        23.47 o                         
 -18   1   4          0.00          6.79         7.47 o                         
 -17   1   4          0.30         -2.92         5.58 o                         
 -16   1   4         45.26         57.50         6.57 o                         
 -15   1   4          0.57          2.22         5.16 o                         
 -14   1   4        146.73        152.68         7.56 o                         
 -13   1   4        168.10        133.77        12.66 o                         
 -12   1   4        506.44        572.46        13.76 o                         
 -11   1   4          0.30         -1.68         3.85 o                         
 -10   1   4        524.85        550.82        12.00 o                         
  -9   1   4        321.83        357.23         9.37 o                         
  -8   1   4       1123.13       1081.91        18.26 o                         
  -7   1   4       2413.86       2607.67        34.47 o                         
  -6   1   4       2245.64       2179.78        28.94 o                         
  -5   1   4       1353.51       1343.68        18.26 o                         
  -4   1   4       1122.99       1002.48        13.91 o                         
  -3   1   4       6143.70       5917.90        68.59 o                         
  -2   1   4        351.73        323.11         4.25 o                         
  -1   1   4        484.35        440.30         5.53 o                         
   0   1   4       1428.84       1389.81        20.40 o                         
   1   1   4        497.47        490.69         8.17 o                         
   2   1   4        182.41        142.79         2.81 o                         
   3   1   4         97.81        148.65         3.59 o                         
   4   1   4       3524.55       3755.55        36.32 o                         
   5   1   4       1431.34       1461.80        16.97 o                         
   6   1   4       1702.61       1838.28        21.12 o                         
   7   1   4        301.03        284.60         6.47 o                         
   8   1   4        266.03        231.43         6.32 o                         
   9   1   4         38.44         43.87         4.87 o                         
  10   1   4        742.18        743.16        14.39 o                         
  11   1   4         14.96         16.74         4.12 o                         
  12   1   4        592.33        590.65        19.08 o                         
  13   1   4        156.88        139.83        12.28 o                         
  14   1   4        201.64        193.17        19.30 o                         
  15   1   4         11.45          2.85         7.76 o                         
  16   1   4        338.12        329.06        16.91 o                         
  17   1   4         24.71         15.79         9.65 o                         
 -19   2   4          4.96         -9.77         9.77 o                         
 -18   2   4          0.17         -0.96         7.54 o                         
 -17   2   4        126.13        114.47        12.21 o                         
 -16   2   4         43.79         46.27         6.62 o                         
 -15   2   4        176.49        156.28        10.26 o                         
 -14   2   4         66.77         64.86         6.17 o                         
 -13   2   4         64.57         63.83         5.88 o                         
 -12   2   4        481.55        473.74        12.54 o                         
 -11   2   4        851.87        762.51        15.63 o                         
 -10   2   4        689.51        702.90        14.36 o                         
  -9   2   4        363.43        354.54         9.56 o                         
  -8   2   4         75.54         83.85         4.69 o                         
  -7   2   4         76.44         59.04         3.19 o                         
  -6   2   4       1896.83       1835.68        28.13 o                         
  -5   2   4      10402.40      10574.75       150.43 o                         
  -4   2   4       3377.86       3345.03        48.70 o                         
  -3   2   4       1477.80       1465.65        22.15 o                         
  -2   2   4        917.36        832.56        11.85 o                         
  -1   2   4         52.78         65.93         2.86 o                         
   0   2   4        164.62        185.95         3.67 o                         
   1   2   4       1284.10       1245.69        19.02 o                         
   2   2   4         25.06         27.35         1.32 o                         
   3   2   4       2924.74       2826.69        33.55 o                         
   4   2   4         98.97         75.12         3.50 o                         
   5   2   4        597.56        636.40         9.12 o                         
   6   2   4       1843.68       1997.37        24.64 o                         
   7   2   4          0.01          1.50         2.41 o                         
   8   2   4        338.83        395.50         8.97 o                         
   9   2   4        114.73        123.12         4.78 o                         
  10   2   4         98.95        103.23         4.74 o                         
  11   2   4        476.28        515.94        17.79 o                         
  12   2   4        468.56        484.76        14.35 o                         
  13   2   4        460.67        428.39        19.08 o                         
  14   2   4          0.03         -4.40         7.60 o                         
  15   2   4         29.80         18.24        10.09 o                         
  16   2   4          0.88         -8.18         8.18 o                         
  17   2   4          2.33         -3.12        14.70 o                         
 -18   3   4         16.01         22.63         8.33 o                         
 -17   3   4         39.62         41.72        11.78 o                         
 -16   3   4          0.04         -3.15         8.30 o                         
 -15   3   4         61.62         65.25         6.64 o                         
 -14   3   4        582.70        609.03        15.18 o                         
 -13   3   4        433.27        448.18        12.87 o                         
 -12   3   4        302.26        298.07        10.90 o                         
 -11   3   4         15.36         16.02         4.56 o                         
 -10   3   4        440.87        435.95        11.28 o                         
  -9   3   4        199.05        181.30         7.36 o                         
  -8   3   4        310.50        283.22         8.79 o                         
  -7   3   4         33.75         35.15         2.87 o                         
  -6   3   4        743.23        703.38        11.45 o                         
  -5   3   4       4168.92       4339.03        56.58 o                         
  -4   3   4        257.55        253.61         7.24 o                         
  -3   3   4       5292.23       5324.31        76.72 o                         
  -2   3   4          0.11         -0.82         2.07 o                         
  -1   3   4         27.03         18.85         2.47 o                         
   0   3   4       4242.90       4117.96        53.13 o                         
   1   3   4        205.34        206.32        11.35 o                         
   2   3   4      10680.66      11252.03       120.94 o                         
   3   3   4        551.96        579.54         7.77 o                         
   4   3   4       2558.08       2924.99        32.47 o                         
   5   3   4        137.48        118.42         7.10 o                         
   6   3   4         90.95         91.58         3.28 o                         
   7   3   4         60.53         57.20         3.11 o                         
   8   3   4        299.99        286.12         6.63 o                         
   9   3   4       2691.83       2661.38        42.39 o                         
  10   3   4          5.36         11.76         4.35 o                         
  11   3   4        276.68        305.14         9.90 o                         
  12   3   4          0.56         -1.38         5.46 o                         
  13   3   4          2.54          9.65         7.45 o                         
  14   3   4          5.93          5.92        12.06 o                         
  15   3   4         29.19         24.87         8.53 o                         
  16   3   4         55.71         34.66         9.31 o                         
  17   3   4          2.57         -8.69         8.69 o                         
 -18   4   4         36.14         43.46         9.20 o                         
 -17   4   4          0.34         -0.07         9.43 o                         
 -16   4   4        102.59         98.39         9.45 o                         
 -15   4   4          0.77          6.01         5.73 o                         
 -14   4   4          7.08          4.49         5.39 o                         
 -13   4   4         56.84         40.05         5.94 o                         
 -12   4   4        389.14        398.39        12.32 o                         
 -11   4   4          3.41          3.24         4.64 o                         
 -10   4   4        401.90        395.41        11.33 o                         
  -9   4   4       1623.87       1582.66        26.48 o                         
  -8   4   4          0.02         -2.04         3.59 o                         
  -7   4   4        357.27        350.75         9.60 o                         
  -6   4   4       1407.92       1506.16        24.45 o                         
  -5   4   4        109.78        109.97         5.40 o                         
  -4   4   4        295.29        202.66         7.19 o                         
  -3   4   4        403.09        436.68         9.61 o                         
  -2   4   4       2213.86       2201.81        33.29 o                         
  -1   4   4        141.87        120.63         6.66 o                         
   0   4   4        170.63        147.63         5.89 o                         
   1   4   4         47.76         51.63         2.51 o                         
   2   4   4       1764.61       1887.41        23.40 o                         
   3   4   4          1.22          1.38         1.88 o                         
   4   4   4        159.71        159.76         4.61 o                         
   5   4   4         49.48         46.60         3.23 o                         
   6   4   4          1.02          0.12         2.52 o                         
   7   4   4        122.68        120.60         4.28 o                         
   8   4   4        118.40        138.45         5.83 o                         
   9   4   4        179.02        185.15         6.58 o                         
  10   4   4       1537.36       1380.72        23.96 o                         
  11   4   4         11.72         18.55         4.78 o                         
  12   4   4          0.88          4.95         5.53 o                         
  13   4   4        350.79        358.28        16.75 o                         
  14   4   4        135.78         97.93        10.75 o                         
  16   4   4         23.85         37.29         9.93 o                         
 -17   5   4          4.03         10.22         8.15 o                         
 -16   5   4          1.36         -4.18         7.66 o                         
 -15   5   4         24.72         22.60         8.00 o                         
 -14   5   4        168.25        193.00         9.23 o                         
 -13   5   4        120.59        127.48         7.68 o                         
 -12   5   4        274.23        305.11        11.28 o                         
 -11   5   4          0.09         -4.61         4.74 o                         
 -10   5   4         26.29         23.29         5.06 o                         
  -9   5   4        531.91        519.02        16.40 o                         
  -8   5   4        720.27        703.34        15.11 o                         
  -7   5   4         61.77         50.11         4.81 o                         
  -6   5   4        890.58        889.52        16.81 o                         
  -5   5   4        310.24        352.92         9.85 o                         
  -4   5   4       1340.86       1313.02        22.04 o                         
  -3   5   4        314.41        320.89         8.97 o                         
  -2   5   4        865.33        833.85        15.23 o                         
  -1   5   4         30.56         45.57         4.70 o                         
   0   5   4        136.88        126.35         6.23 o                         
   1   5   4        406.19        434.83         8.20 o                         
   2   5   4       3012.26       3146.93        38.20 o                         
   3   5   4       1320.20       1249.10        16.72 o                         
   4   5   4         58.94         52.72         3.54 o                         
   5   5   4        268.89        268.34         7.30 o                         
   6   5   4          4.38         11.34         2.81 o                         
   7   5   4        221.26        229.09         8.74 o                         
   8   5   4         52.96         45.81         4.02 o                         
   9   5   4        253.17        224.50         7.40 o                         
  10   5   4         29.24         42.14         7.16 o                         
  11   5   4        215.58        198.89         8.49 o                         
  12   5   4         54.87         43.07         6.81 o                         
  13   5   4         14.80         20.74         8.53 o                         
  14   5   4        187.66        140.43        11.79 o                         
  15   5   4         52.47         54.19        10.39 o                         
 -16   6   4          7.08          8.58         8.30 o                         
 -15   6   4        104.88        109.45        10.13 o                         
 -14   6   4          1.26         10.44         7.52 o                         
 -13   6   4          6.49          8.87         5.83 o                         
 -12   6   4          2.49         -0.71         5.36 o                         
 -11   6   4         38.61         56.32        10.26 o                         
 -10   6   4         90.47        120.31         9.94 o                         
  -9   6   4          6.58          5.35         4.81 o                         
  -8   6   4        219.56        225.91         9.22 o                         
  -7   6   4       1065.07       1084.11        20.22 o                         
  -6   6   4          0.04         -0.29         4.67 o                         
  -5   6   4        743.92        746.42        15.34 o                         
  -4   6   4       1001.77        988.89        18.41 o                         
  -3   6   4        949.69        937.86        17.53 o                         
  -2   6   4        400.06        435.74        11.13 o                         
  -1   6   4          1.78          5.90         3.93 o                         
   0   6   4         24.98         24.73         4.37 o                         
   1   6   4        876.52        907.70        17.98 o                         
   2   6   4         46.40         54.01         4.78 o                         
   3   6   4        211.41        194.08         7.39 o                         
   4   6   4         32.28         40.02         3.98 o                         
   5   6   4        276.16        250.21         8.69 o                         
   6   6   4        538.46        519.30        10.63 o                         
   7   6   4        990.62        965.17        18.87 o                         
   8   6   4          2.45          8.56         3.64 o                         
   9   6   4        437.24        433.13        11.98 o                         
  10   6   4          1.81         10.50         4.94 o                         
  11   6   4          2.73         -0.87         5.04 o                         
  12   6   4        136.79        141.05         9.24 o                         
  13   6   4         82.87         82.60        10.70 o                         
  14   6   4         10.30         11.19         9.31 o                         
 -14   7   4          1.27          4.51         7.55 o                         
 -13   7   4         58.82         70.97        10.11 o                         
 -12   7   4          0.06          6.43         7.35 o                         
 -11   7   4        208.30        214.09         9.52 o                         
 -10   7   4         12.39         11.88         7.28 o                         
  -9   7   4         38.37         48.73         5.95 o                         
  -8   7   4         62.47         58.94         5.99 o                         
  -7   7   4        172.67        186.35        13.21 o                         
  -6   7   4         54.74         67.75        10.39 o                         
  -5   7   4        529.13        514.57        14.82 o                         
  -4   7   4         70.43         68.18         5.71 o                         
  -3   7   4         59.30         53.02         5.43 o                         
  -2   7   4        145.67        137.85         6.77 o                         
  -1   7   4        231.72        236.83         9.57 o                         
   0   7   4         14.60         16.16         4.43 o                         
   1   7   4         73.82         86.84         7.06 o                         
   2   7   4        137.45        110.48         6.10 o                         
   3   7   4       1031.64       1077.37        22.57 o                         
   4   7   4        175.15        167.06         7.31 o                         
   5   7   4        427.61        431.91        13.58 o                         
   6   7   4         14.69         20.22         3.97 o                         
   7   7   4        103.72         91.84         5.25 o                         
   8   7   4         28.34         39.15         5.58 o                         
   9   7   4          5.69          8.36         5.20 o                         
  10   7   4         51.92         55.45         6.25 o                         
  11   7   4         15.47         11.88         6.43 o                         
  12   7   4         52.51         36.87         7.29 o                         
  13   7   4          6.63          0.06         9.43 o                         
 -12   8   4         87.41        104.34        10.01 o                         
 -11   8   4          3.62          3.14         7.38 o                         
 -10   8   4         25.77         12.70         6.52 o                         
  -9   8   4         17.26         10.59         6.32 o                         
  -8   8   4         14.85         15.36         5.62 o                         
  -7   8   4         96.26         96.82         7.90 o                         
  -6   8   4          3.02          8.67         5.27 o                         
  -5   8   4         57.96         71.24         6.46 o                         
  -4   8   4         10.49         10.59         6.40 o                         
  -3   8   4          0.01         -2.51         4.82 o                         
  -2   8   4        258.83        235.10         9.32 o                         
  -1   8   4          0.66          8.20         5.93 o                         
   0   8   4        161.60        150.01        13.14 o                         
   1   8   4        102.19         93.04         7.89 o                         
   2   8   4         15.77         13.63         6.33 o                         
   3   8   4          5.81         -1.16         4.81 o                         
   4   8   4         81.70         93.64         6.58 o                         
   5   8   4          0.37         -2.00         3.84 o                         
   6   8   4        218.52        191.85        11.59 o                         
   7   8   4         73.68         79.91         8.26 o                         
   8   8   4          0.71         -6.69         7.91 o                         
   9   8   4         24.68         29.48         7.50 o                         
  10   8   4         12.37          1.06        10.53 o                         
  11   8   4         10.01          7.53         9.29 o                         
 -10   9   4          0.01         12.30        16.67 o                         
  -9   9   4         12.40          9.80        10.31 o                         
  -8   9   4         52.84         64.51        11.29 o                         
  -7   9   4          0.82         -5.23         8.34 o                         
  -6   9   4        163.65        172.51        14.04 o                         
  -5   9   4          0.49         11.37         8.70 o                         
  -4   9   4        151.55        151.48         9.73 o                         
  -3   9   4         16.64         19.93         7.12 o                         
  -2   9   4         59.37         55.08         7.78 o                         
  -1   9   4          1.24         -5.35         6.38 o                         
   0   9   4         39.70         40.46         7.35 o                         
   1   9   4          0.00          0.30         6.55 o                         
   2   9   4        116.91        116.27         7.64 o                         
   3   9   4         25.29         21.12         5.73 o                         
   4   9   4          3.19          5.66         8.80 o                         
   5   9   4          0.01          3.68         8.83 o                         
   6   9   4         16.25          5.64         7.39 o                         
   7   9   4          3.71         -1.10         7.39 o                         
   8   9   4        197.24        206.32        14.73 o                         
  -6  10   4         25.22         41.68        15.36 o                         
  -5  10   4         67.28         79.29        12.18 o                         
  -4  10   4          0.20          1.08         8.22 o                         
  -3  10   4         66.50         40.36        10.34 o                         
  -2  10   4          0.08         -6.86         6.86 o                         
  -1  10   4         52.70         36.53         8.30 o                         
   0  10   4          0.04         -3.87         7.54 o                         
   1  10   4        205.55        248.76        12.48 o                         
   2  10   4          3.57          8.64         6.24 o                         
   3  10   4        134.68        141.22         8.80 o                         
   4  10   4         24.62         22.88         8.37 o                         
 -19   0   5          6.82         26.32        14.92 o                         
 -17   0   5         41.57         43.74         9.43 o                         
 -15   0   5        104.65         84.31        14.26 o                         
 -13   0   5        357.63        408.67        16.89 o                         
 -11   0   5        377.07        335.92        14.26 o                         
  -9   0   5         28.32         30.17         5.25 o                         
  -7   0   5        394.64        452.54        13.49 o                         
  -5   0   5       3087.16       3068.65        57.96 o                         
  -3   0   5         25.65         37.67         3.53 o                         
  -1   0   5      17537.71      17074.83       338.09 o                         
   3   0   5      14315.00      16319.59       483.61 o                         
   5   0   5        925.43        867.44        16.44 o                         
   7   0   5       4812.23       5090.90        85.66 o                         
   9   0   5        686.73        683.18        15.17 o                         
  11   0   5         75.68         64.05        10.53 o                         
  13   0   5        933.72        873.93        35.10 o                         
  15   0   5        291.29        303.16        22.37 o                         
  17   0   5         35.14         24.13        13.16 o                         
 -19   1   5        113.92        143.30        14.00 o                         
 -18   1   5          6.67          7.92         6.42 o                         
 -17   1   5          3.01          4.22         6.59 o                         
 -16   1   5        175.82        150.85         8.27 o                         
 -15   1   5          3.04         -5.10         5.10 o                         
 -14   1   5         29.01         25.75         5.45 o                         
 -13   1   5          9.31          9.71         4.83 o                         
 -12   1   5        375.58        374.50        11.26 o                         
 -11   1   5        672.68        619.38        18.30 o                         
 -10   1   5         79.18         96.80         5.19 o                         
  -9   1   5        165.83        167.70         5.26 o                         
  -8   1   5          4.73          0.99         2.12 o                         
  -7   1   5          5.70          3.69         2.03 o                         
  -6   1   5       2201.45       2146.98        28.59 o                         
  -5   1   5         94.35         91.28         3.04 o                         
  -4   1   5        965.98        891.71        12.54 o                         
  -3   1   5       5575.33       5581.85        59.93 o                         
  -2   1   5       1370.23       1378.43        15.47 o                         
  -1   1   5       1177.01       1123.00        12.69 o                         
   0   1   5       2028.75       2019.33        33.85 o                         
   1   1   5       1385.46       1395.62        23.98 o                         
   2   1   5        907.11       1028.83        16.98 o                         
   3   1   5        279.47        252.57         5.69 o                         
   4   1   5       1799.44       1820.21        19.26 o                         
   5   1   5       3750.29       3856.16        42.46 o                         
   6   1   5        157.31        168.76         6.08 o                         
   7   1   5        123.28        124.16         4.69 o                         
   8   1   5        110.99        109.38         4.86 o                         
   9   1   5        161.11        161.03         5.28 o                         
  10   1   5        396.96        434.99         9.38 o                         
  11   1   5          3.50         -6.04         6.04 o                         
  12   1   5          4.04         -0.32         6.35 o                         
  13   1   5          2.30          3.73         7.14 o                         
  14   1   5          6.95         12.72         7.45 o                         
  15   1   5         31.90         27.30        24.79 o                         
  16   1   5         34.22         34.47        10.09 o                         
  17   1   5          0.10          3.29         8.69 o                         
 -19   2   5          0.43         11.78         9.74 o                         
 -18   2   5          2.03         -4.25         7.66 o                         
 -17   2   5         57.75         72.21         7.51 o                         
 -16   2   5          4.41          2.80         5.62 o                         
 -15   2   5        161.27        178.92         8.84 o                         
 -14   2   5        170.82        172.37         8.22 o                         
 -13   2   5         15.98          6.77         4.83 o                         
 -12   2   5          2.13         -4.38         4.38 o                         
 -11   2   5        313.75        284.09        10.96 o                         
 -10   2   5        208.97        186.16         9.60 o                         
  -9   2   5        185.00        192.30         9.75 o                         
  -8   2   5       2621.33       2839.98        42.77 o                         
  -7   2   5         19.45         31.07         3.37 o                         
  -6   2   5        216.03        226.24         6.89 o                         
  -5   2   5        799.43        754.31        12.99 o                         
  -4   2   5        610.45        590.56        10.58 o                         
  -3   2   5       1912.56       1952.90        29.01 o                         
  -2   2   5        727.73        670.77        10.85 o                         
  -1   2   5       1734.59       1808.44        23.89 o                         
   0   2   5         50.00         51.33         2.00 o                         
   1   2   5       2016.37       2204.55        26.29 o                         
   2   2   5       2428.92       2557.36        30.38 o                         
   3   2   5        375.14        388.25         6.93 o                         
   4   2   5         23.16         13.50         1.83 o                         
   5   2   5       1055.06       1010.93        12.24 o                         
   6   2   5        439.39        460.79         7.66 o                         
   7   2   5        584.40        578.00        11.40 o                         
   8   2   5        435.91        436.87        10.19 o                         
   9   2   5        188.80        177.44         5.96 o                         
  10   2   5        174.20        153.68         6.41 o                         
  11   2   5         19.88         27.07         4.52 o                         
  12   2   5          2.10         16.02         6.80 o                         
  13   2   5         15.42         12.72         7.45 o                         
  14   2   5         93.68         74.65         9.31 o                         
  15   2   5        120.69         93.77        10.39 o                         
  16   2   5         11.87         -3.91         8.53 o                         
  17   2   5          2.98         -5.05         8.69 o                         
 -18   3   5          0.13         -7.66         7.66 o                         
 -17   3   5          5.36         -0.77         6.65 o                         
 -16   3   5          3.02          2.21         6.34 o                         
 -15   3   5        125.19        126.90         7.79 o                         
 -14   3   5        147.07        158.43         8.04 o                         
 -13   3   5         20.50         17.95         5.26 o                         
 -12   3   5       1686.55       1690.98        28.73 o                         
 -11   3   5          0.08         -2.39         4.41 o                         
 -10   3   5         27.61         26.51         4.67 o                         
  -9   3   5       1722.79       1779.89        28.73 o                         
  -8   3   5          0.05         -0.64         3.35 o                         
  -7   3   5        209.40        210.46         6.18 o                         
  -6   3   5       2591.00       2595.72        34.88 o                         
  -5   3   5       1662.27       1799.67        24.71 o                         
  -4   3   5       1910.87       1844.94        25.03 o                         
  -3   3   5        214.33        199.98         9.60 o                         
  -2   3   5        147.57        140.84         5.24 o                         
  -1   3   5         21.33         19.23         2.16 o                         
   0   3   5       3580.23       3808.66        69.34 o                         
   1   3   5        517.95        433.08         8.70 o                         
   2   3   5       3890.85       4181.36        53.95 o                         
   3   3   5         97.34         94.64         2.65 o                         
   4   3   5          1.79          0.35         1.44 o                         
   5   3   5        212.16        218.86         5.76 o                         
   6   3   5         18.56         30.89         3.23 o                         
   7   3   5        812.05        803.38        13.09 o                         
   8   3   5        165.57        167.58         7.56 o                         
   9   3   5        722.12        720.92        14.53 o                         
  10   3   5          0.04         -4.02         4.02 o                         
  11   3   5         14.20          7.79         4.49 o                         
  12   3   5        108.51         80.30         7.00 o                         
  13   3   5         66.52         78.60        13.16 o                         
  14   3   5        127.09         78.34        17.77 o                         
  15   3   5          6.86         -0.66         8.38 o                         
  16   3   5          0.20         -8.36         8.36 o                         
 -18   4   5          1.98          1.44         8.05 o                         
 -17   4   5         61.57         67.52         9.10 o                         
 -16   4   5         23.17         29.36         6.63 o                         
 -15   4   5        161.03        120.87         8.23 o                         
 -14   4   5          2.33          1.95         5.37 o                         
 -13   4   5         14.55          5.09         5.83 o                         
 -12   4   5         13.26         16.52         5.15 o                         
 -11   4   5        348.74        331.11        11.34 o                         
 -10   4   5          6.93          6.60         4.46 o                         
  -9   4   5          0.51          2.79         4.20 o                         
  -8   4   5        111.74         96.78         5.36 o                         
  -7   4   5        162.75        145.90         4.86 o                         
  -6   4   5         13.93         18.31         3.57 o                         
  -5   4   5       4532.36       4364.40        64.05 o                         
  -4   4   5        100.03        114.27         7.29 o                         
  -3   4   5       8662.02       8887.46       127.23 o                         
  -2   4   5        543.21        511.02        33.56 o                         
  -1   4   5        214.37        258.72        12.66 o                         
   0   4   5        570.75        546.48        10.58 o                         
   1   4   5          3.18          5.19         3.60 o                         
   2   4   5          8.86         10.37         1.96 o                         
   3   4   5       1436.58       1531.89        19.48 o                         
   4   4   5         10.46         17.17         2.21 o                         
   5   4   5        121.59        102.90         3.93 o                         
   6   4   5        182.20        169.53         5.71 o                         
   7   4   5        646.78        644.49        10.40 o                         
   8   4   5         18.06         14.95         3.66 o                         
   9   4   5          2.20          4.79         3.50 o                         
  10   4   5         26.41         22.42         4.70 o                         
  11   4   5       2279.64       2327.75        43.39 o                         
  12   4   5          4.92         14.56         6.00 o                         
  13   4   5        102.49        108.01        11.85 o                         
  14   4   5         27.02         30.71         9.00 o                         
  15   4   5        106.31        103.26        11.85 o                         
  16   4   5          3.01          2.71         9.15 o                         
 -17   5   5          3.57         -7.82         7.82 o                         
 -16   5   5          3.99         -6.43         7.90 o                         
 -15   5   5        115.53        131.31        11.50 o                         
 -14   5   5         91.09        103.78        11.08 o                         
 -13   5   5          3.63          6.82         5.48 o                         
 -12   5   5        358.71        367.69        12.25 o                         
 -11   5   5         40.31         27.96         5.39 o                         
 -10   5   5         16.22          8.38         4.72 o                         
  -9   5   5        691.28        704.33        15.50 o                         
  -8   5   5          5.41          6.65         4.50 o                         
  -7   5   5        960.91        936.78        17.74 o                         
  -6   5   5        550.65        571.10        12.81 o                         
  -5   5   5         55.59         64.66         8.65 o                         
  -4   5   5        669.72        757.18        14.62 o                         
  -3   5   5        786.88        754.32        14.34 o                         
  -2   5   5         31.78         29.59         3.59 o                         
  -1   5   5       1088.35       1113.01        18.90 o                         
   0   5   5          7.57          4.12         3.10 o                         
   1   5   5        496.63        501.78        12.91 o                         
   2   5   5        723.05        756.73        14.93 o                         
   3   5   5        140.62        150.88         4.66 o                         
   4   5   5       1599.74       1584.82        22.69 o                         
   5   5   5        473.00        475.65         9.45 o                         
   6   5   5         76.41         80.07         4.48 o                         
   7   5   5       1272.94       1227.85        21.12 o                         
   8   5   5         51.08         48.58         4.19 o                         
   9   5   5        108.18         95.89         5.25 o                         
  10   5   5         34.50         31.51         5.29 o                         
  11   5   5        146.54        120.86         8.17 o                         
  12   5   5          8.76         11.48         6.22 o                         
  13   5   5          4.62          7.25         8.22 o                         
  14   5   5          6.06         -1.43         8.99 o                         
  15   5   5         69.79         58.65        17.33 o                         
 -16   6   5         23.58         32.21         8.88 o                         
 -15   6   5          0.74         -1.17         7.68 o                         
 -14   6   5         67.38         60.27         7.29 o                         
 -13   6   5         40.01         46.30         6.66 o                         
 -12   6   5        100.41        117.40         9.75 o                         
 -11   6   5          6.29         24.94         5.56 o                         
 -10   6   5        697.29        687.28        16.53 o                         
  -9   6   5         80.93         74.39         6.15 o                         
  -8   6   5       1039.65        975.14        26.47 o                         
  -7   6   5          5.38         12.72         4.70 o                         
  -6   6   5        449.81        451.88        22.54 o                         
  -5   6   5        290.27        275.28         9.81 o                         
  -4   6   5        546.89        522.48        12.47 o                         
  -3   6   5       2857.25       2885.36        44.31 o                         
  -2   6   5       1265.75       1198.16        20.88 o                         
  -1   6   5        265.40        276.66         9.13 o                         
   1   6   5        199.20        199.07         7.68 o                         
   2   6   5          2.75          2.73         2.35 o                         
   3   6   5        127.64        109.92         4.79 o                         
   4   6   5         45.53         47.90         4.77 o                         
   5   6   5         11.67          6.92         4.07 o                         
   6   6   5         93.69         95.00         5.05 o                         
   7   6   5         21.21         26.65         4.32 o                         
   8   6   5        139.45        139.05         5.89 o                         
   9   6   5          8.10          7.26         4.69 o                         
  10   6   5         64.85         73.39         6.29 o                         
  11   6   5         41.26         54.86         9.00 o                         
  12   6   5         46.95         41.56         7.16 o                         
  13   6   5         30.50         39.80         9.46 o                         
  14   6   5         25.93         20.63         9.77 o                         
 -14   7   5         50.12         42.66        14.09 o                         
 -13   7   5         57.67         58.77         8.78 o                         
 -12   7   5        766.19        815.90        18.68 o                         
 -11   7   5         13.84         21.93         5.86 o                         
 -10   7   5        312.18        316.29        14.56 o                         
  -9   7   5        147.36        127.92         7.52 o                         
  -8   7   5         69.43         49.51         5.97 o                         
  -7   7   5          7.19         13.95         5.02 o                         
  -6   7   5        158.47        156.67         8.24 o                         
  -5   7   5         65.70         83.09         7.41 o                         
  -4   7   5        201.26        185.08         7.68 o                         
  -3   7   5          0.27         -2.00         4.11 o                         
  -2   7   5          0.13         -2.73         4.04 o                         
  -1   7   5         25.77         26.21         4.50 o                         
   0   7   5        215.40        211.49        13.11 o                         
   1   7   5         33.06         30.80         5.89 o                         
   2   7   5        204.77        246.49        17.16 o                         
   3   7   5          2.33         11.85         5.00 o                         
   4   7   5       1444.41       1325.74        23.94 o                         
   5   7   5         80.47         85.28         6.03 o                         
   6   7   5          8.00          3.52         3.72 o                         
   7   7   5          0.00          0.13         5.45 o                         
   8   7   5          0.03         -4.71         4.71 o                         
   9   7   5         22.78         36.47         5.88 o                         
  10   7   5         22.72         21.87         6.44 o                         
  11   7   5          2.71          6.76         6.32 o                         
  12   7   5          0.58          6.67         6.56 o                         
 -12   8   5          4.55         -0.05         7.71 o                         
 -11   8   5         11.84         11.57         7.55 o                         
 -10   8   5         16.77         10.08         6.02 o                         
  -9   8   5         61.43         58.65         6.71 o                         
  -8   8   5         55.04         53.47         6.45 o                         
  -7   8   5          1.17          9.26         5.40 o                         
  -6   8   5        326.35        335.92        16.41 o                         
  -5   8   5        122.17        121.45         7.27 o                         
  -4   8   5          0.09          1.53         6.67 o                         
  -3   8   5        145.13        140.26        15.48 o                         
  -2   8   5        176.41        147.82        13.75 o                         
  -1   8   5        269.45        236.59        10.75 o                         
   0   8   5         71.99         72.06         7.54 o                         
   1   8   5          3.22         -5.60         6.05 o                         
   2   8   5         18.10         11.34         5.24 o                         
   3   8   5        673.54        726.60        16.31 o                         
   4   8   5         79.80         61.21         6.05 o                         
   5   8   5        239.03        249.60         8.14 o                         
   6   8   5         30.54         31.31         4.75 o                         
   7   8   5         73.94         69.11         6.44 o                         
   8   8   5          5.91          3.05         5.85 o                         
   9   8   5         67.93         67.17        10.08 o                         
  10   8   5         66.13         74.39        11.01 o                         
 -10   9   5        102.00        130.77        13.78 o                         
  -9   9   5         76.35         79.26        12.18 o                         
  -8   9   5         12.90         21.02         7.52 o                         
  -7   9   5         90.50         94.81         9.31 o                         
  -6   9   5        233.09        196.84        21.28 o                         
  -5   9   5          7.58         -0.90         6.91 o                         
  -4   9   5         18.52         37.38         7.66 o                         
  -3   9   5         25.86         18.69         7.15 o                         
  -2   9   5          5.41         -0.16         6.69 o                         
  -1   9   5        105.39        108.27         9.00 o                         
   0   9   5         21.06         18.20         7.15 o                         
   1   9   5         36.52         31.06         6.08 o                         
   2   9   5          4.06          0.93         5.37 o                         
   3   9   5         10.63         10.45         5.66 o                         
   4   9   5         13.10          6.48         5.33 o                         
   5   9   5          0.46         -2.32         8.87 o                         
   6   9   5          1.30          0.74         7.06 o                         
   7   9   5          1.29         -3.88         7.39 o                         
   8   9   5          9.78         18.43        12.72 o                         
  -5  10   5         56.88         47.41        12.52 o                         
  -4  10   5         62.12         55.20        10.53 o                         
  -3  10   5         59.61         50.64         8.70 o                         
  -2  10   5         49.03         46.96         8.52 o                         
  -1  10   5         24.81         30.80         8.29 o                         
   0  10   5          1.21         -1.08         7.58 o                         
   1  10   5         34.82         38.69         6.85 o                         
   2  10   5         63.67         76.89         7.49 o                         
   3  10   5         60.83         62.88         7.18 o                         
 -18   0   6        430.14        516.75        25.45 o                         
 -16   0   6        129.28        146.00        15.36 o                         
 -14   0   6       1241.39       1247.26        33.03 o                         
 -12   0   6        374.47        315.37        14.88 o                         
 -10   0   6          1.06          4.63         5.06 o                         
  -8   0   6       1864.21       2154.56        46.53 o                         
  -6   0   6       5647.23       5673.52        93.62 o                         
  -4   0   6       1577.71       1408.38        24.48 o                         
  -2   0   6      43015.50      40928.75       767.28 o                         
   0   0   6       2940.92       3178.10        91.69 o                         
   2   0   6       3322.72       3861.87       152.67 o                         
   4   0   6       5771.22       6837.59       160.05 o                         
   6   0   6          6.48          7.16         3.59 o                         
   8   0   6        757.73        817.71        21.23 o                         
  10   0   6        329.00        310.88        13.16 o                         
  12   0   6        171.05        154.43        13.60 o                         
  14   0   6        507.23        540.07        27.64 o                         
  16   0   6        273.12        209.27        18.87 o                         
 -19   1   6          1.88         18.72         7.06 o                         
 -18   1   6         10.16         33.31         9.94 o                         
 -17   1   6         11.99          2.10         8.55 o                         
 -16   1   6          0.37         -4.14         6.40 o                         
 -15   1   6         20.83          6.19         5.38 o                         
 -14   1   6        771.64        761.93        16.89 o                         
 -13   1   6        528.44        494.39        13.09 o                         
 -12   1   6       1665.26       1663.66        24.30 o                         
 -11   1   6        539.58        533.66        10.38 o                         
 -10   1   6        694.04        721.54        12.25 o                         
  -9   1   6        536.76        550.43         9.79 o                         
  -8   1   6       1181.53       1153.50        16.74 o                         
  -7   1   6        925.70       1013.25        14.82 o                         
  -6   1   6       4542.30       4585.31        59.05 o                         
  -5   1   6        187.01        159.37         4.49 o                         
  -4   1   6       1070.13       1086.70        13.72 o                         
  -3   1   6          9.46         16.96         1.53 o                         
  -2   1   6         23.16         38.90         1.70 o                         
  -1   1   6       5222.33       5113.78        54.89 o                         
   0   1   6       1561.97       1551.67        23.03 o                         
   1   1   6         24.38         21.97         2.99 o                         
   2   1   6       2959.99       3061.77        45.78 o                         
   3   1   6        981.46        937.42        13.41 o                         
   4   1   6       3104.00       3197.92        39.19 o                         
   5   1   6         54.39         50.60         2.32 o                         
   6   1   6        117.38        102.37         3.29 o                         
   7   1   6        692.11        689.02         9.33 o                         
   8   1   6        123.90        118.18         4.45 o                         
   9   1   6        495.63        515.41        11.25 o                         
  10   1   6        372.03        356.88        11.65 o                         
  11   1   6        343.95        342.61        11.81 o                         
  12   1   6         12.44         -0.22         6.51 o                         
  13   1   6         25.31         28.21         7.60 o                         
  14   1   6          0.68         -4.39         7.45 o                         
  15   1   6         96.84         91.48        10.39 o                         
  16   1   6        264.78        255.56        15.30 o                         
  17   1   6         20.46         33.14        13.60 o                         
 -19   2   6          7.99         28.47         8.52 o                         
 -18   2   6          1.33         12.88         6.77 o                         
 -17   2   6          1.19          3.59         6.25 o                         
 -16   2   6         87.68         94.70         8.11 o                         
 -15   2   6         55.91         49.09         6.24 o                         
 -14   2   6         28.04         16.87         7.16 o                         
 -13   2   6        117.81        110.62         6.73 o                         
 -12   2   6         35.71         32.10         5.16 o                         
 -11   2   6         10.42          3.77         4.26 o                         
 -10   2   6         13.04          8.90         4.00 o                         
  -9   2   6        204.61        188.53         7.04 o                         
  -8   2   6        232.60        251.64         7.92 o                         
  -7   2   6        770.76        862.29        15.19 o                         
  -6   2   6         78.57        100.50         4.27 o                         
  -5   2   6       3426.17       3516.63        51.44 o                         
  -4   2   6         17.72         22.82         2.56 o                         
  -3   2   6      13585.24      13714.66       158.45 o                         
  -2   2   6       2252.02       2193.64        28.84 o                         
  -1   2   6       3687.87       3767.63        54.12 o                         
   0   2   6       4888.81       5139.91        65.49 o                         
   1   2   6       1231.02       1404.09        25.73 o                         
   2   2   6        926.15        938.79        13.63 o                         
   3   2   6       2813.00       2735.30        32.62 o                         
   4   2   6       1112.30       1090.25        15.44 o                         
   5   2   6       3721.52       3759.55        41.60 o                         
   6   2   6        908.64        881.17        12.25 o                         
   7   2   6        252.87        227.12         5.10 o                         
   8   2   6        570.74        588.37        10.37 o                         
   9   2   6         20.17         24.28         4.04 o                         
  10   2   6        583.29        540.28        14.35 o                         
  11   2   6       2166.57       2213.36        41.10 o                         
  12   2   6         92.35        101.59         7.41 o                         
  13   2   6        289.03        301.93        20.18 o                         
  14   2   6         92.86         99.67         9.93 o                         
  15   2   6          4.57         -5.70         7.76 o                         
  16   2   6          3.63          0.35         8.53 o                         
 -18   3   6         52.57         48.13         9.38 o                         
 -17   3   6        102.18        128.44         8.70 o                         
 -16   3   6         32.48         33.67         6.49 o                         
 -15   3   6        127.52        105.63         7.45 o                         
 -14   3   6          2.38          2.24         5.31 o                         
 -13   3   6         69.53         80.15         7.92 o                         
 -12   3   6       1009.58       1066.36        24.19 o                         
 -11   3   6        112.12        114.84         6.41 o                         
 -10   3   6         26.55         39.40         4.79 o                         
  -9   3   6        979.11        893.02        16.76 o                         
  -8   3   6         75.94         66.98         4.54 o                         
  -7   3   6          0.09         -0.09         2.83 o                         
  -6   3   6        866.50        802.25        14.47 o                         
  -5   3   6          9.23          7.66         2.82 o                         
  -4   3   6       4646.85       4784.65        69.32 o                         
  -3   3   6         86.91         82.41         5.11 o                         
  -2   3   6        235.95        287.35         5.94 o                         
  -1   3   6        663.80        611.11         9.86 o                         
   0   3   6          5.36          2.70         1.47 o                         
   1   3   6        196.01        240.50         7.03 o                         
   2   3   6        228.84        266.49         5.69 o                         
   3   3   6       1594.57       1750.22        23.69 o                         
   4   3   6        377.62        436.78         8.02 o                         
   5   3   6        145.78        144.17         5.32 o                         
   6   3   6        377.43        411.69        10.95 o                         
   7   3   6       1455.13       1546.33        20.02 o                         
   8   3   6         50.49         55.53         4.07 o                         
   9   3   6        361.95        337.00         9.75 o                         
  10   3   6        159.02        135.30         7.60 o                         
  11   3   6         77.37         78.81         6.83 o                         
  12   3   6          0.20         -0.15         5.56 o                         
  13   3   6         14.56         15.13         7.60 o                         
  14   3   6         46.73         29.56         8.53 o                         
  15   3   6          2.22         -4.15         7.91 o                         
  16   3   6          0.19         -1.97         8.99 o                         
 -18   4   6          3.45         -4.33         8.24 o                         
 -17   4   6          0.18         -2.95         6.32 o                         
 -16   4   6         47.16         38.43         6.90 o                         
 -15   4   6         17.73         24.54         6.25 o                         
 -14   4   6        100.16         89.84         7.15 o                         
 -13   4   6          0.60         -4.91         4.91 o                         
 -12   4   6          6.16          4.79         4.87 o                         
 -11   4   6        138.04        150.25         7.40 o                         
 -10   4   6          3.09          3.25         4.51 o                         
  -9   4   6         27.20         33.29         4.94 o                         
  -8   4   6        121.80        106.40         6.52 o                         
  -7   4   6         19.31         24.75         2.92 o                         
  -6   4   6        548.37        542.19         9.89 o                         
  -5   4   6        477.07        520.03        11.16 o                         
  -4   4   6          0.26          2.12         3.16 o                         
  -3   4   6        219.77        289.66        11.15 o                         
  -2   4   6         42.19         43.69         3.31 o                         
  -1   4   6        284.60        302.15         7.42 o                         
   0   4   6        898.05       1062.60        15.63 o                         
   1   4   6         73.56         88.09         5.76 o                         
   2   4   6        265.08        336.76         8.20 o                         
   3   4   6        152.11        149.87         5.26 o                         
   4   4   6          3.41         -2.71         3.20 o                         
   5   4   6         11.08         16.46         2.63 o                         
   6   4   6        879.05        867.17        15.82 o                         
   7   4   6        106.20        111.58         4.91 o                         
   8   4   6         90.85         94.99         4.94 o                         
   9   4   6        168.15        175.00         6.34 o                         
  10   4   6         99.54         91.07         7.00 o                         
  11   4   6        186.10        170.29         8.86 o                         
  12   4   6          0.26         -2.09         5.61 o                         
  13   4   6         54.00         54.41         7.24 o                         
  14   4   6         64.17         52.47         9.62 o                         
  15   4   6          3.44         11.28         8.84 o                         
 -17   5   6         20.83         18.40         8.76 o                         
 -16   5   6          0.01         -0.97         7.54 o                         
 -15   5   6          0.21          5.80         6.02 o                         
 -14   5   6        109.08         98.19         7.60 o                         
 -13   5   6         14.87          8.71         5.58 o                         
 -12   5   6        227.91        221.76         9.02 o                         
 -11   5   6        152.86        153.94         7.68 o                         
 -10   5   6        301.83        273.73        10.71 o                         
  -9   5   6          5.41         -0.74         4.54 o                         
  -8   5   6         72.11         73.35         5.43 o                         
  -7   5   6        193.00        172.95         6.97 o                         
  -6   5   6        153.27        180.09         7.09 o                         
  -5   5   6          0.37         -0.04         3.95 o                         
  -4   5   6       1722.21       1782.86        28.45 o                         
  -3   5   6          7.74          4.01         3.93 o                         
  -2   5   6       1074.48       1006.85        17.57 o                         
  -1   5   6        932.99        941.51        16.58 o                         
   0   5   6        189.27        245.46         7.09 o                         
   1   5   6        274.83        325.63         7.69 o                         
   2   5   6         22.25         12.19         2.79 o                         
   3   5   6        183.75        211.25         7.44 o                         
   4   5   6         44.08         30.83         4.75 o                         
   5   5   6        464.77        490.23        11.37 o                         
   6   5   6        305.19        290.06         7.99 o                         
   7   5   6          2.90          9.53         3.53 o                         
   8   5   6         29.88         37.60         4.10 o                         
   9   5   6         50.98         43.84         4.36 o                         
  10   5   6        160.89        163.41         8.78 o                         
  11   5   6         58.71         60.78         7.08 o                         
  12   5   6         11.55          8.47         6.18 o                         
  13   5   6         13.08         17.36         6.51 o                         
  14   5   6          2.09         -7.76         9.65 o                         
 -16   6   6          0.98         -3.82        10.58 o                         
 -15   6   6         21.03         19.06         8.48 o                         
 -14   6   6          7.78          9.72         6.41 o                         
 -13   6   6         40.26         35.10         6.55 o                         
 -12   6   6          5.69         -3.08         5.38 o                         
 -11   6   6        118.46        153.40         8.19 o                         
 -10   6   6        201.46        172.88         9.12 o                         
  -9   6   6        137.60        137.82         7.17 o                         
  -8   6   6        111.41         95.65         6.42 o                         
  -7   6   6         20.82         17.39         4.72 o                         
  -6   6   6        202.47        190.94         7.49 o                         
  -5   6   6        204.26        189.90         9.94 o                         
  -4   6   6         41.31         35.41         4.56 o                         
  -3   6   6        253.52        261.54        15.37 o                         
  -2   6   6          5.15         11.14         5.15 o                         
  -1   6   6       2113.20       2125.31        33.49 o                         
   0   6   6        131.49        117.98         5.07 o                         
   1   6   6        103.59        102.66         4.84 o                         
   2   6   6          0.06          5.43         4.13 o                         
   3   6   6        152.77        141.85         8.53 o                         
   4   6   6         36.94         35.59         4.72 o                         
   5   6   6        881.24        874.51        16.78 o                         
   6   6   6         92.70         81.76         4.89 o                         
   7   6   6        335.51        270.94         9.02 o                         
   8   6   6        122.24        119.14         5.73 o                         
   9   6   6         47.19         41.37         8.30 o                         
  10   6   6         56.04         49.77         6.88 o                         
  11   6   6          0.64         -1.87         6.85 o                         
  12   6   6          5.64          2.54         6.85 o                         
  13   6   6        175.61        177.57        10.47 o                         
 -14   7   6         51.60         50.01         8.70 o                         
 -13   7   6          2.45         -4.52         6.06 o                         
 -12   7   6          1.33         14.25         6.65 o                         
 -11   7   6         40.01         39.87         9.48 o                         
 -10   7   6          7.47         -1.51         5.25 o                         
  -9   7   6        248.36        236.69        10.32 o                         
  -8   7   6          2.00          5.96         6.28 o                         
  -7   7   6        412.70        360.55        11.95 o                         
  -6   7   6          4.41          3.48         5.02 o                         
  -5   7   6          1.01         -3.02         4.37 o                         
  -4   7   6        144.62        153.38         7.08 o                         
  -3   7   6         12.69          9.30         4.62 o                         
  -2   7   6         14.77          9.76         4.37 o                         
  -1   7   6        328.87        333.39        18.41 o                         
   0   7   6        232.14        211.35        14.45 o                         
   1   7   6         20.94         27.41         6.14 o                         
   2   7   6        111.27        123.91         6.85 o                         
   3   7   6         42.81         29.21         9.21 o                         
   4   7   6        263.37        281.08         9.77 o                         
   5   7   6         10.99          4.08         4.54 o                         
   6   7   6         19.13         25.16         4.30 o                         
   7   7   6         12.93         16.26         4.51 o                         
   8   7   6         35.25         24.84         5.44 o                         
   9   7   6         39.93         42.61         6.75 o                         
  10   7   6          1.18          9.48         6.26 o                         
  11   7   6          2.87          0.13         6.86 o                         
  12   7   6         12.42         10.23         6.91 o                         
 -12   8   6          9.11         25.50        10.80 o                         
 -11   8   6          8.95         11.00         7.43 o                         
 -10   8   6         26.52         22.53         9.24 o                         
  -9   8   6         93.40         93.11         8.86 o                         
  -8   8   6         59.39         66.55         8.11 o                         
  -7   8   6         33.30         38.28         7.38 o                         
  -6   8   6         64.28         59.96        13.16 o                         
  -5   8   6         86.45         80.89         8.01 o                         
  -4   8   6         97.70        107.95         8.43 o                         
  -3   8   6        171.90        140.79         9.23 o                         
  -2   8   6        323.76        341.27        18.11 o                         
  -1   8   6        538.76        496.90        17.31 o                         
   0   8   6         64.13         51.05         6.05 o                         
   1   8   6        211.62        208.58        10.90 o                         
   2   8   6          9.84          4.74         6.08 o                         
   3   8   6          9.87         17.93         5.29 o                         
   4   8   6         69.76         79.31         6.55 o                         
   5   8   6        208.10        206.99         8.74 o                         
   6   8   6          5.25         -2.80         4.09 o                         
   7   8   6         16.98          5.64         5.19 o                         
   8   8   6         21.28         14.81         9.21 o                         
   9   8   6          0.17         -4.60         8.36 o                         
  10   8   6          2.56         -0.88         9.00 o                         
  -9   9   6         47.51         58.95         8.63 o                         
  -8   9   6         12.78         13.66         9.40 o                         
  -7   9   6        121.40        127.08        16.51 o                         
  -6   9   6          0.12          1.06         8.11 o                         
  -5   9   6         29.85         22.32         7.46 o                         
  -4   9   6        137.12        131.29         9.84 o                         
  -3   9   6          0.00         -6.26         6.26 o                         
  -2   9   6          4.97         -2.22         6.65 o                         
  -1   9   6          6.17          8.33         6.84 o                         
   0   9   6         22.15         17.86         5.76 o                         
   1   9   6         12.45         12.79         5.93 o                         
   2   9   6         16.75         23.50         5.95 o                         
   3   9   6          4.39          2.05         5.39 o                         
   4   9   6          0.95         -4.79         5.27 o                         
   5   9   6         35.55         49.51         6.39 o                         
   6   9   6         41.11         41.69         8.27 o                         
   7   9   6          0.12          2.19        11.85 o                         
  -5  10   6         62.84         90.69        11.47 o                         
  -4  10   6          1.15         -1.59         7.60 o                         
  -3  10   6        154.80        168.03        11.26 o                         
  -2  10   6          2.36          2.94        12.89 o                         
  -1  10   6          4.93         -1.77         8.27 o                         
   0  10   6          0.52         -2.35         6.03 o                         
   1  10   6         10.39          8.66         6.16 o                         
   2  10   6          0.24         -6.01         6.01 o                         
 -19   0   7        130.06        171.62        21.50 o                         
 -17   0   7          0.36         11.13         8.80 o                         
 -15   0   7          2.16          3.64         7.56 o                         
 -13   0   7        178.95        145.87        10.22 o                         
 -11   0   7        564.19        474.05        18.43 o                         
  -9   0   7       1542.88       1518.13        27.74 o                         
  -7   0   7         18.21         34.13         4.74 o                         
  -5   0   7       2929.99       3111.83        52.18 o                         
  -3   0   7        447.00        344.38         6.79 o                         
  -1   0   7      29079.02      28743.43       468.68 o                         
   3   0   7        358.61        426.59         9.10 o                         
   5   0   7        239.87        225.36        12.55 o                         
   7   0   7        386.08        407.39         8.61 o                         
   9   0   7         19.92         27.22         5.73 o                         
  11   0   7         93.27         86.43        11.41 o                         
  13   0   7        410.84        479.52        24.57 o                         
  15   0   7        127.05        144.34        16.23 o                         
 -19   1   7         23.96         46.77         7.84 o                         
 -18   1   7         52.80         77.36         7.95 o                         
 -17   1   7         70.10         83.87         7.56 o                         
 -16   1   7         37.99         41.50         6.34 o                         
 -15   1   7          8.98         -0.05         5.25 o                         
 -14   1   7          8.30         13.33         5.29 o                         
 -13   1   7         80.32         80.18         6.17 o                         
 -12   1   7        347.64        332.85         8.31 o                         
 -11   1   7         73.69         64.25         8.09 o                         
 -10   1   7        289.84        293.69         7.31 o                         
  -9   1   7       1978.31       2203.58        30.02 o                         
  -8   1   7        395.82        397.56         7.86 o                         
  -7   1   7       1345.89       1248.54        17.79 o                         
  -6   1   7        475.28        508.85         7.87 o                         
  -5   1   7       1128.09       1110.18        14.26 o                         
  -4   1   7         10.17         12.73         1.70 o                         
  -3   1   7          0.02          0.50         1.18 o                         
  -2   1   7       1198.95       1091.22        13.55 o                         
  -1   1   7        639.02        650.90        10.55 o                         
   0   1   7        200.11        197.68        12.00 o                         
   1   1   7        501.44        532.95        30.71 o                         
   2   1   7       1793.60       2006.93        34.80 o                         
   3   1   7       1693.73       1643.36        24.94 o                         
   4   1   7         60.94         43.40         2.27 o                         
   5   1   7       5993.21       6187.45        67.49 o                         
   6   1   7         12.01          3.07         1.24 o                         
   7   1   7          0.67          1.81         2.03 o                         
   8   1   7        354.01        361.68         7.99 o                         
   9   1   7        260.87        265.20         8.55 o                         
  10   1   7          8.28          9.44         4.72 o                         
  11   1   7          3.61         -0.35         4.77 o                         
  12   1   7         20.27         13.79         6.97 o                         
  13   1   7         52.48         52.76        11.19 o                         
  14   1   7         14.65         16.25         8.22 o                         
  15   1   7         45.48         35.02         9.15 o                         
  16   1   7         42.85         50.09        11.85 o                         
 -19   2   7          9.80          5.91         7.09 o                         
 -18   2   7          3.85         -0.29         7.54 o                         
 -17   2   7        107.77        114.83         8.49 o                         
 -16   2   7         92.90        120.69         8.05 o                         
 -15   2   7         73.06         66.01         6.64 o                         
 -14   2   7         78.26         73.60        10.89 o                         
 -13   2   7         33.29         25.83         5.30 o                         
 -12   2   7         42.34         34.64         5.24 o                         
 -11   2   7        540.18        582.20        13.65 o                         
 -10   2   7        387.00        414.54        12.73 o                         
  -9   2   7        220.17        240.25         8.05 o                         
  -8   2   7        175.49        240.81         7.87 o                         
  -7   2   7        132.54        151.31         4.46 o                         
  -6   2   7         45.06         51.08         4.05 o                         
  -5   2   7         31.54         30.70         2.91 o                         
  -4   2   7       2040.91       1925.48        25.90 o                         
  -3   2   7         11.14         28.04         2.26 o                         
  -2   2   7          0.16          2.35         1.57 o                         
  -1   2   7       1650.52       1521.63        20.43 o                         
   0   2   7       2573.36       2429.24        31.86 o                         
   1   2   7        299.31        297.62         6.90 o                         
   2   2   7         95.35         93.64         2.78 o                         
   3   2   7       1721.18       1769.78        21.65 o                         
   4   2   7         72.78         50.65         2.65 o                         
   5   2   7        731.06        733.17         9.77 o                         
   6   2   7        196.28        194.14         6.87 o                         
   7   2   7         34.59         32.66         2.84 o                         
   8   2   7          2.05         -0.45         3.33 o                         
   9   2   7        109.03         93.65         6.32 o                         
  10   2   7        356.59        314.66        11.15 o                         
  11   2   7          2.25         -0.83        10.85 o                         
  12   2   7         33.12         44.33         6.32 o                         
  13   2   7          4.76         15.79         7.76 o                         
  14   2   7         86.44         88.70         9.77 o                         
  15   2   7         56.40         54.17         9.31 o                         
  16   2   7         10.95          3.13         8.53 o                         
 -18   3   7         13.51         16.60        10.64 o                         
 -17   3   7        139.74        170.05         9.63 o                         
 -16   3   7         36.49         17.36         6.31 o                         
 -15   3   7         13.29          9.71         5.80 o                         
 -14   3   7         60.79         63.01         6.38 o                         
 -13   3   7         27.35         22.23         5.40 o                         
 -12   3   7       1540.68       1560.95        26.92 o                         
 -11   3   7         85.10         99.50         6.19 o                         
 -10   3   7          4.06          1.80         4.14 o                         
  -9   3   7        370.85        371.39        10.29 o                         
  -8   3   7         47.68         59.81         4.52 o                         
  -7   3   7       1246.49       1279.12        21.27 o                         
  -6   3   7        327.24        351.89         8.65 o                         
  -5   3   7       1760.73       1751.45        27.20 o                         
  -4   3   7        454.89        541.17        15.45 o                         
  -3   3   7         21.32         23.05         2.48 o                         
  -2   3   7       2177.28       2318.02        34.43 o                         
  -1   3   7        110.88        108.29         5.87 o                         
   0   3   7          9.99         12.76         1.72 o                         
   1   3   7        227.81        214.05         4.54 o                         
   2   3   7        243.40        245.88         5.00 o                         
   3   3   7          1.13          0.03         1.72 o                         
   4   3   7        639.86        616.86        10.09 o                         
   5   3   7        445.73        443.12         9.50 o                         
   6   3   7        871.39        906.42        12.91 o                         
   7   3   7        117.49        104.40         4.62 o                         
   8   3   7        136.53        144.46         6.48 o                         
   9   3   7         30.40         26.93         5.23 o                         
  10   3   7        212.75        199.85         9.28 o                         
  11   3   7        219.26        222.09        10.23 o                         
  12   3   7        144.77        142.69         8.60 o                         
  13   3   7        159.54        151.36         9.03 o                         
  14   3   7         84.84         79.84         9.91 o                         
  15   3   7         13.06          9.08         9.43 o                         
 -18   4   7          0.50          9.34        19.30 o                         
 -17   4   7         21.75         21.38         6.84 o                         
 -16   4   7         96.71         97.50         8.04 o                         
 -15   4   7        173.81        173.48        12.16 o                         
 -14   4   7          1.62         -4.80         5.30 o                         
 -13   4   7         17.63         24.68         5.56 o                         
 -12   4   7         72.08         77.11         6.32 o                         
 -11   4   7       2862.80       2924.33        45.73 o                         
 -10   4   7         13.58         17.23         4.75 o                         
  -9   4   7        863.12        872.64        16.97 o                         
  -8   4   7          5.74          7.59         4.05 o                         
  -7   4   7        417.16        396.03         8.40 o                         
  -6   4   7          8.01         12.55         2.32 o                         
  -5   4   7        265.55        267.27         8.36 o                         
  -4   4   7          0.41          4.22         2.91 o                         
  -3   4   7       1848.84       1926.12        34.10 o                         
  -2   4   7          1.82          2.02         3.14 o                         
  -1   4   7         59.08         36.33         2.65 o                         
   0   4   7         21.38         27.11         2.79 o                         
   1   4   7         94.73        120.00         3.87 o                         
   2   4   7        416.50        403.62         8.11 o                         
   3   4   7        798.82        844.18        13.27 o                         
   4   4   7        106.53        113.23         4.27 o                         
   5   4   7       2256.57       2183.45        33.55 o                         
   6   4   7        268.92        292.29         8.84 o                         
   7   4   7       1876.05       1863.52        26.59 o                         
   8   4   7         33.10         34.83         4.14 o                         
   9   4   7          0.54         -1.10         4.24 o                         
  10   4   7          8.65         -2.53         5.05 o                         
  11   4   7          3.71         -1.65         5.46 o                         
  12   4   7         26.91         28.18         6.40 o                         
  13   4   7         24.83         23.62         6.63 o                         
  14   4   7         20.12         10.01         8.84 o                         
  15   4   7          0.16         -8.22         8.22 o                         
 -17   5   7         57.70         77.27        10.66 o                         
 -16   5   7          5.10          3.20         6.45 o                         
 -15   5   7         24.49         11.29         7.85 o                         
 -14   5   7         72.76         65.07         7.20 o                         
 -13   5   7          6.74          1.70         5.44 o                         
 -12   5   7        140.96        143.99         7.77 o                         
 -11   5   7         95.07         94.54         7.16 o                         
 -10   5   7        495.17        503.90        13.46 o                         
  -9   5   7          6.78         -3.91         4.50 o                         
  -8   5   7         29.81         29.85         4.80 o                         
  -7   5   7         79.83         76.88         5.39 o                         
  -6   5   7          8.13         -0.63         3.90 o                         
  -5   5   7       1247.29       1257.03        21.59 o                         
  -4   5   7       1708.60       1700.17        31.31 o                         
  -3   5   7        642.28        654.49        13.15 o                         
  -2   5   7       1211.74       1194.89        20.09 o                         
  -1   5   7        125.78        112.74         4.50 o                         
   0   5   7        377.62        369.59         8.35 o                         
   1   5   7        904.43        819.45        15.27 o                         
   2   5   7        235.94        248.71        10.70 o                         
   3   5   7         40.78         32.40         4.18 o                         
   4   5   7        113.81        116.42         5.62 o                         
   5   5   7         21.51         16.13         4.22 o                         
   6   5   7        180.32        191.53        12.22 o                         
   7   5   7         76.67         67.83         4.61 o                         
   8   5   7         32.28         32.46         4.21 o                         
   9   5   7          3.48          0.15         4.27 o                         
  10   5   7          3.83          1.05         4.81 o                         
  11   5   7        173.83        186.77         9.69 o                         
  12   5   7         87.08         98.79         9.18 o                         
  13   5   7         34.73         22.71         6.95 o                         
  14   5   7         41.23         43.64         9.77 o                         
 -15   6   7          0.32          5.72         6.53 o                         
 -14   6   7        299.35        334.23        15.96 o                         
 -13   6   7         13.97          4.22         5.87 o                         
 -12   6   7         27.03         29.04         6.09 o                         
 -11   6   7         19.70         28.04         5.77 o                         
 -10   6   7         93.67        106.57         7.15 o                         
  -9   6   7          2.47          9.92         5.83 o                         
  -8   6   7          8.10          7.90         4.75 o                         
  -7   6   7        195.78        207.18         8.43 o                         
  -6   6   7         19.33         12.45         4.30 o                         
  -5   6   7          5.41          8.74         4.50 o                         
  -4   6   7         16.70         13.56         5.26 o                         
  -3   6   7        120.85        113.17         5.85 o                         
  -2   6   7        539.54        592.29        12.94 o                         
  -1   6   7        638.06        622.05        11.97 o                         
   0   6   7         42.26         46.28         4.91 o                         
   1   6   7        243.48        218.85         9.54 o                         
   2   6   7        825.05        836.17        16.20 o                         
   3   6   7          0.05          2.75         4.56 o                         
   4   6   7          3.73          2.04         4.13 o                         
   5   6   7        187.04        202.41         8.11 o                         
   6   6   7          1.49          1.63         3.68 o                         
   7   6   7         77.97         89.89         5.82 o                         
   8   6   7          5.04          2.65         4.56 o                         
   9   6   7         55.66         41.24         6.48 o                         
  10   6   7          4.48          6.22         5.93 o                         
  11   6   7         58.74         55.45         7.24 o                         
  12   6   7          8.10         -6.29         6.29 o                         
  13   6   7         83.12         71.57         8.39 o                         
 -14   7   7          3.18          1.85         7.46 o                         
 -13   7   7         18.66         24.68         7.72 o                         
 -12   7   7        121.72        130.20         8.49 o                         
 -11   7   7          8.82          3.14         5.58 o                         
 -10   7   7        130.72        135.55         7.95 o                         
  -9   7   7         12.50         11.43         5.41 o                         
  -8   7   7         12.96         14.85         5.40 o                         
  -7   7   7         10.17          9.00         5.00 o                         
  -6   7   7          1.73         -4.42         4.42 o                         
  -5   7   7          3.66         -0.79         6.18 o                         
  -4   7   7        121.26        110.78         7.84 o                         
  -3   7   7         37.46         27.12         6.04 o                         
  -2   7   7        146.33        122.97         8.02 o                         
  -1   7   7        291.91        319.93        10.95 o                         
   0   7   7        102.41        113.17         6.58 o                         
   1   7   7        217.89        217.60         8.67 o                         
   2   7   7        158.02        171.61         8.17 o                         
   3   7   7         51.91         65.64         5.60 o                         
   4   7   7          1.58          6.80         4.56 o                         
   5   7   7        216.05        209.91         8.48 o                         
   6   7   7         48.33         38.30         4.62 o                         
   7   7   7         31.12         25.21         5.41 o                         
   8   7   7        135.47        129.45         8.68 o                         
   9   7   7          0.26          4.33         6.00 o                         
  10   7   7          1.90         -6.12         6.12 o                         
  11   7   7          7.41          5.07         6.63 o                         
 -12   8   7         66.56         86.29         9.58 o                         
 -11   8   7        105.07        132.32        19.30 o                         
 -10   8   7         28.94         23.90         7.52 o                         
  -9   8   7         98.22         89.98         8.86 o                         
  -8   8   7          8.82         22.22         7.22 o                         
  -7   8   7          3.89          6.01         6.65 o                         
  -6   8   7         19.43         21.34         8.05 o                         
  -5   8   7        119.04        122.13        10.70 o                         
  -4   8   7         54.93         53.70         7.64 o                         
  -3   8   7        343.49        395.28        14.67 o                         
  -2   8   7         11.17          7.78         8.61 o                         
  -1   8   7        541.32        574.20        14.62 o                         
   0   8   7          7.06         -1.13         5.13 o                         
   1   8   7        100.48         90.81         6.82 o                         
   2   8   7         61.78         49.52         6.06 o                         
   3   8   7         91.29         90.09         7.07 o                         
   4   8   7          8.04          7.83         5.17 o                         
   5   8   7        168.58        169.61         8.10 o                         
   6   8   7          4.07          7.06         4.44 o                         
   7   8   7         27.04         15.29         7.37 o                         
   8   8   7         28.19         16.52         6.52 o                         
   9   8   7          9.84         19.48         6.63 o                         
  -9   9   7        122.89        124.16        10.31 o                         
  -8   9   7         45.77         53.13         8.72 o                         
  -7   9   7          2.76          2.51         7.41 o                         
  -6   9   7          1.35         -8.18         8.18 o                         
  -5   9   7          9.26         17.01         8.22 o                         
  -4   9   7         18.99         23.22         7.50 o                         
  -3   9   7         12.64          5.15         6.84 o                         
  -2   9   7          3.71         12.08         6.86 o                         
  -1   9   7         79.75         65.62         6.99 o                         
   0   9   7         87.45         90.48        10.96 o                         
   1   9   7         38.30         37.01         6.27 o                         
   2   9   7          0.30         10.21         5.49 o                         
   3   9   7         88.96         90.61         7.23 o                         
   4   9   7         13.24         12.32         5.54 o                         
   5   9   7        130.36        122.15         8.97 o                         
   6   9   7          7.47         17.49         9.15 o                         
  -4  10   7         40.80         26.32        13.60 o                         
  -3  10   7         11.26          1.78        12.11 o                         
  -2  10   7         19.99         21.70         6.81 o                         
  -1  10   7          0.25         -4.74         7.60 o                         
   0  10   7          4.09          3.57         6.18 o                         
   1  10   7          7.53         10.22         6.56 o                         
 -18   0   8          6.82          5.20         9.43 o                         
 -16   0   8        124.03        122.56        11.16 o                         
 -14   0   8          9.75          9.48         4.87 o                         
 -12   0   8       1293.21       1285.31        25.38 o                         
 -10   0   8          0.40         -1.47         3.86 o                         
  -8   0   8        501.58        459.35        11.14 o                         
  -6   0   8          5.16          8.65         2.86 o                         
  -4   0   8          5.96          5.26         2.69 o                         
  -2   0   8       2200.57       2280.00        38.41 o                         
   0   0   8          0.11          1.99         2.02 o                         
   2   0   8       2058.04       2285.30        68.44 o                         
   4   0   8         24.48         26.01         4.00 o                         
   6   0   8        912.06        961.95        18.61 o                         
   8   0   8        478.23        496.02        15.65 o                         
  10   0   8        103.22         91.71         7.87 o                         
  12   0   8        167.92        148.29        13.60 o                         
  14   0   8          3.29         16.67        10.97 o                         
  16   0   8         32.24         29.83        13.16 o                         
 -19   1   8         35.35         32.07         7.72 o                         
 -18   1   8          1.39          5.18         6.70 o                         
 -17   1   8         20.00         22.86         6.51 o                         
 -16   1   8          4.88          2.39         5.63 o                         
 -15   1   8         45.64         42.79         6.13 o                         
 -14   1   8         10.23         16.66         5.27 o                         
 -13   1   8         25.38         27.97         6.11 o                         
 -12   1   8         27.23         28.32         3.61 o                         
 -11   1   8        117.70        133.47         6.57 o                         
 -10   1   8        499.11        501.04         9.82 o                         
  -9   1   8        430.75        482.50         9.36 o                         
  -8   1   8          2.60          2.65         2.36 o                         
  -7   1   8        290.12        300.97         6.06 o                         
  -6   1   8       1095.03       1059.24        14.29 o                         
  -5   1   8        881.59       1008.83        13.22 o                         
  -4   1   8       3539.12       3427.67        37.50 o                         
  -3   1   8        912.15        819.80        12.63 o                         
  -2   1   8        126.15        167.95         4.18 o                         
  -1   1   8       3052.18       3221.07        41.55 o                         
   0   1   8          2.42         -1.30         1.98 o                         
   1   1   8        296.16        271.09        10.54 o                         
   2   1   8        795.33        948.41        25.72 o                         
   3   1   8          6.88          6.51         2.20 o                         
   4   1   8         14.16         19.30         2.75 o                         
   5   1   8       1752.12       1783.45        20.70 o                         
   6   1   8         80.41         76.00         2.94 o                         
   7   1   8        347.89        339.24         6.70 o                         
   8   1   8         11.44         19.68         3.72 o                         
   9   1   8         71.89         72.53         5.08 o                         
  10   1   8        395.92        404.18        12.41 o                         
  11   1   8        103.47        108.63         7.25 o                         
  12   1   8          4.82          1.84         5.31 o                         
  13   1   8        101.54         89.50         9.29 o                         
  14   1   8        199.97        217.84        12.87 o                         
  15   1   8          0.08          6.36         8.38 o                         
  16   1   8         72.23         61.53        10.08 o                         
 -19   2   8         83.32         95.09         8.80 o                         
 -18   2   8          0.43          5.01         8.35 o                         
 -17   2   8        186.46        219.44        10.31 o                         
 -16   2   8        153.04        160.02         8.72 o                         
 -15   2   8          1.91          3.23         5.32 o                         
 -14   2   8         39.70         50.26         6.02 o                         
 -13   2   8          2.05         -0.51         4.71 o                         
 -12   2   8         31.95         36.43         5.33 o                         
 -11   2   8       2912.00       2859.63        44.31 o                         
 -10   2   8        615.46        608.30        13.48 o                         
  -9   2   8       1838.91       1813.01        25.39 o                         
  -8   2   8        338.34        346.50         7.45 o                         
  -7   2   8          5.43          1.78         2.48 o                         
  -6   2   8        169.33        156.96         4.34 o                         
  -5   2   8         69.78         73.71         2.96 o                         
  -4   2   8        345.48        361.28         7.01 o                         
  -3   2   8       3491.45       3532.89        45.91 o                         
  -2   2   8        165.81        132.92         7.24 o                         
  -1   2   8       4324.79       4235.37        54.38 o                         
   0   2   8          0.20          5.50         1.99 o                         
   1   2   8       2080.97       2128.95        38.15 o                         
   2   2   8         21.73         26.70         2.35 o                         
   3   2   8       1244.02       1388.44        23.81 o                         
   4   2   8        244.38        226.76         7.98 o                         
   5   2   8        152.37        132.52         5.66 o                         
   6   2   8        293.94        292.98         5.81 o                         
   7   2   8        426.74        420.16         7.97 o                         
   8   2   8          0.84          1.75         4.13 o                         
   9   2   8          4.10         -3.13         4.39 o                         
  10   2   8        107.84         92.64         6.65 o                         
  11   2   8          4.85          3.21         5.05 o                         
  12   2   8         13.68          7.44         5.71 o                         
  13   2   8          2.42          4.39         6.15 o                         
  14   2   8         13.69          5.24         7.91 o                         
  15   2   8         17.37         12.72         8.38 o                         
 -18   3   8          1.28         -0.14         6.75 o                         
 -17   3   8          1.41         12.58         6.56 o                         
 -16   3   8         80.78        112.68        11.78 o                         
 -15   3   8        133.95        136.74         8.22 o                         
 -14   3   8        106.73         91.32         6.93 o                         
 -13   3   8          9.57         13.70         5.13 o                         
 -12   3   8         19.90         22.99         8.93 o                         
 -11   3   8        734.33        722.28        15.65 o                         
 -10   3   8        517.00        476.96        12.75 o                         
  -9   3   8        165.93        153.43        12.03 o                         
  -8   3   8        263.75        251.68         8.72 o                         
  -7   3   8        163.87        186.24         7.06 o                         
  -6   3   8        592.18        573.86        11.53 o                         
  -5   3   8        320.87        373.91         8.70 o                         
  -4   3   8        582.73        667.77        13.69 o                         
  -3   3   8          1.03          0.79         1.54 o                         
  -2   3   8        160.60        150.90         4.03 o                         
  -1   3   8         43.86         45.96         4.05 o                         
   0   3   8        697.83        717.56         9.97 o                         
   1   3   8        381.27        385.67        10.70 o                         
   2   3   8         31.65         19.83         1.99 o                         
   3   3   8        199.76        196.67         6.82 o                         
   4   3   8       1153.02       1179.42        15.53 o                         
   5   3   8        542.87        523.08        11.84 o                         
   6   3   8       1000.35        973.30        15.21 o                         
   7   3   8        457.99        480.91        10.89 o                         
   8   3   8        533.79        516.38        11.73 o                         
   9   3   8        153.90        134.58         8.25 o                         
  10   3   8        160.10        158.03        10.22 o                         
  11   3   8        119.82        112.09        10.08 o                         
  12   3   8         52.54         50.81         6.83 o                         
  13   3   8          0.23         -5.06         5.90 o                         
  14   3   8         40.33         28.98         8.67 o                         
  15   3   8         15.65          3.73         8.38 o                         
 -17   4   8         90.32        113.36        11.65 o                         
 -16   4   8        123.04        126.72         8.56 o                         
 -15   4   8          1.37         -1.97         5.77 o                         
 -14   4   8          5.27          1.78         5.44 o                         
 -13   4   8         20.02         13.94         5.44 o                         
 -12   4   8        113.34        115.38         7.01 o                         
 -11   4   8        263.95        283.82        10.36 o                         
 -10   4   8        486.52        521.18        13.01 o                         
  -9   4   8        617.75        613.21        24.19 o                         
  -8   4   8        210.28        191.17         8.46 o                         
  -7   4   8        106.98        106.96         5.12 o                         
  -6   4   8         55.62         71.48         3.33 o                         
  -5   4   8          1.45         -2.99         3.02 o                         
  -4   4   8         57.45         47.05         3.67 o                         
  -3   4   8          5.94          7.79         2.78 o                         
  -2   4   8        757.21        847.60        24.25 o                         
  -1   4   8         60.12         67.70         2.86 o                         
   0   4   8        805.08        825.47        14.38 o                         
   1   4   8        260.18        242.82         6.44 o                         
   2   4   8       2891.76       2936.87        39.08 o                         
   3   4   8        551.60        569.63        10.11 o                         
   4   4   8        207.52        222.57         7.54 o                         
   5   4   8          9.62         11.81         3.71 o                         
   6   4   8        124.62        100.72         8.23 o                         
   7   4   8          5.35          7.96         3.55 o                         
   8   4   8        445.67        433.56        10.72 o                         
   9   4   8          1.48          1.76         4.21 o                         
  10   4   8         41.73         32.23         6.36 o                         
  11   4   8         45.11         57.67         6.83 o                         
  12   4   8         14.64         10.63         6.15 o                         
  13   4   8         22.36         22.18         6.55 o                         
  14   4   8          4.68          2.06         6.48 o                         
 -17   5   8          2.27         -5.30         6.68 o                         
 -16   5   8         19.47         13.23         6.89 o                         
 -15   5   8          6.10          1.53         6.33 o                         
 -14   5   8          2.59         -5.10         5.69 o                         
 -13   5   8         27.03         24.01         5.88 o                         
 -12   5   8         15.93          2.18         5.88 o                         
 -11   5   8        200.19        194.38         8.30 o                         
 -10   5   8         79.88         87.33         6.36 o                         
  -9   5   8         66.58         68.62         5.70 o                         
  -8   5   8        117.40        111.13         6.19 o                         
  -7   5   8         21.06         23.64         4.51 o                         
  -6   5   8         45.07         39.98         4.62 o                         
  -5   5   8        273.24        270.83         9.24 o                         
  -4   5   8        313.45        329.86        11.29 o                         
  -3   5   8       1160.93       1168.87        25.01 o                         
  -2   5   8        187.57        190.57         6.37 o                         
  -1   5   8         13.29          8.79         2.61 o                         
   0   5   8       1422.88       1398.80        23.19 o                         
   1   5   8         51.38         56.07         4.68 o                         
   2   5   8         49.75         44.66         4.36 o                         
   3   5   8        121.57        137.93         6.40 o                         
   4   5   8        452.19        432.11        10.64 o                         
   5   5   8        135.08        138.10         6.08 o                         
   6   5   8        957.07        930.39        19.99 o                         
   7   5   8        144.13        143.10         6.51 o                         
   8   5   8        369.20        363.37        12.28 o                         
   9   5   8          8.47          0.10         4.32 o                         
  10   5   8          0.00          1.55         4.57 o                         
  11   5   8          2.57         -0.41         5.71 o                         
  12   5   8         26.72         18.98         6.55 o                         
  13   5   8          0.26         -6.18         6.18 o                         
 -15   6   8         12.19         24.09         7.11 o                         
 -14   6   8         18.57         21.00         7.16 o                         
 -13   6   8          1.55         -0.92         5.99 o                         
 -12   6   8         19.62         19.69         5.83 o                         
 -11   6   8        359.65        385.68        12.68 o                         
 -10   6   8        244.31        259.25        12.72 o                         
  -9   6   8        827.63        778.03        16.92 o                         
  -8   6   8        177.80        188.72         8.30 o                         
  -7   6   8         80.72         57.37         5.38 o                         
  -6   6   8          0.03          2.24         4.18 o                         
  -5   6   8        177.95        175.60         7.01 o                         
  -4   6   8        112.68        122.50         6.65 o                         
  -3   6   8        692.37        763.51        18.12 o                         
  -2   6   8         21.12         16.35         4.61 o                         
  -1   6   8        375.25        383.66        11.07 o                         
   0   6   8         31.76         33.42         5.66 o                         
   1   6   8        220.64        228.30        13.36 o                         
   2   6   8        252.24        231.45        20.39 o                         
   3   6   8          4.96         14.89         4.30 o                         
   4   6   8         11.35         15.26         4.39 o                         
   5   6   8          6.38         10.08         4.43 o                         
   6   6   8          7.31         11.21         3.91 o                         
   7   6   8          0.40         -4.36         4.67 o                         
   8   6   8         19.71         16.51         4.69 o                         
   9   6   8         84.69         83.89         8.77 o                         
  10   6   8          2.47          5.75         5.93 o                         
  11   6   8         24.72         26.36         6.96 o                         
  12   6   8         15.89         13.34         6.69 o                         
 -14   7   8          1.58          2.25         8.78 o                         
 -13   7   8         85.75        110.99         9.99 o                         
 -12   7   8         10.57         14.39         8.87 o                         
 -11   7   8         30.67         30.48        13.29 o                         
 -10   7   8         62.33         60.51         8.07 o                         
  -9   7   8        374.13        344.27        14.35 o                         
  -8   7   8         31.13         37.41         7.15 o                         
  -7   7   8         12.97         20.20         6.55 o                         
  -6   7   8         25.80         27.82         6.52 o                         
  -5   7   8        461.79        477.42        17.96 o                         
  -4   7   8        197.39        187.45         9.55 o                         
  -3   7   8         99.21         91.20         7.60 o                         
  -2   7   8         67.78         79.68         6.21 o                         
  -1   7   8         48.45         44.10         5.54 o                         
   0   7   8        480.14        519.69        13.14 o                         
   1   7   8         97.30         97.93         6.97 o                         
   2   7   8        320.45        298.29        10.12 o                         
   3   7   8        129.40        122.93         6.80 o                         
   4   7   8          2.17          2.15         4.65 o                         
   5   7   8        147.98        128.63         8.95 o                         
   6   7   8         24.40         14.59         4.87 o                         
   7   7   8         16.28         18.99         5.48 o                         
   8   7   8          0.05          7.82        10.22 o                         
   9   7   8         66.77         68.22         7.71 o                         
  10   7   8         53.44         59.08         7.71 o                         
  11   7   8         22.49         41.08         7.44 o                         
 -12   8   8         91.06         96.32        10.01 o                         
 -11   8   8          0.03          2.90         7.31 o                         
 -10   8   8         34.78         26.50         7.76 o                         
  -9   8   8        195.90        187.65        11.11 o                         
  -8   8   8         18.60         38.76        11.34 o                         
  -7   8   8         99.55         78.06         8.37 o                         
  -6   8   8         47.86         45.88         7.75 o                         
  -5   8   8         10.70          7.99         7.56 o                         
  -4   8   8          4.37          2.90         6.39 o                         
  -3   8   8         62.12         68.26         7.81 o                         
  -2   8   8        502.42        528.22        14.18 o                         
  -1   8   8        103.78        100.33         7.18 o                         
   0   8   8         20.39         10.69         8.36 o                         
   1   8   8        101.99        104.56         9.75 o                         
   2   8   8          1.10         -4.81         4.93 o                         
   3   8   8         20.47         23.30         5.64 o                         
   4   8   8        143.31        139.76         7.54 o                         
   5   8   8          6.46         11.79         8.05 o                         
   6   8   8          0.10         -2.95         4.58 o                         
   7   8   8         12.22         11.26        11.41 o                         
   8   8   8         17.58         20.49         7.17 o                         
   9   8   8         36.86         48.40         7.48 o                         
  -9   9   8         13.34         18.40         8.13 o                         
  -8   9   8         65.63         75.28         9.68 o                         
  -7   9   8         58.85         64.56         8.68 o                         
  -6   9   8         39.56         48.58         8.35 o                         
  -5   9   8         61.14         50.70         9.62 o                         
  -4   9   8          0.04         -1.86         6.65 o                         
  -3   9   8          4.46          5.25         7.14 o                         
  -2   9   8        194.20        216.82        13.80 o                         
  -1   9   8         53.68         49.61         6.74 o                         
   0   9   8        135.52        119.65         7.91 o                         
   1   9   8         13.82         14.61         5.79 o                         
   2   9   8         50.05         57.39         6.78 o                         
   3   9   8          4.99          3.71         5.71 o                         
   4   9   8         18.89         22.64         6.71 o                         
   5   9   8          2.94          4.08         8.66 o                         
   6   9   8         11.83          4.39        12.72 o                         
 -19   0   9          0.16          4.83        14.26 o                         
 -17   0   9        247.18        238.68        15.36 o                         
 -15   0   9        321.01        385.04        18.13 o                         
 -13   0   9        842.45        821.69        24.60 o                         
 -11   0   9        202.50        208.76         8.07 o                         
  -9   0   9       7092.72       7134.59       118.27 o                         
  -7   0   9       3578.96       3474.97        58.76 o                         
  -5   0   9        821.17        954.79        17.90 o                         
  -3   0   9       3870.53       3857.51        69.24 o                         
  -1   0   9        697.81        708.97        13.27 o                         
   1   0   9        161.77        197.42        12.72 o                         
   3   0   9        461.55        549.58        11.06 o                         
   5   0   9        210.87        207.60         7.03 o                         
   7   0   9          0.51         -4.31         4.31 o                         
   9   0   9       1084.58       1151.71        35.32 o                         
  11   0   9        323.10        316.74        14.11 o                         
  13   0   9         74.22         62.74        12.28 o                         
  15   0   9          5.66          3.51        11.85 o                         
 -19   1   9         21.92         24.43         7.50 o                         
 -18   1   9         20.39         31.06         7.34 o                         
 -17   1   9         28.53         24.50         7.09 o                         
 -16   1   9         49.04         45.28         8.26 o                         
 -15   1   9        138.85        141.61         7.90 o                         
 -14   1   9        188.18        195.22         8.38 o                         
 -13   1   9         13.01          6.94         4.80 o                         
 -12   1   9          1.47          2.59         3.43 o                         
 -11   1   9       1063.86       1006.72        14.70 o                         
 -10   1   9          3.05          0.40         2.85 o                         
  -9   1   9          5.28          5.82         2.76 o                         
  -8   1   9       2235.07       2053.77        25.69 o                         
  -7   1   9          2.10          1.54         2.24 o                         
  -6   1   9        176.66        160.48         4.64 o                         
  -5   1   9        506.12        464.60         7.40 o                         
  -4   1   9        189.51        160.56         4.32 o                         
  -3   1   9       6676.26       6673.74        71.82 o                         
  -2   1   9        505.20        550.77        14.23 o                         
  -1   1   9          3.89          8.78         2.22 o                         
   0   1   9       1477.51       1355.29        32.17 o                         
   1   1   9         25.76         28.24         2.81 o                         
   2   1   9        223.50        236.60         6.84 o                         
   3   1   9         79.19         98.31        10.32 o                         
   4   1   9         36.14         34.38         2.10 o                         
   5   1   9         79.39         85.33         2.84 o                         
   6   1   9        379.93        398.02         8.55 o                         
   7   1   9         46.74         39.12         3.92 o                         
   8   1   9         70.86         69.19         4.74 o                         
   9   1   9         18.68         16.23         4.17 o                         
  10   1   9        126.54        123.68         8.17 o                         
  11   1   9         80.55         85.65         6.83 o                         
  12   1   9          8.55         -1.82         5.48 o                         
  13   1   9        308.49        314.62        15.66 o                         
  14   1   9          3.01          1.10         7.76 o                         
  15   1   9         36.17         45.71         9.46 o                         
 -18   2   9         44.17         53.85         7.87 o                         
 -17   2   9          4.62         11.81         6.53 o                         
 -16   2   9          6.80          2.94         5.83 o                         
 -15   2   9          9.72          9.64         5.56 o                         
 -14   2   9         47.03         35.32         5.73 o                         
 -13   2   9         68.49         54.40         5.83 o                         
 -12   2   9        325.43        305.40        10.79 o                         
 -11   2   9        476.35        560.17        13.45 o                         
 -10   2   9        626.91        599.41        12.73 o                         
  -9   2   9        334.72        365.61        10.47 o                         
  -8   2   9         16.88         22.45         2.85 o                         
  -7   2   9       1872.80       1858.49        23.44 o                         
  -6   2   9        141.81        115.05         3.69 o                         
  -5   2   9          0.05         -2.03         2.03 o                         
  -4   2   9        547.72        569.67         9.52 o                         
  -3   2   9          0.08          4.57         1.96 o                         
  -2   2   9       2216.52       2268.86        29.93 o                         
  -1   2   9          1.94          4.11         2.82 o                         
   0   2   9          0.47          3.06         2.73 o                         
   1   2   9       1027.73        968.33        18.31 o                         
   2   2   9       3162.90       3601.74        52.91 o                         
   3   2   9       1555.85       1617.74        50.94 o                         
   4   2   9         27.85         27.92         2.94 o                         
   5   2   9         74.46         66.18         3.22 o                         
   6   2   9       1204.82       1181.18        20.44 o                         
   7   2   9         57.05         61.67         4.01 o                         
   8   2   9         14.49          6.21         3.82 o                         
   9   2   9         46.55         46.40         5.56 o                         
  10   2   9         72.76         75.20         6.39 o                         
  11   2   9         63.18         45.68         6.23 o                         
  12   2   9          1.64         -5.65         5.65 o                         
  13   2   9          0.23         -0.81         5.99 o                         
  14   2   9         34.12         34.65         8.53 o                         
  15   2   9          1.09          3.80        15.79 o                         
 -18   3   9         12.95         24.40         7.26 o                         
 -17   3   9          0.14          2.09         7.31 o                         
 -16   3   9        107.38        116.09         8.17 o                         
 -15   3   9          3.24          1.19         5.65 o                         
 -14   3   9          5.86          4.27         5.22 o                         
 -13   3   9          4.13          2.50         5.00 o                         
 -12   3   9        673.61        695.39        21.47 o                         
 -11   3   9        446.67        452.24        19.88 o                         
 -10   3   9         16.42         11.90         4.52 o                         
  -9   3   9        431.74        437.49        11.21 o                         
  -8   3   9       1644.39       1517.10        24.89 o                         
  -7   3   9        118.69        106.29         5.09 o                         
  -6   3   9         99.66        114.53         6.45 o                         
  -5   3   9        195.16        202.72         6.21 o                         
  -4   3   9        647.11        631.89        10.50 o                         
  -3   3   9        797.03        788.60        14.88 o                         
  -2   3   9       1703.74       1607.27        22.16 o                         
  -1   3   9          9.59         15.43         6.53 o                         
   0   3   9       1415.45       1385.15        19.20 o                         
   1   3   9       1435.86       1574.75        19.74 o                         
   2   3   9        165.48        159.31         4.19 o                         
   3   3   9        698.98        643.85        16.51 o                         
   4   3   9        127.99        134.54         4.27 o                         
   5   3   9        551.07        533.17         9.81 o                         
   6   3   9        781.74        787.45        13.15 o                         
   7   3   9        170.16        154.39         9.12 o                         
   8   3   9        578.71        580.57        12.66 o                         
   9   3   9        334.14        315.06        11.31 o                         
  10   3   9         13.11          9.94         5.32 o                         
  11   3   9        307.11        321.48        12.33 o                         
  12   3   9         28.38         17.02         6.15 o                         
  13   3   9         54.88         40.20         7.09 o                         
  14   3   9          1.47         -5.74         6.40 o                         
 -17   4   9         19.28         30.96         9.50 o                         
 -16   4   9          0.41          5.78         6.45 o                         
 -15   4   9         22.79         25.39        10.51 o                         
 -14   4   9         35.26         29.77         7.16 o                         
 -13   4   9         77.44         68.30         6.60 o                         
 -12   4   9          8.22          7.43         4.98 o                         
 -11   4   9        698.81        686.09        16.57 o                         
 -10   4   9          0.91          9.24         6.40 o                         
  -9   4   9        370.25        349.99        10.49 o                         
  -8   4   9          6.13          2.57         2.95 o                         
  -7   4   9         29.14         15.98         5.07 o                         
  -6   4   9        265.24        233.53         8.26 o                         
  -5   4   9         25.35         30.14         3.36 o                         
  -4   4   9        108.50         89.22         4.03 o                         
  -3   4   9        148.19        149.45         5.99 o                         
  -2   4   9        261.29        265.50         7.12 o                         
  -1   4   9        818.65        743.53        10.80 o                         
   0   4   9         23.74         27.05         4.20 o                         
   1   4   9        636.43        612.46        10.66 o                         
   2   4   9         12.22         13.40         2.92 o                         
   3   4   9        856.89        840.28        15.06 o                         
   4   4   9          0.70          4.54         3.48 o                         
   5   4   9         14.53         25.77         4.05 o                         
   6   4   9         52.62         59.87         5.56 o                         
   7   4   9         21.87         20.34         4.31 o                         
   8   4   9         60.76         58.56         5.09 o                         
   9   4   9         29.33         32.06         4.93 o                         
  10   4   9          4.26          3.85         5.40 o                         
  11   4   9         24.75         23.78         6.23 o                         
  12   4   9         16.67         19.96         6.50 o                         
  13   4   9         14.17          2.41         6.36 o                         
  14   4   9          4.77         -2.43         6.55 o                         
 -16   5   9          6.50          2.91         6.52 o                         
 -15   5   9          0.39         -3.47         6.26 o                         
 -14   5   9          3.98         -4.20         5.65 o                         
 -13   5   9          0.02         -0.90         5.34 o                         
 -12   5   9          6.57         12.48         6.21 o                         
 -11   5   9         76.58         93.59         6.65 o                         
 -10   5   9          0.13         -4.59         4.59 o                         
  -9   5   9        740.63        723.32        21.91 o                         
  -8   5   9         52.67         52.70         7.17 o                         
  -7   5   9         36.75         30.45         4.54 o                         
  -6   5   9         33.60         33.30         4.40 o                         
  -5   5   9         49.44         52.53         5.32 o                         
  -4   5   9        116.17        123.11         5.06 o                         
  -3   5   9         89.57         92.43         4.74 o                         
  -2   5   9        182.07        194.11         9.50 o                         
  -1   5   9        248.13        265.57         8.75 o                         
   0   5   9        217.04        254.24         8.60 o                         
   1   5   9        440.64        407.16        10.32 o                         
   2   5   9          0.65         -2.29         3.83 o                         
   3   5   9        850.79        737.39        14.55 o                         
   4   5   9         19.13         19.11         5.26 o                         
   5   5   9        406.86        414.47        10.61 o                         
   6   5   9         66.37         64.87         7.43 o                         
   7   5   9        166.62        152.20        15.01 o                         
   8   5   9        393.26        402.47        10.83 o                         
   9   5   9         74.10         70.88         5.75 o                         
  10   5   9         30.08         35.60         5.51 o                         
  11   5   9         16.23         20.42         6.40 o                         
  12   5   9        114.49        109.78         8.86 o                         
  13   5   9         27.90         11.68         6.92 o                         
 -15   6   9        117.80        143.53        11.10 o                         
 -14   6   9         29.01         31.28         8.11 o                         
 -13   6   9         15.23          8.58         8.94 o                         
 -12   6   9          1.15         -6.43         6.43 o                         
 -11   6   9        188.60        169.35        10.03 o                         
 -10   6   9        270.66        296.36        13.52 o                         
  -9   6   9         10.32          6.69         6.30 o                         
  -8   6   9        147.18        156.23         9.03 o                         
  -7   6   9         81.33         93.25         7.64 o                         
  -6   6   9         81.57         87.07         7.49 o                         
  -5   6   9         38.31         39.20         6.07 o                         
  -4   6   9        736.58        767.92        26.32 o                         
  -3   6   9          0.79         -0.45         4.43 o                         
  -2   6   9        728.03        784.01        16.06 o                         
  -1   6   9        997.11        922.18        17.74 o                         
   0   6   9         35.84         30.42         4.88 o                         
   1   6   9        394.71        395.65        10.76 o                         
   2   6   9        220.66        208.58         8.13 o                         
   3   6   9        191.67        182.67         7.60 o                         
   4   6   9        149.64        150.91         7.79 o                         
   5   6   9          8.04          9.59         4.98 o                         
   6   6   9        148.37        126.08         7.48 o                         
   7   6   9         68.08         66.70         6.39 o                         
   8   6   9         10.46         10.55         6.14 o                         
   9   6   9          1.10         -4.55         4.55 o                         
  10   6   9         39.45         36.77         6.99 o                         
  11   6   9         85.54         83.00         8.19 o                         
  12   6   9         30.19         39.56        10.43 o                         
 -14   7   9          0.41          4.27         8.00 o                         
 -13   7   9         58.14         50.06         8.83 o                         
 -12   7   9          7.93          5.00         7.58 o                         
 -11   7   9         39.67         35.33         7.92 o                         
 -10   7   9         17.97         20.85         6.99 o                         
  -9   7   9          0.94         -6.35         6.35 o                         
  -8   7   9        613.92        625.90        18.08 o                         
  -7   7   9        113.12        107.84         8.43 o                         
  -6   7   9        442.74        388.26        17.48 o                         
  -5   7   9          0.21         -4.47         5.64 o                         
  -4   7   9         66.11         69.19         8.53 o                         
  -3   7   9        381.15        369.80        11.68 o                         
  -2   7   9        315.01        277.70        10.59 o                         
  -1   7   9          1.86          9.48         4.91 o                         
   0   7   9         67.05         57.56         5.79 o                         
   1   7   9         38.38         37.68         5.44 o                         
   2   7   9        129.27        113.18         8.30 o                         
   3   7   9         29.35         31.93         5.21 o                         
   4   7   9         32.50         42.97         7.65 o                         
   5   7   9          0.11          0.54         5.16 o                         
   6   7   9        344.03        361.98        10.96 o                         
   7   7   9          2.02          8.77         5.52 o                         
   8   7   9        132.19        145.96        12.58 o                         
   9   7   9          0.77         -6.19         6.19 o                         
  10   7   9          3.15          4.98         6.44 o                         
 -11   8   9         29.24         33.77         8.32 o                         
 -10   8   9         17.39         19.27         7.74 o                         
  -9   8   9         78.61        102.98        14.65 o                         
  -8   8   9         20.60         11.95         7.20 o                         
  -7   8   9        185.62        175.82        14.81 o                         
  -6   8   9          0.32         -8.76         8.76 o                         
  -5   8   9          0.01         -7.14         7.14 o                         
  -4   8   9         48.62         43.00         8.38 o                         
  -3   8   9        149.51        139.65         8.11 o                         
  -2   8   9         97.24        121.83         7.70 o                         
  -1   8   9        165.15        152.87         8.07 o                         
   0   8   9         11.83         20.11         5.47 o                         
   1   8   9        127.39        115.73         7.31 o                         
   2   8   9        105.10        100.35         7.10 o                         
   3   8   9          0.77         -1.49         8.54 o                         
   4   8   9         30.21         37.05         6.55 o                         
   5   8   9          0.13          4.76         6.09 o                         
   6   8   9          6.06          3.65         5.02 o                         
   7   8   9         12.90          7.11         7.59 o                         
   8   8   9          2.32          8.50        10.30 o                         
  -8   9   9         11.33         15.27         8.02 o                         
  -7   9   9          6.71         -0.19         7.50 o                         
  -6   9   9         18.93         14.02         7.51 o                         
  -5   9   9          0.02          3.10         8.22 o                         
  -4   9   9          0.15          7.48         6.41 o                         
  -3   9   9         32.51         32.96         6.60 o                         
  -2   9   9         41.18         42.08         6.72 o                         
  -1   9   9          5.57         10.95         6.05 o                         
   0   9   9         57.01         53.44         9.31 o                         
   1   9   9         29.70         24.61         6.46 o                         
   2   9   9          5.01         10.49         6.51 o                         
   3   9   9         18.76         15.20         6.63 o                         
   4   9   9         10.71          9.62         6.58 o                         
   5   9   9          6.87          7.76         6.37 o                         
 -18   0  10        401.23        418.19        21.03 o                         
 -16   0  10         97.34        106.80        10.84 o                         
 -14   0  10        746.22        777.93        19.84 o                         
 -12   0  10        433.92        452.07        12.51 o                         
 -10   0  10       1086.44       1114.31        22.13 o                         
  -8   0  10        399.34        330.29        10.63 o                         
  -6   0  10         94.35         78.82         5.45 o                         
  -4   0  10       1665.37       1685.32        29.55 o                         
  -2   0  10       5017.42       4801.53        81.65 o                         
   0   0  10       2637.23       2841.28        58.59 o                         
   2   0  10        694.80        688.35        25.88 o                         
   4   0  10       1373.55       1632.47        28.96 o                         
   6   0  10       1050.88       1217.32        55.94 o                         
   8   0  10       1569.65       1598.45        40.36 o                         
  10   0  10          2.46          4.02         6.04 o                         
  12   0  10        112.35        108.80        12.72 o                         
  14   0  10         10.71        -10.09        10.97 o                         
 -19   1  10          1.63         -3.23         7.41 o                         
 -18   1  10         67.82        108.63        15.26 o                         
 -17   1  10         72.12         84.05         7.81 o                         
 -16   1  10         22.30         28.99         6.41 o                         
 -15   1  10        193.13        212.75         8.72 o                         
 -14   1  10         14.20          5.53         6.03 o                         
 -13   1  10         80.54         72.59         5.02 o                         
 -12   1  10        170.61        180.59         9.13 o                         
 -11   1  10        132.23        132.25         4.86 o                         
 -10   1  10         17.37         19.98         3.99 o                         
  -9   1  10        348.96        358.69         7.51 o                         
  -8   1  10       1839.68       1790.59        22.76 o                         
  -7   1  10        760.07        790.58        15.40 o                         
  -6   1  10       3932.33       3805.12        45.25 o                         
  -5   1  10        447.28        464.12        10.17 o                         
  -4   1  10        253.54        244.60         6.74 o                         
  -3   1  10        414.17        355.18         6.21 o                         
  -2   1  10       2693.12       2588.12        36.74 o                         
  -1   1  10       1713.72       1814.17        27.51 o                         
   0   1  10        197.36        238.72        12.28 o                         
   1   1  10         59.47         75.69         3.69 o                         
   2   1  10       2606.77       2953.54        67.85 o                         
   3   1  10         61.72         62.52         3.50 o                         
   4   1  10       1412.31       1612.50        31.78 o                         
   5   1  10          4.44          1.59         1.93 o                         
   6   1  10        570.28        534.44         9.61 o                         
   7   1  10         72.55         58.11         4.43 o                         
   8   1  10        534.79        525.49        11.71 o                         
   9   1  10         29.39         28.88         4.38 o                         
  10   1  10         39.63         39.87         4.97 o                         
  11   1  10          5.97          1.11         5.23 o                         
  12   1  10        113.61        108.47         7.76 o                         
  13   1  10         18.06          5.66         7.60 o                         
  14   1  10         41.63         45.97         9.00 o                         
  15   1  10          0.56          6.59         8.22 o                         
 -18   2  10         19.97         22.90         7.14 o                         
 -17   2  10         10.82         13.05         6.78 o                         
 -16   2  10         92.28         90.84         7.60 o                         
 -15   2  10         93.95         97.29         7.29 o                         
 -14   2  10          8.78          3.52         5.18 o                         
 -13   2  10        167.47        158.53         7.62 o                         
 -12   2  10        660.47        576.59        13.84 o                         
 -11   2  10          0.01          5.49         3.28 o                         
 -10   2  10          0.01          2.89         3.02 o                         
  -9   2  10        116.19        113.01         4.42 o                         
  -8   2  10       1685.59       1629.22        21.11 o                         
  -7   2  10       1624.51       1482.38        24.65 o                         
  -6   2  10        138.25        128.64         4.01 o                         
  -5   2  10        207.72        164.44         4.47 o                         
  -4   2  10        145.37        178.97         4.81 o                         
  -3   2  10         40.33         42.16         2.64 o                         
  -2   2  10        221.98        217.18         7.85 o                         
  -1   2  10        676.70        654.68        12.58 o                         
   0   2  10        156.54        163.82         6.88 o                         
   1   2  10       1760.57       1723.86        40.68 o                         
   2   2  10       3732.09       3840.48        50.21 o                         
   3   2  10        291.35        319.13        17.79 o                         
   4   2  10       1607.44       1674.31        22.99 o                         
   5   2  10        399.86        422.22         8.18 o                         
   6   2  10         13.05         17.51         3.23 o                         
   7   2  10        140.18        117.94         4.99 o                         
   8   2  10        367.72        370.48         9.91 o                         
   9   2  10         67.35         64.47         5.78 o                         
  10   2  10        255.38        258.10        10.72 o                         
  11   2  10         79.89         92.48         7.24 o                         
  12   2  10         62.32         53.11         6.83 o                         
  13   2  10         26.22         17.27         6.32 o                         
  14   2  10          4.95          5.42         7.91 o                         
 -18   3  10        103.16        103.83         8.76 o                         
 -17   3  10         37.09         45.15         7.38 o                         
 -16   3  10        175.24        185.21         9.58 o                         
 -15   3  10         41.17         46.00         6.57 o                         
 -14   3  10         40.34         40.00         6.10 o                         
 -13   3  10        137.31        122.22         7.15 o                         
 -12   3  10        918.51        958.98        19.05 o                         
 -11   3  10        227.08        188.40         7.71 o                         
 -10   3  10        634.28        630.84        14.01 o                         
  -9   3  10        493.13        446.65        17.92 o                         
  -8   3  10         75.97         79.49         5.54 o                         
  -7   3  10         23.99         29.91         3.49 o                         
  -6   3  10        141.35        128.98         7.50 o                         
  -5   3  10        183.33        175.48         5.44 o                         
  -4   3  10         19.65         16.81         3.03 o                         
  -3   3  10        158.19        149.98         5.24 o                         
  -2   3  10       1392.06       1370.53        19.36 o                         
  -1   3  10       1858.80       1987.69        26.90 o                         
   0   3  10        642.90        639.70        12.11 o                         
   1   3  10       4360.19       4562.67        59.20 o                         
   2   3  10        503.70        519.12         9.91 o                         
   3   3  10        990.12        925.57        12.60 o                         
   4   3  10        103.10        122.82         4.15 o                         
   5   3  10          0.39          2.36         3.20 o                         
   6   3  10         64.20         63.63         5.57 o                         
   7   3  10        258.55        233.41         8.20 o                         
   8   3  10        262.56        305.19         9.36 o                         
   9   3  10         47.53         41.04         5.71 o                         
  10   3  10         39.26         29.29         5.99 o                         
  11   3  10          3.24          8.59         5.89 o                         
  12   3  10          0.79         -5.73         5.73 o                         
  13   3  10          2.51         -4.53         6.24 o                         
  14   3  10         70.45         70.04         8.10 o                         
 -17   4  10          3.92          7.08         8.03 o                         
 -16   4  10          5.59          4.06         6.48 o                         
 -15   4  10          7.36          9.58         6.08 o                         
 -14   4  10          0.21         -3.84         5.36 o                         
 -13   4  10         65.35         69.47         6.61 o                         
 -12   4  10        204.59        200.43         8.52 o                         
 -11   4  10         62.91         57.13         5.84 o                         
 -10   4  10          0.84         -4.37         4.37 o                         
  -9   4  10          2.56         -0.46         4.11 o                         
  -8   4  10        114.31        109.80         5.87 o                         
  -7   4  10         56.11         56.90         4.76 o                         
  -6   4  10         36.84         30.71         3.67 o                         
  -5   4  10        813.03        753.51        16.69 o                         
  -4   4  10        465.08        453.79        10.94 o                         
  -3   4  10        148.25        126.89         4.66 o                         
  -2   4  10        996.26        933.23        13.09 o                         
  -1   4  10          6.02          4.67         2.30 o                         
   0   4  10        176.00        160.44         5.49 o                         
   1   4  10         11.96          7.04         2.31 o                         
   2   4  10          2.70          1.00         2.78 o                         
   3   4  10         50.74         45.44         3.97 o                         
   4   4  10         37.54         31.23         4.01 o                         
   5   4  10        199.61        205.69         8.69 o                         
   6   4  10        680.35        661.76        15.59 o                         
   7   4  10         73.72         81.42         6.90 o                         
   8   4  10        155.93        131.76         6.49 o                         
   9   4  10          8.51          4.57         4.54 o                         
  10   4  10          0.28         -0.26         5.65 o                         
  11   4  10         41.29         45.07         6.91 o                         
  12   4  10          0.02         -4.53         6.07 o                         
  13   4  10          0.01         -2.63         6.50 o                         
 -16   5  10          0.23         -1.09         7.67 o                         
 -15   5  10         12.50         -5.48         7.46 o                         
 -14   5  10         25.99          8.86         7.78 o                         
 -13   5  10          1.03         -6.41         6.41 o                         
 -12   5  10         76.04         59.48         7.86 o                         
 -11   5  10        189.79        179.86         8.49 o                         
 -10   5  10          2.11         -2.76         4.62 o                         
  -9   5  10        328.59        324.24        11.08 o                         
  -8   5  10         55.64         50.95         5.23 o                         
  -7   5  10          0.59         -2.45         5.08 o                         
  -6   5  10        857.67        804.95        18.64 o                         
  -5   5  10         65.88         64.10         5.31 o                         
  -4   5  10         56.52         55.33         5.38 o                         
  -3   5  10        730.20        727.31        17.86 o                         
  -2   5  10         17.48         14.50         4.76 o                         
  -1   5  10        411.36        425.08        13.93 o                         
   0   5  10       1059.99       1098.77        19.55 o                         
   1   5  10          5.44          7.48         4.08 o                         
   2   5  10        232.64        236.49        12.03 o                         
   3   5  10          6.48         -2.22         7.41 o                         
   4   5  10        141.53        129.68         9.47 o                         
   5   5  10         63.54         66.09         5.71 o                         
   6   5  10         70.21         95.24         8.53 o                         
   7   5  10          4.85          5.66         4.38 o                         
   8   5  10        204.82        212.14         8.12 o                         
   9   5  10         49.64         46.72         5.45 o                         
  10   5  10          7.33         -0.65         4.97 o                         
  11   5  10         14.83         10.80         6.41 o                         
  12   5  10          1.85          5.41         6.58 o                         
 -15   6  10         58.34         83.43         9.82 o                         
 -14   6  10          8.28          7.90        11.27 o                         
 -13   6  10          0.29          9.88         7.29 o                         
 -12   6  10          5.77         15.07         7.72 o                         
 -11   6  10         33.93         27.85         7.07 o                         
 -10   6  10         74.73         74.33         8.01 o                         
  -9   6  10        380.23        444.48        15.22 o                         
  -8   6  10         29.37         42.70         6.78 o                         
  -7   6  10        155.94        166.98         9.07 o                         
  -6   6  10         37.01         38.49         6.54 o                         
  -5   6  10        101.15        100.45         6.43 o                         
  -4   6  10         31.95         25.25         4.93 o                         
  -3   6  10         54.06         62.42         6.10 o                         
  -2   6  10        203.43        176.69         7.44 o                         
  -1   6  10          1.32          3.48         4.40 o                         
   0   6  10         75.48         80.20         5.70 o                         
   1   6  10        128.63        129.13        12.28 o                         
   2   6  10          2.53          7.70         4.33 o                         
   3   6  10          4.23          7.08         4.38 o                         
   4   6  10        103.00         98.92         6.65 o                         
   5   6  10         44.17         40.40         5.73 o                         
   6   6  10         30.66         36.08         9.43 o                         
   7   6  10          1.31         -3.96         4.40 o                         
   8   6  10          9.40          4.04         4.81 o                         
   9   6  10         19.15         27.65         5.56 o                         
  10   6  10          0.96          1.08         6.30 o                         
  11   6  10         18.12         15.28         6.83 o                         
 -13   7  10         14.37         20.57         8.19 o                         
 -12   7  10          6.51         -7.26         7.26 o                         
 -11   7  10         20.24         14.80         7.52 o                         
 -10   7  10          9.33          6.44         8.31 o                         
  -9   7  10        456.22        513.77        25.96 o                         
  -8   7  10         72.77         88.95         8.46 o                         
  -7   7  10        349.47        346.22        21.84 o                         
  -6   7  10         11.15         -2.72         7.57 o                         
  -5   7  10         46.28         27.75         5.63 o                         
  -4   7  10          0.02          0.40         5.48 o                         
  -3   7  10         12.53         26.68         6.16 o                         
  -2   7  10         11.32         18.70         5.32 o                         
  -1   7  10        309.16        334.11        10.96 o                         
   0   7  10          9.66          0.60         6.71 o                         
   1   7  10          2.32          3.25         4.88 o                         
   2   7  10         11.11         13.59         4.98 o                         
   3   7  10          0.06          9.62         8.58 o                         
   4   7  10          3.09          3.29         5.44 o                         
   5   7  10         40.83         38.61         6.36 o                         
   6   7  10         27.08         32.18         5.45 o                         
   7   7  10         67.58         63.93         7.13 o                         
   8   7  10         41.27         43.31         5.87 o                         
   9   7  10          4.14          7.65         6.51 o                         
 -11   8  10          0.32         -7.57         7.57 o                         
 -10   8  10         10.79         11.38         7.55 o                         
  -9   8  10          4.64         -4.69         7.17 o                         
  -8   8  10         18.75         39.25         9.67 o                         
  -7   8  10          9.70          8.75         7.23 o                         
  -6   8  10          1.82          0.32         6.62 o                         
  -5   8  10         36.76         33.85         6.21 o                         
  -4   8  10        124.77        115.97         8.76 o                         
  -3   8  10         22.91         22.25         6.67 o                         
  -2   8  10        405.18        442.10        13.23 o                         
  -1   8  10          4.59          9.20         5.45 o                         
   0   8  10          0.25          4.75         5.41 o                         
   1   8  10          1.90          5.58         5.89 o                         
   2   8  10          0.82          3.29         6.98 o                         
   3   8  10          1.59          2.15         6.04 o                         
   4   8  10          5.02          6.98        13.87 o                         
   5   8  10          0.26          5.95         6.30 o                         
   6   8  10         25.36         29.19         5.72 o                         
   7   8  10         38.50         38.42         8.74 o                         
  -8   9  10        177.45        199.18        22.81 o                         
  -7   9  10          3.04          8.85         8.29 o                         
  -6   9  10         66.39         64.97         8.82 o                         
  -5   9  10         23.49         15.03         6.56 o                         
  -4   9  10          0.71         -4.83         6.58 o                         
  -3   9  10          3.83         -0.87         6.58 o                         
  -2   9  10         71.25         75.41         7.45 o                         
  -1   9  10          7.32          3.86         6.55 o                         
   0   9  10         12.06         17.80         6.83 o                         
   1   9  10          6.88          6.16         6.58 o                         
   2   9  10         11.04          9.22         6.63 o                         
   3   9  10          1.05          1.93         7.59 o                         
   4   9  10         37.03         35.98        11.41 o                         
 -19   0  11         14.13         10.09        14.92 o                         
 -17   0  11        196.51        225.72        14.58 o                         
 -15   0  11         37.20         34.89         8.67 o                         
 -13   0  11          1.56         -0.84         5.70 o                         
 -11   0  11         20.82         22.63         4.82 o                         
  -9   0  11        946.13       1042.86        20.99 o                         
  -7   0  11        449.79        469.15        11.55 o                         
  -5   0  11        164.78        152.35         6.40 o                         
  -3   0  11       5933.33       6082.72       100.39 o                         
  -1   0  11       2575.71       2775.78        46.76 o                         
   1   0  11         27.15          2.63         7.90 o                         
   3   0  11        193.78        211.94         8.16 o                         
   5   0  11        476.45        559.77        21.31 o                         
   7   0  11          4.11         10.01         5.06 o                         
   9   0  11          0.94         -4.75         5.42 o                         
  11   0  11         52.25         61.88         8.34 o                         
  13   0  11          6.22         14.48        10.97 o                         
 -18   1  11         17.27         16.86         7.06 o                         
 -17   1  11        101.55        138.37        12.41 o                         
 -16   1  11          1.90          0.58         6.01 o                         
 -15   1  11        221.88        264.72        11.42 o                         
 -14   1  11        437.78        454.85        11.34 o                         
 -13   1  11         86.04         95.92         5.56 o                         
 -12   1  11          0.01         -4.87         4.87 o                         
 -11   1  11        143.20        163.99         5.38 o                         
 -10   1  11         73.88         73.66         4.12 o                         
  -9   1  11       2213.47       2230.06        28.05 o                         
  -8   1  11        941.44        894.62        12.96 o                         
  -7   1  11        466.06        400.21         7.50 o                         
  -6   1  11        903.55        867.38        12.14 o                         
  -5   1  11        120.65        131.90         4.59 o                         
  -4   1  11         32.64         20.14         2.23 o                         
  -3   1  11        553.09        594.77         8.81 o                         
  -2   1  11        450.75        454.96        11.28 o                         
  -1   1  11        990.09        938.92        15.69 o                         
   0   1  11        227.68        228.27         8.07 o                         
   1   1  11         36.25         49.05         3.43 o                         
   2   1  11       1201.23       1300.88        35.48 o                         
   3   1  11         22.47         20.22         3.24 o                         
   4   1  11          4.78          8.04         2.93 o                         
   5   1  11         25.57         25.53         2.52 o                         
   6   1  11        129.80        136.06         7.16 o                         
   7   1  11        121.71        121.84         5.39 o                         
   8   1  11         47.29         42.56         4.75 o                         
   9   1  11         21.21         21.29         4.69 o                         
  10   1  11         68.24         58.52         5.36 o                         
  11   1  11         25.16          7.26         5.46 o                         
  12   1  11          1.60         -5.31         5.31 o                         
  13   1  11          1.19          4.99         9.65 o                         
  14   1  11          0.06         -2.47         7.91 o                         
 -18   2  11         11.34          3.92         8.42 o                         
 -17   2  11          0.17         -6.10         6.10 o                         
 -16   2  11        115.72        103.57         6.80 o                         
 -15   2  11         25.43         28.82         5.22 o                         
 -14   2  11         21.28         15.98         4.82 o                         
 -13   2  11        102.93        100.56         5.90 o                         
 -12   2  11         53.54         47.08         4.79 o                         
 -11   2  11        399.83        374.65         8.08 o                         
 -10   2  11        205.92        192.63         6.14 o                         
  -9   2  11          1.75          3.81         3.03 o                         
  -8   2  11          0.36         -2.79         2.79 o                         
  -7   2  11         89.11         87.16         3.76 o                         
  -6   2  11        459.22        436.37         7.70 o                         
  -5   2  11         79.02         76.37         3.80 o                         
  -4   2  11        334.50        350.08         6.64 o                         
  -3   2  11         14.76         12.70         2.34 o                         
  -2   2  11        943.32        853.37        12.63 o                         
  -1   2  11         29.70         24.48         3.00 o                         
   0   2  11        776.53        687.41        12.21 o                         
   1   2  11        614.77        574.01        21.47 o                         
   2   2  11          0.34         -1.48         2.84 o                         
   3   2  11        250.23        229.48         7.27 o                         
   4   2  11         49.68         45.92         4.79 o                         
   5   2  11         91.84        100.03         3.68 o                         
   6   2  11        340.72        309.26         7.73 o                         
   7   2  11         12.42         14.93         3.45 o                         
   8   2  11         68.59         63.65         4.86 o                         
   9   2  11        255.73        261.32        13.95 o                         
  10   2  11        324.01        335.73        11.90 o                         
  11   2  11        203.62        205.12        10.50 o                         
  12   2  11          0.31         -4.60         5.84 o                         
  13   2  11         51.97         48.62        10.53 o                         
  14   2  11         57.57         71.51         9.62 o                         
 -18   3  11         14.53         13.25         8.14 o                         
 -17   3  11        149.40        159.92        10.95 o                         
 -16   3  11         77.91         92.53         8.36 o                         
 -15   3  11         11.63         15.04         6.01 o                         
 -14   3  11         14.41          9.41         5.51 o                         
 -13   3  11         26.11          9.85         8.68 o                         
 -12   3  11        434.28        389.62        11.69 o                         
 -11   3  11          0.12         -1.40         4.34 o                         
 -10   3  11        497.23        495.34        10.97 o                         
  -9   3  11         32.48         29.53         5.17 o                         
  -8   3  11        139.28        131.77         5.30 o                         
  -7   3  11         29.83         28.19         3.56 o                         
  -6   3  11         38.35         38.14         3.51 o                         
  -5   3  11         11.21         10.66         3.99 o                         
  -4   3  11        555.95        507.79         9.55 o                         
  -3   3  11        100.60         90.92         3.76 o                         
  -2   3  11         81.71         82.46         3.46 o                         
  -1   3  11        531.10        515.92         9.06 o                         
   0   3  11          0.08         -3.38         3.45 o                         
   1   3  11       2019.60       2088.14        25.74 o                         
   2   3  11         21.77         19.02         3.04 o                         
   3   3  11          0.18         -0.56         3.33 o                         
   4   3  11        478.27        491.77        12.46 o                         
   5   3  11        118.65        120.22         5.11 o                         
   6   3  11        146.88        129.30         5.17 o                         
   7   3  11         39.70         34.06         4.40 o                         
   8   3  11         80.43         77.01         7.03 o                         
   9   3  11         15.56         21.31         5.38 o                         
  10   3  11         99.84        108.90         9.33 o                         
  11   3  11          3.83         -1.02         7.06 o                         
  12   3  11          4.37          4.36         6.24 o                         
  13   3  11          1.57          0.12         6.41 o                         
 -17   4  11          2.34         -0.29         8.72 o                         
 -16   4  11          0.66         -0.39         7.97 o                         
 -15   4  11        243.88        248.35        12.29 o                         
 -14   4  11         77.26         73.82         8.29 o                         
 -13   4  11         17.99         14.73         5.65 o                         
 -12   4  11          0.16         -3.73         4.89 o                         
 -11   4  11         53.22         57.03         5.71 o                         
 -10   4  11          0.70         -4.30         4.34 o                         
  -9   4  11         17.47         10.67         3.95 o                         
  -8   4  11         32.20         26.67         4.01 o                         
  -7   4  11       1570.41       1583.56        23.29 o                         
  -6   4  11          8.99          9.36         4.24 o                         
  -5   4  11       1304.20       1270.58        21.82 o                         
  -4   4  11        317.43        293.55         9.09 o                         
  -3   4  11        700.44        701.00        13.80 o                         
  -2   4  11          3.37          3.28         3.66 o                         
  -1   4  11         47.62         40.38         3.12 o                         
   0   4  11        138.32        137.87         5.41 o                         
   1   4  11         13.47         19.19         2.93 o                         
   2   4  11         17.31         13.41         2.96 o                         
   3   4  11        433.15        412.12        13.17 o                         
   4   4  11         21.09         12.61         4.73 o                         
   5   4  11        974.46        916.50        24.19 o                         
   6   4  11          8.23          5.59         4.58 o                         
   7   4  11         15.83          9.51         4.31 o                         
   8   4  11          5.32          3.03         4.38 o                         
   9   4  11        610.52        623.44        14.12 o                         
  10   4  11          1.00          6.46         5.81 o                         
  11   4  11          2.18          4.89         6.07 o                         
  12   4  11          6.65         11.55         6.59 o                         
 -16   5  11          9.98          9.11         8.35 o                         
 -15   5  11        129.05        127.50        10.37 o                         
 -14   5  11         34.71         27.61         7.69 o                         
 -13   5  11         73.60         70.37         8.50 o                         
 -12   5  11         71.02         83.03         8.10 o                         
 -11   5  11         37.55         31.81         9.05 o                         
 -10   5  11          0.52         -2.32         5.74 o                         
  -9   5  11          0.04          1.15         5.69 o                         
  -8   5  11        115.31        127.23         7.89 o                         
  -7   5  11        718.63        679.85        19.71 o                         
  -6   5  11          0.01          5.29         6.84 o                         
  -5   5  11         51.51         48.64         5.21 o                         
  -4   5  11         24.94         22.70         4.61 o                         
  -3   5  11         98.38        103.20         6.27 o                         
  -2   5  11          0.15         -2.76         4.02 o                         
  -1   5  11       2020.46       2021.88        37.05 o                         
   0   5  11        127.58        124.00         6.10 o                         
   1   5  11       2301.38       2214.05        34.75 o                         
   2   5  11        373.75        358.44        11.00 o                         
   3   5  11          1.96         -4.32         4.32 o                         
   4   5  11         74.98         73.70         5.80 o                         
   5   5  11        152.71        145.91         7.39 o                         
   6   5  11          1.59         -0.81        14.48 o                         
   7   5  11          3.74          2.51         4.43 o                         
   8   5  11         39.92         37.45         5.32 o                         
   9   5  11          3.05         -1.91         4.81 o                         
  10   5  11         42.32         41.53         5.74 o                         
  11   5  11          9.28          8.05         7.69 o                         
 -15   6  11          0.04         -3.33         8.00 o                         
 -14   6  11         46.53         48.73        22.76 o                         
 -13   6  11         19.23         14.59         7.99 o                         
 -12   6  11         16.57         12.01         7.19 o                         
 -11   6  11          4.98          4.80        10.55 o                         
 -10   6  11        258.56        297.33        13.67 o                         
  -9   6  11        187.12        163.44         9.57 o                         
  -8   6  11          0.31          1.45         6.01 o                         
  -7   6  11        167.58        161.97         9.90 o                         
  -6   6  11        297.43        312.57        18.24 o                         
  -5   6  11        482.02        485.45        12.78 o                         
  -4   6  11         23.15         18.14         4.92 o                         
  -3   6  11         84.35         91.24         6.13 o                         
  -2   6  11          3.50         -0.34         4.87 o                         
  -1   6  11          8.60          2.62         4.38 o                         
   0   6  11         18.91         21.25         4.78 o                         
   1   6  11        285.96        297.02         9.61 o                         
   2   6  11        167.72        168.41         8.13 o                         
   4   6  11         38.56         20.38         6.05 o                         
   5   6  11        194.90        184.84        11.20 o                         
   6   6  11         72.87         77.69         8.67 o                         
   7   6  11          3.43          8.54         4.75 o                         
   8   6  11        265.48        311.33        10.49 o                         
   9   6  11         59.38         69.31         7.47 o                         
  10   6  11         59.28         57.15         7.78 o                         
 -13   7  11          4.60          0.00        10.13 o                         
 -12   7  11          2.34          1.22         8.77 o                         
 -11   7  11         32.70         48.65        10.64 o                         
 -10   7  11          1.69          8.57         7.24 o                         
  -9   7  11        386.17        441.79        25.44 o                         
  -8   7  11        182.36        177.62        10.14 o                         
  -7   7  11         65.93         78.90         6.96 o                         
  -6   7  11        216.90        200.47         8.99 o                         
  -5   7  11         16.41          5.44         5.23 o                         
  -4   7  11         32.10         22.06         5.45 o                         
  -3   7  11          0.17         -5.38         5.38 o                         
  -2   7  11         83.58         73.95         7.16 o                         
  -1   7  11        212.51        211.41        17.78 o                         
   0   7  11         10.87          9.43         5.47 o                         
   1   7  11         83.65         79.92         7.00 o                         
   2   7  11        486.67        507.61        14.48 o                         
   3   7  11          0.03         10.32         5.63 o                         
   4   7  11        270.88        301.47        11.49 o                         
   5   7  11         29.37         21.02         6.22 o                         
   6   7  11         57.07         58.84         7.00 o                         
   7   7  11        115.63        118.18        15.47 o                         
   8   7  11         57.57         62.95         6.38 o                         
 -11   8  11          9.82         -4.83        15.79 o                         
 -10   8  11          4.68          0.71         8.85 o                         
  -9   8  11         56.82         58.95         8.54 o                         
  -8   8  11         52.02         61.66         8.72 o                         
  -7   8  11         29.64         28.23         7.75 o                         
  -6   8  11        126.19        139.45         8.46 o                         
  -5   8  11         24.22         24.92         6.86 o                         
  -4   8  11          0.00         -5.45         5.45 o                         
  -3   8  11          1.94         -5.99         5.99 o                         
  -2   8  11        129.58        132.49        13.44 o                         
  -1   8  11         38.32         27.09         6.50 o                         
   0   8  11          7.01          7.68         6.16 o                         
   1   8  11        200.11        209.18        10.46 o                         
   2   8  11          2.45          6.38         6.67 o                         
   3   8  11          5.65          5.48         6.07 o                         
   4   8  11         26.21         36.97         6.90 o                         
   5   8  11          0.14         -6.43         6.43 o                         
   6   8  11         83.54         84.25         7.06 o                         
  -7   9  11         47.64         55.28        14.92 o                         
  -6   9  11          0.94          2.21         6.36 o                         
  -5   9  11         75.96         59.90         7.54 o                         
  -4   9  11          1.49         -3.51         6.58 o                         
  -3   9  11          9.85          5.74         6.83 o                         
  -2   9  11          2.12         -4.95         6.41 o                         
  -1   9  11         76.66         73.62         8.27 o                         
   0   9  11         14.58         11.55         6.73 o                         
   1   9  11        114.24        110.57         9.02 o                         
   2   9  11         30.09         33.50         7.32 o                         
 -18   0  12         99.62        106.76        12.40 o                         
 -16   0  12         47.76         56.59         9.77 o                         
 -14   0  12        300.55        337.16        11.69 o                         
 -12   0  12         67.86         74.32         6.99 o                         
 -10   0  12        361.12        336.08        10.58 o                         
  -8   0  12        408.22        366.38        18.21 o                         
  -6   0  12        663.24        640.20        13.84 o                         
  -4   0  12         31.76         29.14         4.08 o                         
  -2   0  12        494.11        479.63        10.59 o                         
   0   0  12       1317.58       1296.79        30.71 o                         
   2   0  12       4134.91       4310.00       127.23 o                         
   4   0  12        943.79       1111.96        20.79 o                         
   6   0  12        335.22        332.42        12.30 o                         
   8   0  12        675.58        676.77        33.12 o                         
  10   0  12          5.13         -1.59         9.87 o                         
  12   0  12         69.81         66.78         8.80 o                         
 -18   1  12         15.92         20.17         7.00 o                         
 -17   1  12        140.09        138.89         8.96 o                         
 -16   1  12         32.27         33.91         6.63 o                         
 -15   1  12         88.47        101.10         6.19 o                         
 -14   1  12        117.12        114.57         6.10 o                         
 -13   1  12         29.21         27.69         4.48 o                         
 -12   1  12        103.07        122.07         4.91 o                         
 -11   1  12         52.81         63.60         4.03 o                         
 -10   1  12        120.47        120.85         4.65 o                         
  -9   1  12        329.31        304.40         7.08 o                         
  -8   1  12         28.53         25.49         3.18 o                         
  -7   1  12        285.50        252.21         6.21 o                         
  -6   1  12         60.86         69.27         3.27 o                         
  -5   1  12          2.73          1.19         2.09 o                         
  -4   1  12         54.75         54.13         3.15 o                         
  -3   1  12         88.33         79.48         2.64 o                         
  -2   1  12       2489.38       2472.25        29.95 o                         
  -1   1  12       1140.78       1160.26        21.72 o                         
   0   1  12        544.64        568.17        10.99 o                         
   1   1  12         20.25          7.46         2.92 o                         
   2   1  12        244.55        268.48        15.93 o                         
   3   1  12         70.90         78.52         4.10 o                         
   4   1  12        301.80        307.93         9.72 o                         
   5   1  12        368.17        378.36        13.19 o                         
   6   1  12          5.37         -0.17         3.19 o                         
   7   1  12         25.33         16.36         3.74 o                         
   8   1  12        339.62        336.92         9.41 o                         
   9   1  12         13.23         21.30         4.49 o                         
  10   1  12        109.42         97.82         6.17 o                         
  11   1  12          0.11         -5.38         5.38 o                         
  12   1  12         22.52         26.53         6.32 o                         
  13   1  12         18.09         16.48         6.65 o                         
 -18   2  12          0.53          2.96         7.64 o                         
 -17   2  12         85.37         81.96         9.19 o                         
 -16   2  12          3.56         10.33         6.03 o                         
 -15   2  12         32.50         24.09         5.26 o                         
 -14   2  12        177.10        193.58         7.59 o                         
 -13   2  12        228.46        242.49         8.69 o                         
 -12   2  12         22.70         21.69         4.41 o                         
 -11   2  12        146.29        144.87         5.17 o                         
 -10   2  12         97.95         87.06         4.29 o                         
  -9   2  12        414.94        403.10         8.13 o                         
  -8   2  12          0.00         -1.57         2.86 o                         
  -7   2  12          4.36          0.28         2.73 o                         
  -6   2  12         61.63         51.50         3.72 o                         
  -5   2  12        537.61        503.65         9.40 o                         
  -4   2  12        434.32        403.75         7.35 o                         
  -3   2  12        214.83        197.77         5.63 o                         
  -2   2  12        225.72        226.49         6.28 o                         
  -1   2  12        680.94        662.36        11.59 o                         
   0   2  12         21.67         20.27         3.74 o                         
   1   2  12         10.89          4.46         4.53 o                         
   2   2  12          0.56          3.75         3.51 o                         
   3   2  12          1.05         -0.57         3.66 o                         
   4   2  12        257.10        252.08         9.20 o                         
   5   2  12         13.15          1.95         4.70 o                         
   6   2  12         69.36         65.48         7.45 o                         
   7   2  12         13.41          6.67         3.45 o                         
   8   2  12          8.66          1.48         3.96 o                         
   9   2  12        400.92        414.06        12.51 o                         
  10   2  12        172.26        199.01        10.09 o                         
  11   2  12          1.94          9.97         5.71 o                         
  12   2  12         31.18         33.49         8.41 o                         
  13   2  12          8.77          4.52         6.41 o                         
 -17   3  12         14.36         16.78         9.94 o                         
 -16   3  12          9.34         25.59         6.39 o                         
 -15   3  12        365.96        395.85        12.89 o                         
 -14   3  12        167.83        189.58         8.84 o                         
 -13   3  12        198.02        170.87         8.15 o                         
 -12   3  12          0.55         -3.12         5.64 o                         
 -11   3  12        126.02        107.08         6.06 o                         
 -10   3  12          4.23         -1.62         3.71 o                         
  -9   3  12         40.42         38.07         4.20 o                         
  -8   3  12        173.90        165.87         5.94 o                         
  -7   3  12        812.90        752.87        13.06 o                         
  -6   3  12        868.99        873.10        16.22 o                         
  -5   3  12        597.70        546.23        11.67 o                         
  -4   3  12          7.90          6.51         3.42 o                         
  -3   3  12         29.08         20.82         2.91 o                         
  -2   3  12          0.52         -0.64         2.46 o                         
  -1   3  12        480.90        434.51         8.17 o                         
   0   3  12       1004.69        989.57        13.40 o                         
   1   3  12       2526.64       2470.50        43.73 o                         
   2   3  12         57.02         58.76         8.38 o                         
   3   3  12          7.81          4.05         3.76 o                         
   4   3  12         12.67         19.95         4.30 o                         
   5   3  12        711.83        723.08        13.74 o                         
   6   3  12          5.35          3.71         3.27 o                         
   7   3  12          5.83          9.17         3.56 o                         
   8   3  12         27.95         33.07         4.86 o                         
   9   3  12        126.99        129.61         7.69 o                         
  10   3  12         53.94         65.07         7.06 o                         
  11   3  12         45.62         54.62         6.80 o                         
  12   3  12         20.91         20.73         8.66 o                         
  13   3  12          9.14         28.08        12.72 o                         
 -17   4  12         16.49         16.16         8.29 o                         
 -16   4  12         95.75         99.59         9.76 o                         
 -15   4  12         45.27         66.14        14.35 o                         
 -14   4  12          4.91          4.78         7.07 o                         
 -13   4  12         39.37         41.85         6.45 o                         
 -12   4  12          9.46          4.13         5.34 o                         
 -11   4  12         97.10        107.07         6.99 o                         
 -10   4  12          0.85         -2.40         4.60 o                         
  -9   4  12          3.30          4.90         4.57 o                         
  -8   4  12        889.73        911.83        17.81 o                         
  -7   4  12        114.58        107.53         6.20 o                         
  -6   4  12          6.29          1.48         4.13 o                         
  -5   4  12         70.82         73.38         5.20 o                         
  -4   4  12       1725.37       1715.18        27.68 o                         
  -3   4  12         17.98         13.65         3.86 o                         
  -2   4  12         17.08         21.68         3.07 o                         
  -1   4  12         33.15         35.61         3.25 o                         
   0   4  12        338.40        339.20         8.15 o                         
   1   4  12        148.42        153.35         6.34 o                         
   2   4  12        369.18        397.46         9.16 o                         
   3   4  12         23.07         21.45         3.48 o                         
   4   4  12         49.82         56.31         5.45 o                         
   5   4  12         10.26          4.86        10.97 o                         
   6   4  12        238.22        233.80         9.83 o                         
   7   4  12         18.19         14.80         4.50 o                         
   8   4  12         73.21         68.01         5.66 o                         
   9   4  12         74.43         78.42         6.21 o                         
  10   4  12        359.77        370.33        16.22 o                         
  11   4  12         46.57         54.86         7.34 o                         
  12   4  12         74.44         64.88         7.86 o                         
 -16   5  12          0.01         -6.05         8.03 o                         
 -15   5  12         37.94         47.31        11.36 o                         
 -14   5  12         19.60         22.07         7.78 o                         
 -13   5  12         60.11         59.15         9.43 o                         
 -12   5  12        201.98        190.58        10.41 o                         
 -11   5  12         30.10         18.59         6.72 o                         
 -10   5  12          0.22         -5.07         5.07 o                         
  -9   5  12         69.25         66.41         6.23 o                         
  -8   5  12        168.14        161.25         7.62 o                         
  -7   5  12          2.78          0.28         4.54 o                         
  -6   5  12        159.54        165.59         7.29 o                         
  -5   5  12         21.42         17.02         4.81 o                         
  -4   5  12          2.67         -4.20         4.20 o                         
  -3   5  12          0.95          1.06         4.09 o                         
  -2   5  12         26.00         30.84         4.58 o                         
  -1   5  12        370.71        355.16         9.92 o                         
   0   5  12        348.95        361.73        11.43 o                         
   1   5  12        346.09        358.33        11.10 o                         
   2   5  12         10.24         15.24         5.09 o                         
   3   5  12        239.36        232.37         9.49 o                         
   4   5  12         94.25         94.31         6.38 o                         
   5   5  12         19.91         24.59         5.18 o                         
   6   5  12         61.53         59.18         6.12 o                         
   7   5  12          8.31          5.93         4.63 o                         
   8   5  12          0.31         -1.47         4.80 o                         
   9   5  12         12.03          1.92         5.09 o                         
  10   5  12          1.91         -2.77         6.07 o                         
  11   5  12          6.80          2.21         6.41 o                         
 -14   6  12         38.94         37.83         8.72 o                         
 -13   6  12         34.19         52.28        11.49 o                         
 -12   6  12         26.49         13.04         7.44 o                         
 -11   6  12         25.15         18.99        11.35 o                         
 -10   6  12        337.01        328.92        14.40 o                         
  -9   6  12        114.43        113.13         7.69 o                         
  -8   6  12          8.61         10.96         5.37 o                         
  -7   6  12         27.40         16.75         6.40 o                         
  -6   6  12          6.74          8.94         5.09 o                         
  -5   6  12         45.67         40.08         5.54 o                         
  -4   6  12        304.04        291.05        10.18 o                         
  -3   6  12        339.93        311.57        10.35 o                         
  -2   6  12         14.93         14.08         4.77 o                         
  -1   6  12         20.11         23.48         5.60 o                         
   0   6  12         32.13         34.97         5.78 o                         
   1   6  12         15.96         18.16         5.54 o                         
   2   6  12         93.20         85.66         6.72 o                         
   3   6  12         16.16         13.58         5.23 o                         
   5   6  12         14.40         13.59         5.56 o                         
   6   6  12          1.18          0.00         6.82 o                         
   7   6  12         17.59         12.05         5.04 o                         
   8   6  12          5.04         11.12         5.30 o                         
   9   6  12          1.95         -0.83         5.26 o                         
 -12   7  12         16.97         15.38         8.68 o                         
 -11   7  12        113.76        114.52         9.76 o                         
 -10   7  12        172.28        170.19        12.30 o                         
  -9   7  12        223.96        275.60        11.29 o                         
  -8   7  12         49.36         45.93         6.58 o                         
  -7   7  12          2.47          7.36         5.79 o                         
  -6   7  12          6.42          1.91         5.36 o                         
  -5   7  12          0.36          0.37         5.29 o                         
  -4   7  12         10.49         13.44         5.41 o                         
  -3   7  12         41.94         40.17         5.92 o                         
  -2   7  12         36.08         34.49         6.40 o                         
  -1   7  12         15.60          1.68         5.65 o                         
   0   7  12          0.11         -4.00         5.40 o                         
   1   7  12          0.32          4.54         5.74 o                         
   2   7  12         84.15         85.55         7.39 o                         
   3   7  12        118.31        125.93         9.51 o                         
   4   7  12          3.02          9.64         5.70 o                         
   5   7  12         29.96         36.30         6.58 o                         
   6   7  12          0.34         -5.38         6.97 o                         
   7   7  12          0.67         -2.06         5.22 o                         
   8   7  12          0.07         10.76         5.45 o                         
 -10   8  12         22.63         23.85         8.13 o                         
  -9   8  12         68.42         63.30         7.60 o                         
  -8   8  12         56.16         54.07         7.39 o                         
  -7   8  12        107.92        102.39         8.01 o                         
  -6   8  12         52.55         51.80         7.00 o                         
  -5   8  12         10.48          3.07         6.49 o                         
  -4   8  12         10.82         16.80         9.65 o                         
  -3   8  12        112.48         97.12        11.00 o                         
  -2   8  12         88.69         97.43         9.30 o                         
  -1   8  12         50.14         56.32         7.35 o                         
   0   8  12        151.01        144.27         9.24 o                         
   1   8  12         70.75         59.87         7.41 o                         
   2   8  12        275.30        294.21        12.63 o                         
   3   8  12         24.37         22.65         6.65 o                         
   4   8  12         49.92         49.99         7.39 o                         
   5   8  12          3.83         -2.38         6.37 o                         
  -5   9  12         10.49          2.19         7.09 o                         
  -4   9  12         50.13         55.46         8.30 o                         
  -3   9  12          0.64         -2.25         6.65 o                         
  -2   9  12          9.87          2.01         6.65 o                         
  -1   9  12          3.80          0.00         6.59 o                         
   0   9  12          7.82         12.58         6.84 o                         
 -17   0  13         64.21         57.03        14.04 o                         
 -15   0  13          0.01          8.63         9.43 o                         
 -13   0  13         61.90         63.66         6.26 o                         
 -11   0  13        645.51        614.94        14.96 o                         
  -9   0  13       2812.02       2629.59        46.26 o                         
  -7   0  13        311.88        275.14         9.19 o                         
  -5   0  13        562.23        530.04        11.64 o                         
  -3   0  13        345.09        348.29        10.12 o                         
  -1   0  13        497.35        495.80        11.00 o                         
   1   0  13        633.87        610.26        26.32 o                         
   3   0  13        304.70        318.51        14.92 o                         
   5   0  13        567.14        564.91        15.91 o                         
   7   0  13         81.84         80.24        14.48 o                         
   9   0  13        162.93        160.92        14.04 o                         
  11   0  13         72.54         77.49         8.93 o                         
  13   0  13         78.49         84.67        13.60 o                         
 -18   1  13          6.13         -7.87         8.84 o                         
 -17   1  13          0.70         -1.24         8.25 o                         
 -16   1  13          8.30          5.11         6.87 o                         
 -15   1  13         85.88         81.94         5.98 o                         
 -14   1  13         30.91         25.68         4.81 o                         
 -13   1  13         49.38         49.90         4.97 o                         
 -12   1  13        495.07        499.19         9.60 o                         
 -11   1  13         15.44          8.65         3.27 o                         
 -10   1  13        652.44        618.77        10.80 o                         
  -9   1  13         26.19         18.45         3.35 o                         
  -8   1  13        244.84        224.54         6.36 o                         
  -7   1  13          6.53          8.11         2.78 o                         
  -6   1  13         25.72         26.16         3.79 o                         
  -5   1  13         91.89         99.09         3.62 o                         
  -4   1  13        103.80        100.92         3.60 o                         
  -3   1  13         29.55         31.83         2.85 o                         
  -2   1  13        224.07        237.41         7.43 o                         
  -1   1  13        735.99        707.30        13.09 o                         
   0   1  13         36.23         38.33         3.51 o                         
   1   1  13        415.61        372.25        18.56 o                         
   2   1  13         16.54         14.84         5.48 o                         
   3   1  13       1160.43       1289.12        26.41 o                         
   4   1  13         68.03         55.80         5.05 o                         
   5   1  13         69.88         61.26         6.78 o                         
   6   1  13         91.31        108.75         8.04 o                         
   7   1  13        106.08        114.59         8.13 o                         
   8   1  13        235.61        223.17         8.27 o                         
   9   1  13         74.87         71.90         5.62 o                         
  10   1  13        145.77        142.03         6.87 o                         
  11   1  13          9.32          7.51         5.04 o                         
  12   1  13          4.89          4.68         5.98 o                         
  13   1  13          4.98         -2.19         6.33 o                         
 -18   2  13         25.40         37.71        13.34 o                         
 -17   2  13          0.34         -6.80         6.80 o                         
 -16   2  13         16.56         24.41         5.97 o                         
 -15   2  13          2.32          7.01         5.41 o                         
 -14   2  13        179.10        202.91         8.82 o                         
 -13   2  13        133.52        136.80         7.41 o                         
 -12   2  13        815.81        794.86        18.08 o                         
 -11   2  13         33.50         32.83         4.06 o                         
 -10   2  13        224.35        192.64         6.49 o                         
  -9   2  13         24.27         21.88         3.74 o                         
  -8   2  13        103.05         85.88         5.69 o                         
  -7   2  13         65.10         53.29         4.10 o                         
  -6   2  13       1485.82       1399.70        20.44 o                         
  -5   2  13        143.62        147.38         5.05 o                         
  -4   2  13        476.38        451.33         7.99 o                         
  -3   2  13         58.24         47.26         3.38 o                         
  -2   2  13        153.14        129.87         4.55 o                         
  -1   2  13        975.80        960.25        23.66 o                         
   0   2  13         62.29         52.32         5.84 o                         
   1   2  13          2.99         -2.63         4.51 o                         
   2   2  13        940.15        945.98        19.45 o                         
   3   2  13         16.98         11.17         4.19 o                         
   4   2  13       1262.96       1300.59        25.37 o                         
   5   2  13         97.16         96.73         6.21 o                         
   6   2  13         19.60         14.66         4.54 o                         
   7   2  13         21.68         26.40         6.02 o                         
   8   2  13         11.86          5.32         4.13 o                         
   9   2  13         37.86         35.64         6.46 o                         
  10   2  13        143.80        152.10        11.96 o                         
  11   2  13          0.28         -5.30         5.64 o                         
  12   2  13         70.05         71.05         7.57 o                         
 -17   3  13         32.72         32.25         7.34 o                         
 -16   3  13         30.39         38.60         6.60 o                         
 -15   3  13         20.51         26.60         6.24 o                         
 -14   3  13          7.46         16.20         5.75 o                         
 -13   3  13         35.52         35.20         6.04 o                         
 -12   3  13         87.20         85.59         6.71 o                         
 -11   3  13         36.86         30.28         5.31 o                         
 -10   3  13          1.51         -3.96         4.37 o                         
  -9   3  13        630.73        625.41        18.68 o                         
  -8   3  13        503.48        474.25        11.66 o                         
  -7   3  13        493.96        499.18        11.84 o                         
  -6   3  13        311.63        300.23         9.30 o                         
  -5   3  13         59.64         57.38         4.56 o                         
  -4   3  13        147.30        135.03         5.59 o                         
  -3   3  13         47.60         50.19         4.15 o                         
  -2   3  13        309.30        301.00         8.12 o                         
  -1   3  13        181.48        177.30         7.09 o                         
   0   3  13          4.14          7.98         3.58 o                         
   1   3  13         92.05         92.09         5.52 o                         
   2   3  13          2.79          1.24         3.75 o                         
   3   3  13        182.37        169.52         7.51 o                         
   4   3  13         33.62         35.42         4.82 o                         
   5   3  13         10.30          7.74         3.56 o                         
   6   3  13         14.68         17.78         4.01 o                         
   7   3  13        214.23        214.92         7.23 o                         
   8   3  13         38.93         41.84         5.07 o                         
   9   3  13         81.87         80.30         6.84 o                         
  10   3  13         21.85          7.29         5.86 o                         
  11   3  13         58.61         59.77         7.12 o                         
  12   3  13          0.00         -6.08         6.08 o                         
 -16   4  13          1.86          9.05         6.43 o                         
 -15   4  13          0.32          9.05         6.37 o                         
 -14   4  13          0.59         -0.10         5.96 o                         
 -13   4  13        304.65        323.92        15.24 o                         
 -12   4  13         38.60         31.28         7.05 o                         
 -11   4  13          5.78          6.13         5.07 o                         
 -10   4  13         20.96         15.72         5.06 o                         
  -9   4  13          0.69          0.09         5.57 o                         
  -8   4  13         33.24         40.47         5.14 o                         
  -7   4  13        107.97        127.45         6.60 o                         
  -6   4  13        182.24        195.71         8.11 o                         
  -5   4  13         16.42         16.81         4.43 o                         
  -4   4  13        362.22        340.69         9.84 o                         
  -3   4  13         35.12         34.41         4.44 o                         
  -2   4  13          1.20          2.33         3.06 o                         
  -1   4  13        200.03        192.84         6.97 o                         
   0   4  13        784.25        789.45        14.37 o                         
   1   4  13          3.52         -1.34         3.36 o                         
   2   4  13          2.13          0.58         3.10 o                         
   3   4  13          1.61         -3.09         3.09 o                         
   4   4  13        390.40        379.60         9.52 o                         
   5   4  13        249.72        275.92        10.32 o                         
   6   4  13          1.57         -1.25         4.69 o                         
   7   4  13         15.67         11.89         4.54 o                         
   8   4  13          0.66          0.62         4.55 o                         
   9   4  13          1.06         -4.92         4.92 o                         
  10   4  13         32.09         41.46         6.73 o                         
  11   4  13          3.84         -2.22         6.16 o                         
 -15   5  13         28.42         29.29         7.02 o                         
 -14   5  13          7.24         10.15         6.43 o                         
 -13   5  13        184.95        170.08        17.35 o                         
 -12   5  13        113.50        120.11         8.15 o                         
 -11   5  13         29.33         28.70         6.08 o                         
 -10   5  13         48.29         45.27         6.04 o                         
  -9   5  13         55.59         55.06         6.09 o                         
  -8   5  13         67.88         58.08         5.99 o                         
  -7   5  13        134.61        128.64         7.01 o                         
  -6   5  13        327.88        325.91        21.97 o                         
  -5   5  13         42.19         50.57         5.39 o                         
  -4   5  13          2.10         -4.32         4.32 o                         
  -3   5  13         10.16          7.35         7.42 o                         
  -2   5  13         86.90         76.24        11.91 o                         
  -1   5  13          7.14          9.67         4.74 o                         
   0   5  13         19.16         14.37         4.99 o                         
   1   5  13         30.29         26.94         5.03 o                         
   2   5  13          0.01          0.75         4.57 o                         
   3   5  13         23.04         33.54         5.29 o                         
   4   5  13        111.36        110.15         6.72 o                         
   5   5  13         12.90          8.21         7.68 o                         
   6   5  13         28.71         38.80         5.81 o                         
   7   5  13          9.70         16.70         4.94 o                         
   8   5  13          8.50          9.44         5.32 o                         
   9   5  13         61.20         52.78         7.57 o                         
  10   5  13        103.79        120.06         8.66 o                         
 -14   6  13        134.68        154.50         9.61 o                         
 -13   6  13         73.13         78.69         7.85 o                         
 -12   6  13          0.35         -3.25         6.18 o                         
 -11   6  13         13.19          8.78         6.02 o                         
 -10   6  13         39.28         38.36         6.45 o                         
  -9   6  13         73.83         62.33        11.21 o                         
  -8   6  13        307.11        324.39        11.51 o                         
  -7   6  13          0.42          1.77         5.12 o                         
  -6   6  13        373.27        388.59        12.07 o                         
  -5   6  13          9.89         13.56         5.16 o                         
  -4   6  13         86.05         95.09         7.33 o                         
  -3   6  13          2.72          1.52         5.18 o                         
  -2   6  13        194.72        182.09        12.72 o                         
  -1   6  13        209.83        191.56        10.90 o                         
   0   6  13        828.39        837.86        19.18 o                         
   1   6  13          6.06          5.82         5.27 o                         
   2   6  13         56.62         64.16         6.32 o                         
   3   6  13         24.15         29.89         5.73 o                         
   4   6  13         60.73         62.23         6.44 o                         
   5   6  13          1.70         -4.87         5.39 o                         
   6   6  13          0.00          3.07         7.14 o                         
   7   6  13         57.10         53.85         6.00 o                         
   8   6  13         17.00         15.23         6.02 o                         
   9   6  13         31.34         26.05         5.85 o                         
 -12   7  13          6.31         -2.89         6.51 o                         
 -11   7  13          4.50         -6.16         6.16 o                         
 -10   7  13        100.76         82.48         7.86 o                         
  -9   7  13          1.45         -1.46         5.90 o                         
  -8   7  13          3.74          2.52         5.71 o                         
  -7   7  13         73.95         63.82        13.28 o                         
  -6   7  13          5.29          4.54         6.18 o                         
  -5   7  13        123.95         99.28         9.44 o                         
  -4   7  13         52.19         47.73         6.90 o                         
  -3   7  13         29.18         45.30         6.97 o                         
  -2   7  13        224.45        215.80        10.20 o                         
  -1   7  13        127.92        129.41         8.37 o                         
   0   7  13         13.43          5.74         5.89 o                         
   1   7  13         25.13         46.52         8.79 o                         
   2   7  13        114.72        105.17         7.92 o                         
   3   7  13        225.24        247.28        15.65 o                         
   4   7  13          6.37         11.36         5.97 o                         
   5   7  13          0.91         -0.36         5.99 o                         
   6   7  13          0.51          6.58        13.60 o                         
   7   7  13         31.84         41.75         6.00 o                         
  -9   8  13        145.68        164.94        14.99 o                         
  -8   8  13          5.27          6.01         7.06 o                         
  -7   8  13         71.94         82.08        11.49 o                         
  -6   8  13         35.46         37.71         7.57 o                         
  -5   8  13         53.25         58.70         7.82 o                         
  -4   8  13         18.77         16.04         6.81 o                         
  -3   8  13          5.20         17.64         6.81 o                         
  -2   8  13         24.91         17.34         6.66 o                         
  -1   8  13          1.67          5.51         6.48 o                         
   0   8  13         87.48         82.28         8.26 o                         
   1   8  13          9.89         13.53         6.58 o                         
   2   8  13         22.09         38.74         7.06 o                         
   3   8  13         18.81         23.52         6.62 o                         
   4   8  13         25.32         31.55         7.00 o                         
 -18   0  14         12.53         39.92        14.04 o                         
 -16   0  14        152.20        103.54        15.36 o                         
 -14   0  14         83.07        129.86        15.36 o                         
 -12   0  14        250.50        251.36        12.94 o                         
 -10   0  14        150.33        148.97         9.15 o                         
  -8   0  14        413.61        376.08        27.20 o                         
  -6   0  14       1194.08       1134.25        31.81 o                         
  -4   0  14       2270.38       2309.25        49.76 o                         
  -2   0  14        517.15        502.05        11.67 o                         
   0   0  14       3315.02       3136.26        53.14 o                         
   2   0  14        100.45         89.50        13.16 o                         
   4   0  14          2.36          1.92         6.58 o                         
   6   0  14         67.65         77.07         6.49 o                         
   8   0  14          0.26         -2.49         5.80 o                         
  10   0  14         39.91         43.07         7.68 o                         
  12   0  14         38.44         31.38        12.28 o                         
 -17   1  14         16.29         37.90        17.33 o                         
 -16   1  14         11.69         17.85         8.53 o                         
 -15   1  14          1.64          5.81         5.68 o                         
 -14   1  14         27.52         31.86         7.82 o                         
 -13   1  14        174.99        176.83         7.84 o                         
 -12   1  14          0.36          2.26         3.83 o                         
 -11   1  14        521.37        518.79        12.83 o                         
 -10   1  14        366.40        371.66         8.81 o                         
  -9   1  14         70.45         62.14         4.30 o                         
  -8   1  14         36.37         35.91         3.84 o                         
  -7   1  14          0.32         -3.17         3.17 o                         
  -6   1  14          4.49          6.39         5.45 o                         
  -5   1  14         49.19         33.09         3.93 o                         
  -4   1  14         28.44         34.69         4.51 o                         
  -3   1  14        401.27        369.69        11.77 o                         
  -2   1  14         45.82         63.14         4.96 o                         
  -1   1  14          2.83          0.68         3.84 o                         
   0   1  14       1338.26       1283.82        24.72 o                         
   1   1  14         49.11         45.64         5.36 o                         
   2   1  14         81.68         94.13         6.49 o                         
   3   1  14        254.75        263.67        13.96 o                         
   4   1  14        131.97        129.22         8.22 o                         
   5   1  14          0.09          2.53         3.73 o                         
   6   1  14         42.16         33.78         3.89 o                         
   7   1  14          2.06         -3.60         3.60 o                         
   8   1  14         44.15         45.35         4.87 o                         
   9   1  14          6.25         -1.08         4.35 o                         
  10   1  14         32.83         22.41         5.11 o                         
  11   1  14          2.11          1.78         5.11 o                         
  12   1  14         55.39         59.78         9.75 o                         
 -17   2  14          1.26          4.83         8.69 o                         
 -16   2  14         39.37         45.40         6.97 o                         
 -15   2  14         16.22         14.69         6.19 o                         
 -14   2  14          8.79          3.99         5.29 o                         
 -13   2  14         19.39         26.52         5.44 o                         
 -12   2  14         51.10         42.81         5.57 o                         
 -11   2  14          2.46          1.68         3.79 o                         
 -10   2  14        115.17        110.06         5.26 o                         
  -9   2  14         93.22         97.23         4.92 o                         
  -8   2  14          6.58          4.28         4.77 o                         
  -7   2  14        985.75        907.46        14.83 o                         
  -6   2  14        165.34        150.73         5.51 o                         
  -5   2  14         19.38         17.99         3.86 o                         
  -4   2  14        237.46        225.42         7.62 o                         
  -3   2  14         22.19         19.90         5.65 o                         
  -2   2  14         28.44         20.72         2.75 o                         
  -1   2  14         68.25         70.90         7.24 o                         
   0   2  14         68.05         66.43         6.49 o                         
   1   2  14          0.14          2.59         4.85 o                         
   2   2  14         99.74         94.01         5.87 o                         
   3   2  14          8.62          9.78         4.93 o                         
   4   2  14        197.55        199.04        13.93 o                         
   5   2  14          0.14         -0.18         4.34 o                         
   6   2  14         50.61         39.07         4.82 o                         
   7   2  14          0.03          5.50         3.88 o                         
   8   2  14         68.28         66.90         5.28 o                         
   9   2  14          0.59          3.34         4.48 o                         
  10   2  14         15.82         10.01         5.01 o                         
  11   2  14          5.71         -1.18         5.71 o                         
  12   2  14          0.42         -5.99         5.99 o                         
 -17   3  14          3.93          6.24         6.84 o                         
 -16   3  14         28.70         24.54         6.97 o                         
 -15   3  14          3.76          4.47         5.73 o                         
 -14   3  14         24.04         26.22         5.88 o                         
 -13   3  14         44.90         60.56         6.39 o                         
 -12   3  14         86.20         87.43         6.68 o                         
 -11   3  14        127.62        127.02         7.12 o                         
 -10   3  14         52.80         56.18         5.52 o                         
  -9   3  14        129.11        109.43         6.29 o                         
  -8   3  14          0.25         -3.77         4.06 o                         
  -7   3  14         87.70         90.38         5.70 o                         
  -6   3  14        419.93        439.14        10.94 o                         
  -5   3  14        549.28        518.31        13.56 o                         
  -4   3  14        192.91        182.69         8.84 o                         
  -3   3  14        278.10        302.17         9.92 o                         
  -2   3  14          6.83          7.63         5.54 o                         
  -1   3  14        543.27        481.84        15.79 o                         
   0   3  14         56.34         51.55         6.64 o                         
   1   3  14          5.16          5.65         3.94 o                         
   2   3  14        112.97        111.08         6.32 o                         
   3   3  14         12.47         14.13         4.52 o                         
   4   3  14         44.80         35.40         5.18 o                         
   5   3  14        420.63        440.43        13.97 o                         
   6   3  14         12.09          7.49         3.62 o                         
   7   3  14        308.05        303.16         8.86 o                         
   8   3  14        303.82        302.53         9.66 o                         
   9   3  14        129.61        128.65        10.73 o                         
  10   3  14         15.36          9.83         6.04 o                         
  11   3  14          0.02         -4.60         6.05 o                         
 -16   4  14          0.15          5.73         7.22 o                         
 -15   4  14         32.80         21.50         7.22 o                         
 -14   4  14        127.09        167.65        11.59 o                         
 -13   4  14          9.68         13.83         6.05 o                         
 -12   4  14        748.63        774.87        17.28 o                         
 -11   4  14          0.29          1.15         5.24 o                         
 -10   4  14         60.71         57.41         7.22 o                         
  -9   4  14         67.26         72.98         6.11 o                         
  -8   4  14          0.19         -4.29         4.36 o                         
  -7   4  14          2.49          6.14         4.50 o                         
  -6   4  14       1300.44       1328.87        26.57 o                         
  -5   4  14         87.58         93.98         6.67 o                         
  -4   4  14       1228.00       1194.79        24.02 o                         
  -3   4  14         73.87         77.65         6.31 o                         
  -2   4  14       1012.09        994.84        19.72 o                         
  -1   4  14        345.88        358.63         9.10 o                         
   0   4  14        125.18        135.44         5.85 o                         
   1   4  14        138.73        143.60         5.93 o                         
   2   4  14        311.85        312.62         8.31 o                         
   3   4  14          0.32         -3.25         3.25 o                         
   4   4  14        309.31        312.90        16.46 o                         
   5   4  14         45.99         40.07         4.36 o                         
   6   4  14         81.78         89.79         7.20 o                         
   7   4  14          6.90          1.60         4.54 o                         
   8   4  14         22.81         23.10         5.17 o                         
   9   4  14          2.36         -5.51         5.71 o                         
  10   4  14         12.43          6.08         6.07 o                         
 -15   5  14         48.27         67.25         9.85 o                         
 -14   5  14        153.83        158.46        10.38 o                         
 -13   5  14         53.10         67.05        15.80 o                         
 -12   5  14         82.47         97.51         7.75 o                         
 -11   5  14         61.26         61.43        13.61 o                         
 -10   5  14        231.04        211.68         9.16 o                         
  -9   5  14         44.97         31.31         5.78 o                         
  -8   5  14          1.08         -1.22         6.85 o                         
  -7   5  14          8.92         11.43         5.60 o                         
  -6   5  14        625.14        630.94        16.36 o                         
  -5   5  14        276.98        291.51        11.56 o                         
  -4   5  14        114.39         95.23         6.89 o                         
  -3   5  14         20.75         20.48         5.72 o                         
  -2   5  14          8.94         11.74         5.66 o                         
  -1   5  14         33.15         34.71         5.67 o                         
   0   5  14         80.57         69.81         6.03 o                         
   1   5  14         71.51         69.63         5.84 o                         
   2   5  14         50.89         49.74         5.55 o                         
   3   5  14         89.40         98.17         6.46 o                         
   4   5  14          5.18          5.34         5.36 o                         
   5   5  14         29.57         41.00         7.87 o                         
   6   5  14          3.95          7.57         5.29 o                         
   7   5  14          2.65          3.00         4.77 o                         
   8   5  14        104.38        102.11         6.92 o                         
   9   5  14          1.59          0.53         5.31 o                         
 -13   6  14         45.51         61.20        12.25 o                         
 -12   6  14         13.77         16.89         7.34 o                         
 -11   6  14          2.64          2.85         6.73 o                         
 -10   6  14         59.79         63.24         7.76 o                         
  -9   6  14         13.46         13.25         7.84 o                         
  -8   6  14         13.92          5.46         6.14 o                         
  -7   6  14          2.08         -4.93         5.92 o                         
  -6   6  14         52.65         56.83         7.00 o                         
  -5   6  14          0.32          2.15         5.63 o                         
  -4   6  14          5.48          6.77         5.60 o                         
  -3   6  14          3.40          6.77         5.60 o                         
  -2   6  14         13.70         13.41         5.60 o                         
  -1   6  14         80.48         94.47         7.72 o                         
   0   6  14         36.62         25.33         5.83 o                         
   1   6  14        100.80        109.62         7.46 o                         
   2   6  14          0.09          2.14         5.41 o                         
   3   6  14         67.60         77.47         6.99 o                         
   4   6  14         13.13         21.63         5.87 o                         
   5   6  14          0.03         -0.22         7.14 o                         
   6   6  14         56.50         50.86         6.80 o                         
   7   6  14         94.30         88.75         7.22 o                         
   8   6  14         30.17         27.56         5.85 o                         
 -11   7  14         68.34         75.30        14.75 o                         
 -10   7  14          5.61          2.97         7.00 o                         
  -9   7  14          0.55         -7.04         8.17 o                         
  -8   7  14        196.18        186.60        13.41 o                         
  -7   7  14          4.93          1.17         6.33 o                         
  -6   7  14          2.65          1.86         6.30 o                         
  -5   7  14        289.41        320.97        12.88 o                         
  -4   7  14          4.45          6.53         6.14 o                         
  -3   7  14          2.68          8.07         6.97 o                         
  -2   7  14         37.28         30.49         6.55 o                         
  -1   7  14         72.90         64.08         7.27 o                         
   0   7  14        273.30        285.60        18.10 o                         
   1   7  14         12.48         22.69         6.90 o                         
   2   7  14          1.07          1.86         5.93 o                         
   3   7  14         76.36         82.91         7.54 o                         
   4   7  14         18.93         22.91         6.37 o                         
   5   7  14         11.15         11.29         6.39 o                         
   6   7  14          8.76         12.28        11.41 o                         
  -8   8  14          3.33          1.62         7.08 o                         
  -7   8  14         41.19         36.84         7.84 o                         
  -6   8  14         55.44         62.01         8.11 o                         
  -5   8  14          4.65         -0.57        10.16 o                         
  -4   8  14        249.78        259.20        13.26 o                         
  -3   8  14         32.57         35.57         7.41 o                         
  -2   8  14          6.90         11.49         6.74 o                         
  -1   8  14          8.58          3.90         8.49 o                         
   0   8  14        202.72        224.66        11.29 o                         
   1   8  14         13.37         24.59         6.92 o                         
   2   8  14        143.13        150.16        10.26 o                         
 -17   0  15         12.34         40.36        13.60 o                         
 -15   0  15         18.68         20.62        11.85 o                         
 -13   0  15         16.34         13.21         6.62 o                         
 -11   0  15        147.43        131.22         8.98 o                         
  -9   0  15         16.12         16.37         5.73 o                         
  -7   0  15         81.52         89.12         7.25 o                         
  -5   0  15       1144.36       1123.29        45.41 o                         
  -3   0  15        811.66        792.95        20.49 o                         
  -1   0  15       1071.99       1150.95        27.16 o                         
   1   0  15        428.24        351.42        21.06 o                         
   5   0  15          0.31         -0.51         4.71 o                         
   7   0  15       1049.08       1275.57        94.33 o                         
   9   0  15          1.60         -6.80         6.80 o                         
  11   0  15         15.75         17.02        10.31 o                         
 -17   1  15         72.68         58.12        10.39 o                         
 -16   1  15          6.28          7.34         8.22 o                         
 -15   1  15         30.53         38.85         7.81 o                         
 -14   1  15        301.06        314.63        12.00 o                         
 -13   1  15        180.68        178.19         9.03 o                         
 -12   1  15        112.34         99.28         6.07 o                         
 -11   1  15         18.04         33.91         4.75 o                         
 -10   1  15        409.95        409.79        15.32 o                         
  -9   1  15         26.43         20.79         4.26 o                         
  -8   1  15         52.25         42.11         4.45 o                         
  -6   1  15        193.46        200.71         7.62 o                         
  -5   1  15        316.28        295.39         8.56 o                         
  -4   1  15         66.40         64.59         4.49 o                         
  -3   1  15        340.78        328.71         8.69 o                         
  -2   1  15         99.07        105.04         5.22 o                         
  -1   1  15        113.54         91.00         7.81 o                         
   0   1  15        156.75        131.42         7.48 o                         
   1   1  15          4.31          3.53         4.67 o                         
   2   1  15          1.01          1.17         5.05 o                         
   3   1  15          7.69         -0.83         6.73 o                         
   4   1  15        157.43        159.57         8.29 o                         
   5   1  15         48.35         59.01        10.50 o                         
   6   1  15        156.44        166.22         8.60 o                         
   7   1  15          4.04          2.72         3.90 o                         
   8   1  15         96.52         86.96         8.17 o                         
   9   1  15         72.42         80.96         5.84 o                         
  10   1  15          2.97         -5.07         5.07 o                         
  11   1  15         69.47         58.51         6.27 o                         
 -17   2  15          1.31         -1.19         8.36 o                         
 -16   2  15          0.01          1.44         6.19 o                         
 -15   2  15         19.33         14.33         6.37 o                         
 -14   2  15          0.26          8.99         6.14 o                         
 -13   2  15          0.03          1.14         5.79 o                         
 -12   2  15        380.49        395.58        16.20 o                         
 -11   2  15         26.49         27.97         5.03 o                         
 -10   2  15         10.13          9.45         4.32 o                         
  -9   2  15        131.12        125.83         6.17 o                         
  -8   2  15        286.96        242.94         8.26 o                         
  -7   2  15          3.12          0.32         3.90 o                         
  -6   2  15        289.21        266.17         8.65 o                         
  -5   2  15         74.31         78.12         7.54 o                         
  -4   2  15        709.11        708.63        15.64 o                         
  -3   2  15          4.58         13.59         7.65 o                         
  -2   2  15          0.21         -1.51         4.50 o                         
  -1   2  15         96.57         93.61         7.14 o                         
   0   2  15          3.99          4.00         5.18 o                         
   1   2  15         24.52         26.45         5.58 o                         
   2   2  15        746.16        755.22        17.01 o                         
   3   2  15         39.08         39.42         5.03 o                         
   4   2  15        163.82        178.26         8.84 o                         
   5   2  15        159.74        141.31         7.43 o                         
   6   2  15         16.87          6.45         4.42 o                         
   7   2  15         89.74         92.25         5.37 o                         
   8   2  15        124.79        125.54         6.32 o                         
   9   2  15          1.57          0.20         5.82 o                         
  10   2  15          6.68         -1.94         4.99 o                         
  11   2  15          9.29          3.17         5.89 o                         
 -16   3  15          8.31         -1.01         6.51 o                         
 -15   3  15        131.92        130.60         9.14 o                         
 -14   3  15         41.89         64.48         7.59 o                         
 -13   3  15          2.72          7.70         6.16 o                         
 -12   3  15          1.08         -1.60         6.24 o                         
 -11   3  15        105.58        105.87         8.03 o                         
 -10   3  15          0.76          1.36         5.22 o                         
  -9   3  15         34.36         28.48         5.53 o                         
  -8   3  15         39.67         40.05         5.60 o                         
  -7   3  15          2.97         -4.60         4.60 o                         
  -6   3  15        206.73        207.50         9.61 o                         
  -5   3  15        166.78        174.90         8.12 o                         
  -4   3  15        402.78        404.22        11.73 o                         
  -3   3  15        104.05        113.79         6.04 o                         
  -2   3  15          0.32          6.20         3.86 o                         
  -1   3  15        341.98        365.23        10.51 o                         
   0   3  15        141.31        115.17        13.91 o                         
   1   3  15        209.43        226.75         9.30 o                         
   2   3  15        284.34        277.38        10.11 o                         
   3   3  15        196.40        218.04         9.82 o                         
   4   3  15         17.39         16.87         5.85 o                         
   5   3  15         45.91         52.60         6.84 o                         
   6   3  15          0.56         -4.27         4.27 o                         
   7   3  15         84.76         76.01         5.00 o                         
   8   3  15         93.80         98.18         6.07 o                         
   9   3  15        142.65        126.83        11.07 o                         
  10   3  15          3.22         -1.38         6.60 o                         
 -15   4  15         21.15         19.73         7.97 o                         
 -14   4  15          3.63         12.36         7.74 o                         
 -13   4  15         43.29         39.79         7.34 o                         
 -12   4  15         49.90         53.79         7.43 o                         
 -11   4  15         31.07         39.64         6.92 o                         
 -10   4  15         31.67         29.28         6.32 o                         
  -9   4  15         63.80         72.95         6.88 o                         
  -8   4  15         37.60         28.39         5.75 o                         
  -7   4  15        385.10        369.65        12.40 o                         
  -6   4  15         66.23         60.26         6.22 o                         
  -5   4  15         76.73         93.34         6.61 o                         
  -4   4  15         15.32         13.02         4.95 o                         
  -3   4  15        243.66        234.12         9.92 o                         
  -2   4  15         11.55         12.51         3.56 o                         
  -1   4  15        269.22        298.33         8.38 o                         
   0   4  15          3.32         10.58         3.91 o                         
   1   4  15        172.34        174.22         6.53 o                         
   2   4  15         44.36         36.61         5.05 o                         
   3   4  15         18.45         15.04         4.78 o                         
   4   4  15          0.03          4.04         4.71 o                         
   5   4  15         49.11         45.84         5.87 o                         
   6   4  15          0.21         -0.54         4.42 o                         
   7   4  15        203.00        179.41        13.49 o                         
   8   4  15          0.06         -4.70         4.70 o                         
   9   4  15         64.78         59.50        10.51 o                         
 -14   5  15         46.98         52.34         8.20 o                         
 -13   5  15         33.74         41.80         7.76 o                         
 -12   5  15          4.41          1.92         6.75 o                         
 -11   5  15        429.80        400.76        14.17 o                         
 -10   5  15          0.44         -1.67         5.89 o                         
  -9   5  15          6.40          7.73         6.79 o                         
  -8   5  15          0.28         -0.06         5.56 o                         
  -7   5  15        165.96        155.50        12.04 o                         
  -6   5  15         17.33         18.64         5.75 o                         
  -5   5  15         34.16         30.30         6.01 o                         
  -4   5  15        115.19        130.68         7.90 o                         
  -3   5  15          0.08          1.43        10.58 o                         
  -2   5  15        111.70        102.48         6.96 o                         
  -1   5  15        155.50        164.64         8.48 o                         
   0   5  15         94.86         96.60         6.65 o                         
   1   5  15          6.35          4.13         4.90 o                         
   2   5  15        103.92        111.50         6.88 o                         
   3   5  15        256.24        262.44        10.30 o                         
   4   5  15          1.79         -3.20         4.95 o                         
   5   5  15         66.56         65.61         6.37 o                         
   6   5  15         25.34         17.45         5.72 o                         
   7   5  15         28.51         35.56         7.47 o                         
   8   5  15         29.88         23.23         5.61 o                         
 -13   6  15         70.32         74.12        10.02 o                         
 -12   6  15         64.22         78.65         8.69 o                         
 -11   6  15         65.82         75.84         8.47 o                         
 -10   6  15         50.49         56.00         7.99 o                         
  -9   6  15          1.18         -5.99         5.99 o                         
  -8   6  15        155.92        139.25         9.07 o                         
  -7   6  15         20.15         13.27         6.32 o                         
  -6   6  15         40.06         43.52         9.43 o                         
  -5   6  15         17.63          8.81         5.95 o                         
  -4   6  15        490.49        501.49        14.81 o                         
  -3   6  15         15.22         19.72         5.98 o                         
  -2   6  15         63.50         70.42         6.91 o                         
  -1   6  15        120.62        130.55         8.11 o                         
   0   6  15         91.58         96.83        11.09 o                         
   1   6  15         41.53         52.76         6.52 o                         
   2   6  15         28.21         32.41         6.71 o                         
   3   6  15         96.75         87.33         7.15 o                         
   4   6  15         83.52         92.62         7.40 o                         
   5   6  15          0.58         11.00         7.74 o                         
   6   6  15          0.77          5.99         5.92 o                         
   7   6  15          0.29          3.51        10.97 o                         
 -10   7  15        128.93        130.50        10.03 o                         
  -9   7  15          6.53          7.30         6.92 o                         
  -8   7  15          0.13          4.38        11.37 o                         
  -7   7  15          8.75         11.62         7.60 o                         
  -6   7  15         69.74         76.60         8.54 o                         
  -5   7  15         91.42         75.22         7.92 o                         
  -4   7  15        168.19        159.50        11.74 o                         
  -3   7  15         30.84         49.85         7.79 o                         
  -2   7  15          9.02         15.96         6.52 o                         
  -1   7  15          0.26         -4.41         6.00 o                         
   0   7  15          0.94         13.68        10.46 o                         
   1   7  15          9.30         16.59         6.06 o                         
   2   7  15          0.01          3.90         5.86 o                         
   3   7  15         19.78         23.67         6.44 o                         
   4   7  15         29.98         35.31         6.91 o                         
  -6   8  15         28.12         25.89         7.57 o                         
  -5   8  15         24.42         33.50         7.49 o                         
  -4   8  15         68.09         79.11         8.54 o                         
  -3   8  15         39.49         32.44         7.32 o                         
  -2   8  15         47.71         40.19         7.54 o                         
  -1   8  15          5.43          3.31         6.61 o                         
   0   8  15         45.72         30.39         7.83 o                         
 -16   0  16         13.46         13.16        11.41 o                         
 -14   0  16         12.74         12.28        10.53 o                         
 -12   0  16         28.17         12.85         6.80 o                         
 -10   0  16        101.92        121.88         8.98 o                         
  -8   0  16        395.81        380.63        13.96 o                         
  -6   0  16         10.23          0.77         5.36 o                         
  -4   0  16        563.04        483.93        35.54 o                         
  -2   0  16         85.26         68.92         6.19 o                         
   0   0  16         35.17         22.87         4.42 o                         
   2   0  16        910.65        862.53        35.98 o                         
   4   0  16        725.28        860.30        51.11 o                         
   6   0  16        146.53        171.79        19.08 o                         
   8   0  16         38.48         48.31        12.06 o                         
  10   0  16        362.62        439.29        50.01 o                         
 -17   1  16         10.65          5.27         8.67 o                         
 -16   1  16         27.22         29.12         8.80 o                         
 -15   1  16          3.62          5.05         7.76 o                         
 -14   1  16         40.31         41.86         6.44 o                         
 -13   1  16         34.53         33.43         6.30 o                         
 -12   1  16         17.01         11.58         4.89 o                         
 -11   1  16        262.22        268.95         8.92 o                         
 -10   1  16         14.04         18.78         4.54 o                         
  -9   1  16         40.08         64.31         5.76 o                         
  -8   1  16         15.30          9.23         4.12 o                         
  -7   1  16          0.23          0.94         4.13 o                         
  -6   1  16        328.00        326.10        13.61 o                         
  -5   1  16         17.60         13.44         4.94 o                         
  -4   1  16       1120.74       1057.44        18.45 o                         
  -3   1  16          6.64          8.79         3.60 o                         
  -2   1  16       2062.21       1982.83        31.06 o                         
  -1   1  16          7.03          5.77         6.71 o                         
   0   1  16        252.31        284.85        10.11 o                         
   1   1  16        142.19        147.79        14.92 o                         
   2   1  16        209.60        247.56        17.77 o                         
   3   1  16          0.91         -4.56         4.56 o                         
   4   1  16         38.41         32.71         5.11 o                         
   5   1  16         52.14         61.91         6.19 o                         
   6   1  16          0.32         -3.27         4.64 o                         
   7   1  16          2.24          1.64         5.13 o                         
   8   1  16          9.30          3.16         4.69 o                         
   9   1  16         28.49         41.23         8.04 o                         
  10   1  16          0.48         -2.88         5.20 o                         
 -16   2  16          1.49         12.50         8.38 o                         
 -15   2  16         19.13         14.35         6.39 o                         
 -14   2  16         81.58         80.03         7.75 o                         
 -13   2  16        203.98        192.74         9.87 o                         
 -12   2  16         70.52         89.19         8.14 o                         
 -11   2  16         38.09         45.12         5.45 o                         
 -10   2  16        264.05        265.42         8.96 o                         
  -9   2  16         37.04         38.58         4.86 o                         
  -8   2  16        308.60        286.82         9.03 o                         
  -7   2  16          2.50          2.93         4.52 o                         
  -6   2  16          8.67         11.50         4.31 o                         
  -5   2  16          1.60         -1.02         5.51 o                         
  -4   2  16         36.13         40.84         4.86 o                         
  -3   2  16          0.09          0.44         3.78 o                         
  -2   2  16        128.20        119.51         5.69 o                         
  -1   2  16          0.01         -4.28         5.25 o                         
   0   2  16         67.15         56.33         8.77 o                         
   1   2  16         79.67         59.24         6.97 o                         
   2   2  16         94.06         93.04         6.25 o                         
   3   2  16         60.39         53.40         8.35 o                         
   4   2  16          4.10          1.38         4.66 o                         
   5   2  16        101.42        112.23         7.26 o                         
   6   2  16         98.76         96.36         6.32 o                         
   7   2  16         68.01         57.91         6.44 o                         
   8   2  16         92.19        102.84         6.03 o                         
   9   2  16          1.37         -2.91         4.64 o                         
  10   2  16          0.91          1.35         5.02 o                         
 -16   3  16         56.65         51.65         7.84 o                         
 -15   3  16         14.83         16.41         7.80 o                         
 -14   3  16        153.13        153.97         9.60 o                         
 -13   3  16          2.01         -6.04         6.04 o                         
 -12   3  16          7.25          2.40         6.07 o                         
 -11   3  16         73.77         68.69         7.16 o                         
 -10   3  16          0.48         -2.85         9.15 o                         
  -9   3  16         40.16         29.65         5.89 o                         
  -8   3  16         35.95         27.60         5.50 o                         
  -7   3  16        260.23        229.39        10.13 o                         
  -6   3  16        221.92        213.29         9.75 o                         
  -5   3  16         32.12         31.34        10.90 o                         
  -4   3  16         11.09         13.26         4.70 o                         
  -3   3  16        880.47        874.81        18.77 o                         
  -2   3  16        165.64        204.76         8.90 o                         
  -1   3  16        397.28        433.01        11.51 o                         
   0   3  16          0.63         -2.48         6.24 o                         
   1   3  16         27.58         21.82         4.86 o                         
   2   3  16        139.32        142.39         7.50 o                         
   3   3  16         26.56         24.47         5.16 o                         
   4   3  16         74.92         77.85         6.47 o                         
   5   3  16        107.44        112.81         7.24 o                         
   6   3  16          0.39          0.93         4.57 o                         
   7   3  16          2.25          3.79         4.77 o                         
   8   3  16        100.41         95.58         6.02 o                         
   9   3  16          6.49         -3.20         5.49 o                         
 -15   4  16          6.01         10.91         7.25 o                         
 -14   4  16          1.43          1.00         6.41 o                         
 -13   4  16          0.22         12.60         6.66 o                         
 -12   4  16         84.80         89.90        10.33 o                         
 -11   4  16          4.24          3.27         6.16 o                         
 -10   4  16        189.64        188.54         9.68 o                         
  -9   4  16         29.41         23.37         6.10 o                         
  -8   4  16        150.90        139.62         8.26 o                         
  -7   4  16         68.56         66.81         6.58 o                         
  -6   4  16        360.59        326.75        11.72 o                         
  -5   4  16         16.40         13.49         5.22 o                         
  -4   4  16          3.29         -4.78         4.78 o                         
  -3   4  16          5.13          4.26         4.78 o                         
  -2   4  16        178.99        188.07         8.49 o                         
  -1   4  16         37.02         33.83         4.01 o                         
   0   4  16        130.53        161.67         7.22 o                         
   1   4  16         29.29         34.19         5.32 o                         
   2   4  16          2.85         -1.41         7.73 o                         
   3   4  16         47.78         59.49         7.49 o                         
   4   4  16          1.22         10.37         5.12 o                         
   5   4  16         18.68         21.80         6.65 o                         
   6   4  16         14.78          3.43         6.01 o                         
   7   4  16          0.02         -5.86         5.86 o                         
   8   4  16          0.47         -5.08         7.47 o                         
 -14   5  16         74.08         64.49        14.48 o                         
 -13   5  16          4.21         12.56         7.00 o                         
 -12   5  16         38.83         55.42        11.61 o                         
 -11   5  16         77.68         82.12         9.18 o                         
 -10   5  16         21.17         24.85         9.03 o                         
  -9   5  16         69.77         81.76         7.73 o                         
  -8   5  16         12.24         13.44         5.95 o                         
  -7   5  16          2.32          0.05         8.18 o                         
  -6   5  16         37.58         34.12         6.29 o                         
  -5   5  16          2.14         -5.29         5.29 o                         
  -4   5  16        163.62        162.67         8.67 o                         
  -3   5  16         34.77         50.16         6.22 o                         
  -2   5  16         48.24         43.88         6.04 o                         
  -1   5  16         17.89         15.77         5.26 o                         
   0   5  16          5.65         -4.86         4.86 o                         
   1   5  16          2.53          7.66         5.05 o                         
   2   5  16         43.32         42.23         5.49 o                         
   3   5  16          3.68          3.82         4.91 o                         
   4   5  16         37.60         42.02         8.18 o                         
   5   5  16         31.37         38.21         5.90 o                         
   6   5  16         30.40         34.45         5.36 o                         
   7   5  16         51.40         50.38         5.92 o                         
 -12   6  16         26.57         20.16         7.59 o                         
 -11   6  16         16.54         17.51         7.42 o                         
 -10   6  16         71.52         80.80         8.50 o                         
  -9   6  16         13.78         27.16        10.02 o                         
  -8   6  16         19.60         10.75         7.08 o                         
  -7   6  16          9.07         -0.56         7.42 o                         
  -6   6  16         31.66         36.20        12.67 o                         
  -5   6  16         12.09         17.87         6.12 o                         
  -4   6  16          5.65          8.43         5.95 o                         
  -3   6  16         60.00         70.42         7.17 o                         
  -2   6  16        104.24        100.40         7.72 o                         
  -1   6  16         77.37         71.23         7.69 o                         
   0   6  16          7.04          9.75         5.57 o                         
   1   6  16          5.57          4.89         5.46 o                         
   2   6  16         26.50         30.05         6.03 o                         
   3   6  16          1.75         -2.24         5.31 o                         
   4   6  16          7.89          4.60         5.77 o                         
   5   6  16          6.91          6.38         8.05 o                         
  -9   7  16         20.08         18.20         7.39 o                         
  -8   7  16         16.63         20.72         7.84 o                         
  -7   7  16         26.34         29.58         7.31 o                         
  -6   7  16        160.51        156.28         9.97 o                         
  -5   7  16          0.22          6.98         6.61 o                         
  -4   7  16          0.07          5.59         6.52 o                         
  -3   7  16          1.81         -0.07         6.50 o                         
  -2   7  16         54.89         49.85         7.38 o                         
  -1   7  16         21.16         21.69         6.61 o                         
   0   7  16          1.63          8.45         6.96 o                         
   1   7  16         19.21         22.43         6.50 o                         
   2   7  16         33.87         50.59         8.62 o                         
   3   7  16          9.37         20.62         8.69 o                         
 -15   0  17         13.47         28.96        12.28 o                         
 -13   0  17         20.75         29.70        10.97 o                         
 -11   0  17         34.05         50.30        15.14 o                         
  -9   0  17         55.77         32.86         6.82 o                         
  -7   0  17        140.88        101.84         7.91 o                         
  -5   0  17          3.55         -0.56         5.18 o                         
  -3   0  17        101.09        126.03         7.77 o                         
  -1   0  17         83.15         75.39         8.12 o                         
   1   0  17         98.41         71.51        13.60 o                         
   5   0  17         48.40         52.04        12.50 o                         
   7   0  17        612.97        729.87        72.17 o                         
   9   0  17        121.84        127.27         9.70 o                         
 -16   1  17          0.41         -2.41         8.07 o                         
 -15   1  17         10.42          7.15         7.87 o                         
 -14   1  17         73.09         68.06         7.39 o                         
 -13   1  17          5.61          3.64         5.56 o                         
 -12   1  17         62.88         75.97         6.02 o                         
 -11   1  17         67.11         66.66         5.76 o                         
 -10   1  17         39.30         41.43         5.19 o                         
  -9   1  17         33.61         27.14         4.79 o                         
  -8   1  17          3.78         -1.97         4.10 o                         
  -7   1  17          0.69         -0.11         4.06 o                         
  -6   1  17         63.09         63.63        10.39 o                         
  -5   1  17          4.52         12.57         3.98 o                         
  -4   1  17        123.90        117.64         6.02 o                         
  -3   1  17         18.29         10.52         4.37 o                         
  -2   1  17        126.78        126.49         5.92 o                         
  -1   1  17         12.60         16.04         6.26 o                         
   0   1  17         26.72         23.83         5.45 o                         
   1   1  17         24.21         27.15         5.53 o                         
   2   1  17         10.96         10.60         5.41 o                         
   3   1  17        121.55        151.53         8.21 o                         
   4   1  17          6.03          5.85         4.88 o                         
   5   1  17        164.93        189.92        12.71 o                         
   6   1  17         81.23         95.58         6.84 o                         
   7   1  17         39.99         59.71         6.45 o                         
   8   1  17         45.01         46.40         5.10 o                         
   9   1  17         23.74         13.46         6.65 o                         
 -16   2  17          8.59          5.26        10.09 o                         
 -15   2  17          0.07         -1.93         8.42 o                         
 -14   2  17          7.35          8.07         6.32 o                         
 -13   2  17         95.97         86.64         7.75 o                         
 -12   2  17          8.63         11.19         5.90 o                         
 -11   2  17          5.63          7.97         4.86 o                         
 -10   2  17        137.70        150.21        11.71 o                         
  -9   2  17         24.46         29.29         5.02 o                         
  -8   2  17        334.83        349.50        10.02 o                         
  -7   2  17         87.12         78.66         5.54 o                         
  -6   2  17          5.92          8.86         4.24 o                         
  -5   2  17         61.05         65.76         5.88 o                         
  -4   2  17         21.09         19.14         4.50 o                         
  -3   2  17        205.19        210.93        12.64 o                         
  -2   2  17         18.94         17.42         5.91 o                         
  -1   2  17          0.28          1.10         5.64 o                         
   0   2  17         62.98         84.72         7.63 o                         
   1   2  17        128.58        118.19        11.85 o                         
   2   2  17         30.33         29.10         5.14 o                         
   3   2  17         48.78         59.71         5.89 o                         
   4   2  17         56.43         65.22         6.25 o                         
   5   2  17         20.04          9.04         5.38 o                         
   6   2  17         33.89         30.87         5.73 o                         
   7   2  17        174.66        199.19        10.03 o                         
   8   2  17         48.60         57.25         6.80 o                         
   9   2  17          9.10         -2.87         5.89 o                         
 -15   3  17          3.92          0.58         6.41 o                         
 -14   3  17         92.03         88.32         8.27 o                         
 -13   3  17         62.06         59.75         7.32 o                         
 -12   3  17          6.37          1.17         6.08 o                         
 -11   3  17         40.12         40.04         7.21 o                         
 -10   3  17         13.75         19.16         6.69 o                         
  -9   3  17          1.53          0.17         5.18 o                         
  -8   3  17          2.92          1.50         5.24 o                         
  -7   3  17          5.82          2.90         5.12 o                         
  -6   3  17        195.16        176.24         9.44 o                         
  -5   3  17         82.77         88.50         7.27 o                         
  -4   3  17        152.58        134.76         8.81 o                         
  -3   3  17        651.63        681.14        16.13 o                         
  -2   3  17        217.90        253.33        11.74 o                         
  -1   3  17        180.93        168.44        10.21 o                         
   0   3  17        536.93        582.72        15.05 o                         
   1   3  17          0.38         -4.14         4.43 o                         
   2   3  17         27.46         24.60         5.19 o                         
   3   3  17         84.09         83.30         9.71 o                         
   4   3  17          0.18         -1.79         6.11 o                         
   5   3  17         71.70         65.14         6.55 o                         
   6   3  17          0.05         -1.05         4.67 o                         
   7   3  17          4.48          2.20         4.90 o                         
   8   3  17          0.11         15.91         5.89 o                         
 -14   4  17         10.31         12.22         7.00 o                         
 -13   4  17        171.84        180.40        13.32 o                         
 -12   4  17         34.53         44.84         7.16 o                         
 -11   4  17         50.12         41.73         7.17 o                         
 -10   4  17          1.22          4.71         5.97 o                         
  -9   4  17         21.90         15.13         7.40 o                         
  -8   4  17        148.29        142.66         8.52 o                         
  -7   4  17         94.45         86.19         7.30 o                         
  -6   4  17         78.96         83.20         7.07 o                         
  -5   4  17        132.34        119.55         7.39 o                         
  -4   4  17          5.60         11.14         6.25 o                         
  -3   4  17         35.00         50.81         5.77 o                         
  -2   4  17          3.63          9.12         4.94 o                         
  -1   4  17          8.83          6.13         4.54 o                         
   0   4  17         45.06         42.03        15.57 o                         
   1   4  17         24.57         14.51         8.99 o                         
   2   4  17         55.81         61.11         8.42 o                         
   3   4  17          1.69          0.88         7.05 o                         
   4   4  17        110.22        104.06         9.70 o                         
   5   4  17        101.33        104.15        10.01 o                         
   6   4  17          1.80          0.63         5.97 o                         
   7   4  17        136.52        120.99         9.07 o                         
 -13   5  17         42.23         43.14         7.93 o                         
 -12   5  17          0.87          0.89         6.66 o                         
 -11   5  17         16.02         20.17         7.08 o                         
 -10   5  17        137.97        138.38         9.33 o                         
  -9   5  17         16.40          7.95         6.32 o                         
  -8   5  17          2.54          3.58         5.98 o                         
  -7   5  17          4.67          0.76         5.86 o                         
  -6   5  17         24.99         27.77         6.27 o                         
  -5   5  17         77.17         84.50         7.34 o                         
  -4   5  17          0.55         11.13         5.78 o                         
  -3   5  17        264.87        306.45        12.06 o                         
  -2   5  17         10.65         21.34         7.59 o                         
  -1   5  17         77.86         77.77         6.50 o                         
   0   5  17         10.17         13.27         8.30 o                         
   1   5  17         44.23         53.50         5.83 o                         
   2   5  17         23.03         27.37        10.31 o                         
   3   5  17          5.42          2.47         7.48 o                         
   4   5  17         23.92         18.01         8.11 o                         
   5   5  17          1.31          5.68         7.68 o                         
   6   5  17         22.17         16.94         6.80 o                         
 -11   6  17         16.61         30.25         7.65 o                         
 -10   6  17         25.79         22.85         7.32 o                         
  -9   6  17          0.01         -6.39         6.39 o                         
  -8   6  17         69.62         77.96         8.21 o                         
  -7   6  17         83.46         71.91         7.89 o                         
  -6   6  17         19.08         23.21         6.78 o                         
  -5   6  17         36.64         52.80         7.07 o                         
  -4   6  17         13.26         15.71         6.18 o                         
  -3   6  17          1.62         -0.76         5.74 o                         
  -2   6  17         18.31          7.02         9.72 o                         
  -1   6  17         66.53         78.39         9.55 o                         
   0   6  17          7.12          8.72         7.54 o                         
   1   6  17        124.10        112.01         7.67 o                         
   2   6  17         46.78         49.04         6.32 o                         
   3   6  17          1.66         -5.31         5.55 o                         
   4   6  17          1.31          2.47        12.94 o                         
  -7   7  17         55.65         51.41         7.95 o                         
  -6   7  17          3.02         10.30         6.87 o                         
  -5   7  17          8.61          0.81         6.46 o                         
  -4   7  17        120.65        123.82         9.10 o                         
  -3   7  17         37.15         31.20         7.29 o                         
  -2   7  17         58.05         62.80         9.50 o                         
  -1   7  17         47.81         55.29         7.86 o                         
   0   7  17         99.82        103.17         8.22 o                         
   1   7  17         10.90         20.18        13.16 o                         
 -14   0  18          7.21         24.57        11.41 o                         
 -12   0  18          1.52          2.57         6.66 o                         
 -10   0  18         40.67         44.24         7.74 o                         
  -8   0  18        126.47        112.27         8.80 o                         
  -6   0  18         95.09         71.59         7.69 o                         
  -4   0  18        126.29        118.51         9.43 o                         
  -2   0  18        108.12        111.99         7.67 o                         
   0   0  18          4.21         11.20         7.46 o                         
   4   0  18         61.57         64.93        11.85 o                         
   6   0  18          9.72          5.09         8.77 o                         
   8   0  18         19.23         23.41         8.56 o                         
 -15   1  18          0.97          6.36         7.76 o                         
 -14   1  18         36.46         51.24         7.94 o                         
 -13   1  18          0.02          1.09         5.74 o                         
 -12   1  18         32.53         39.88         6.02 o                         
 -11   1  18         39.87         40.91         5.53 o                         
 -10   1  18         91.41        100.27         6.46 o                         
  -9   1  18        160.11        162.70         7.26 o                         
  -8   1  18          0.49          0.53         4.79 o                         
  -7   1  18         45.62         44.57         5.07 o                         
  -6   1  18          9.47          3.05         4.06 o                         
  -5   1  18          2.72          8.08         4.08 o                         
  -4   1  18          1.98          9.00         3.93 o                         
  -3   1  18        239.70        206.17         7.76 o                         
  -2   1  18         45.07         42.66         4.04 o                         
  -1   1  18         28.24         27.11         6.12 o                         
   0   1  18        142.27        119.76         7.96 o                         
   1   1  18          0.14         -6.36         6.36 o                         
   2   1  18        137.16        132.38         8.41 o                         
   3   1  18          4.41         10.16         4.79 o                         
   4   1  18         69.45         84.62         9.21 o                         
   5   1  18        115.57        115.16         7.13 o                         
   6   1  18        137.75        169.63        21.26 o                         
   7   1  18          0.77         -5.09         5.09 o                         
   8   1  18          0.06         -0.71         5.49 o                         
 -15   2  18         44.74         43.95        16.63 o                         
 -14   2  18         23.06         21.87        10.84 o                         
 -13   2  18         60.12         60.22         7.51 o                         
 -12   2  18         50.94         44.58         6.84 o                         
 -11   2  18        140.27        161.96         9.12 o                         
 -10   2  18        140.86        115.71         8.49 o                         
  -9   2  18          0.29         -1.16         4.59 o                         
  -8   2  18          0.05         -4.35         4.35 o                         
  -7   2  18        155.44        128.60         6.55 o                         
  -6   2  18         56.70         48.57         5.23 o                         
  -5   2  18        155.94        155.10         7.47 o                         
  -4   2  18         61.26         52.66         5.33 o                         
  -3   2  18        160.70        170.28         8.70 o                         
  -2   2  18         71.24         58.84         4.93 o                         
  -1   2  18         31.94         27.98         6.64 o                         
   0   2  18          0.63        -11.49        11.63 o                         
   1   2  18        114.29        115.70         8.63 o                         
   2   2  18         37.36         47.44         5.75 o                         
   3   2  18         50.40         39.40         5.77 o                         
   4   2  18         23.66         22.40         5.59 o                         
   5   2  18          0.36         -3.19         4.54 o                         
   6   2  18          6.12          8.20         5.33 o                         
   7   2  18          1.71          0.77         5.53 o                         
   8   2  18         33.08         41.36         8.14 o                         
 -14   3  18         22.52         23.76         7.08 o                         
 -13   3  18         53.30         62.82         8.25 o                         
 -12   3  18          2.92          4.57         6.22 o                         
 -11   3  18         27.44         21.65         6.32 o                         
 -10   3  18         14.97         11.18         6.01 o                         
  -9   3  18          2.67         -3.74         5.60 o                         
  -8   3  18         64.68         79.50        11.71 o                         
  -7   3  18         82.67         72.07         6.65 o                         
  -6   3  18         12.03          7.67         5.12 o                         
  -5   3  18         53.86         58.49        13.27 o                         
  -4   3  18        105.89        114.21         6.80 o                         
  -3   3  18          1.19         -2.15         4.43 o                         
  -2   3  18        240.84        291.12        14.64 o                         
  -1   3  18          0.28          7.47         6.73 o                         
   0   3  18         34.37         41.89         5.52 o                         
   1   3  18          3.29         -0.47         4.65 o                         
   2   3  18         31.32         27.20         5.52 o                         
   3   3  18          0.17          8.72         4.95 o                         
   4   3  18         61.32         58.69         6.40 o                         
   5   3  18          7.66          2.29         5.12 o                         
   6   3  18          1.67          4.16         6.08 o                         
   7   3  18         14.64         21.69         6.05 o                         
 -13   4  18         19.23         12.19         7.07 o                         
 -12   4  18         25.37         19.92         6.92 o                         
 -11   4  18          2.53          0.34         6.32 o                         
 -10   4  18         63.74         68.45         7.97 o                         
  -9   4  18          4.80          7.05         6.05 o                         
  -8   4  18         67.75         57.46         9.52 o                         
  -7   4  18          1.07         -2.74         5.43 o                         
  -6   4  18         33.27         43.14         7.48 o                         
  -5   4  18          0.24         -4.07         5.18 o                         
  -4   4  18         57.17         55.41         9.79 o                         
  -3   4  18         77.53         74.22         6.27 o                         
  -2   4  18         21.26         19.42         5.21 o                         
  -1   4  18          0.50          1.74         4.59 o                         
   0   4  18         86.73         83.02         9.16 o                         
   1   4  18         10.15          3.08         9.43 o                         
   2   4  18         59.29         55.52         8.64 o                         
   3   4  18          4.30         -6.69         7.05 o                         
   4   4  18          3.89         -1.89         7.27 o                         
   5   4  18         22.55         19.90         8.10 o                         
   6   4  18         66.36         67.39        10.09 o                         
 -12   5  18         83.22         81.39        10.39 o                         
 -11   5  18          8.80         11.00         6.88 o                         
 -10   5  18         35.15         33.49         7.32 o                         
  -9   5  18          0.85         -6.12         6.12 o                         
  -8   5  18         64.76         65.13         7.56 o                         
  -7   5  18          1.41         -0.55         5.90 o                         
  -6   5  18          2.41         -5.75         5.75 o                         
  -5   5  18         24.87         19.08         7.81 o                         
  -4   5  18         65.78         67.10         7.03 o                         
  -3   5  18         68.94         63.59         6.69 o                         
  -2   5  18        144.72        187.30         9.43 o                         
  -1   5  18          0.70          3.22         6.37 o                         
   0   5  18         73.51        101.71         6.95 o                         
   1   5  18          0.02         -5.20         7.37 o                         
   2   5  18         14.63          8.62         8.12 o                         
   3   5  18          0.19         -4.77         7.68 o                         
   4   5  18          0.87         -3.59         7.91 o                         
   5   5  18         15.11         14.92        13.60 o                         
  -9   6  18         16.73          8.84         7.08 o                         
  -8   6  18         10.04         15.68         7.06 o                         
  -7   6  18          0.09         -5.01         6.52 o                         
  -6   6  18         36.62         43.58         7.29 o                         
  -5   6  18          0.29         -1.64         6.16 o                         
  -4   6  18         49.51         56.63         7.29 o                         
  -3   6  18          1.64          2.04         6.34 o                         
  -2   6  18         56.32         66.67        10.65 o                         
  -1   6  18         53.20         52.21         7.24 o                         
   0   6  18          5.40          4.61         5.77 o                         
   1   6  18          8.14         15.46         5.93 o                         
   2   6  18          1.05          7.98         8.29 o                         
 -15   0  19         13.42         20.18        11.85 o                         
 -13   0  19          1.73          2.83         6.97 o                         
 -11   0  19          3.80          9.43         8.56 o                         
  -9   0  19        107.52        105.05         9.24 o                         
  -7   0  19         25.99         16.36         6.41 o                         
  -5   0  19        140.40        103.85         8.28 o                         
  -3   0  19         51.09         51.25         6.54 o                         
  -1   0  19       1144.02       1101.39        75.90 o                         
   1   0  19         35.72         49.14        14.92 o                         
   5   0  19        123.93        171.10        17.11 o                         
   7   0  19        171.43        180.31        18.43 o                         
 -15   1  19         72.66         68.15         9.77 o                         
 -14   1  19         32.50         37.64         7.00 o                         
 -13   1  19          5.59          5.97         5.90 o                         
 -12   1  19         94.83         99.39         6.83 o                         
 -11   1  19          0.27         -4.24         4.82 o                         
 -10   1  19        342.26        373.11        10.91 o                         
  -9   1  19          2.71         -3.47         4.79 o                         
  -8   1  19          6.97          5.07         4.69 o                         
  -7   1  19        116.05        109.08         6.34 o                         
  -6   1  19          5.26         -3.18         4.31 o                         
  -5   1  19          4.81          1.09         4.08 o                         
  -4   1  19         47.07         50.80         4.75 o                         
  -3   1  19         50.07         45.16         4.69 o                         
  -2   1  19          9.03         15.57         6.02 o                         
  -1   1  19         74.68         76.24         7.62 o                         
   0   1  19          4.73         -0.23         5.70 o                         
   1   1  19         54.46         75.44        11.41 o                         
   2   1  19         13.42         15.06         6.80 o                         
   3   1  19          0.45         -4.71         4.71 o                         
   4   1  19          0.80         -6.33         7.90 o                         
   5   1  19         39.07         39.00         5.69 o                         
   6   1  19          5.99          7.15         5.42 o                         
   7   1  19         39.08         52.96         6.52 o                         
 -14   2  19         13.16         12.84         6.83 o                         
 -13   2  19          4.59         -1.34         6.07 o                         
 -12   2  19        243.15        268.01        11.63 o                         
 -11   2  19          5.33          0.90         5.81 o                         
 -10   2  19          1.16          9.75         5.23 o                         
  -9   2  19         50.69         43.17         5.62 o                         
  -8   2  19          7.36          1.48         4.80 o                         
  -7   2  19         15.41         13.03         4.90 o                         
  -6   2  19          0.04         -4.86         4.86 o                         
  -5   2  19         61.75         59.72         5.86 o                         
  -4   2  19         13.46         10.36         4.65 o                         
  -3   2  19        116.87        114.80         6.34 o                         
  -2   2  19         14.74         18.95         8.12 o                         
  -1   2  19          6.73         14.77         6.58 o                         
   0   2  19          0.00         -5.86         6.09 o                         
   1   2  19         24.39         36.07         7.88 o                         
   2   2  19          5.69         -2.92         4.60 o                         
   3   2  19         15.08         10.69         5.17 o                         
   4   2  19         11.25          2.09         5.28 o                         
   5   2  19         43.71         47.49        10.64 o                         
   6   2  19          0.00         -5.29         5.29 o                         
 -13   3  19         27.79         18.65         8.53 o                         
 -12   3  19          1.14          7.95         6.41 o                         
 -11   3  19          0.02          4.26         6.29 o                         
 -10   3  19         33.96         40.10         7.80 o                         
  -9   3  19          0.03          4.08         5.91 o                         
  -8   3  19          6.68         12.14         5.73 o                         
  -7   3  19          6.74         -4.95         5.31 o                         
  -6   3  19          1.03          2.35         5.18 o                         
  -5   3  19          5.57          5.35         6.12 o                         
  -4   3  19          1.89         -4.42         4.71 o                         
  -3   3  19         46.38         48.70         5.60 o                         
  -2   3  19         76.65         86.60        15.79 o                         
  -1   3  19          0.14         10.97        14.04 o                         
   0   3  19         85.56         96.94         7.24 o                         
   1   3  19         16.96         13.37         5.43 o                         
   2   3  19          0.34         -2.36         4.99 o                         
   3   3  19          3.10         -0.71         5.00 o                         
   4   3  19          1.30         -3.10         4.95 o                         
   5   3  19         86.01         92.82        11.21 o                         
   6   3  19          8.57          9.70         5.26 o                         
 -12   4  19         20.93         22.03         7.08 o                         
 -11   4  19          0.20          3.31         6.58 o                         
 -10   4  19         63.28         78.07         8.01 o                         
  -9   4  19        162.85        199.36        13.17 o                         
  -8   4  19          0.31          2.92         6.07 o                         
  -7   4  19         62.29         59.77         7.20 o                         
  -6   4  19          1.98         13.28         5.87 o                         
  -5   4  19        175.62        175.74        15.67 o                         
  -4   4  19          3.97          5.72         5.47 o                         
  -3   4  19        119.89        113.12         7.63 o                         
  -2   4  19         16.78         16.35         5.11 o                         
  -1   4  19          0.38          2.92         7.14 o                         
   0   4  19          0.44         -7.14         7.14 o                         
   1   4  19          3.38          7.56         8.12 o                         
   2   4  19         11.38          1.49         7.30 o                         
   3   4  19          1.57          3.68         7.78 o                         
   4   4  19          1.06         -1.05         7.91 o                         
   5   4  19          1.97          7.34         8.10 o                         
 -11   5  19         13.91         18.87        13.16 o                         
 -10   5  19         33.54         51.04         7.79 o                         
  -9   5  19          9.15         15.15         6.94 o                         
  -8   5  19         41.15         37.56         9.16 o                         
  -7   5  19         36.80         45.11         7.32 o                         
  -6   5  19          0.52         12.59         6.38 o                         
  -5   5  19          5.82         -0.21         5.98 o                         
  -4   5  19          0.73         -4.17         5.78 o                         
  -3   5  19          3.66          5.91         5.66 o                         
  -2   5  19         35.58         42.30         6.27 o                         
  -1   5  19         11.69         17.98         5.56 o                         
   0   5  19         36.23         41.79        11.63 o                         
   1   5  19          1.86         -1.94         7.69 o                         
   2   5  19         34.58         32.27         8.96 o                         
   3   5  19          8.56          9.53         8.42 o                         
  -7   6  19         13.08         15.30         7.15 o                         
  -6   6  19          5.35          5.33         8.36 o                         
  -5   6  19          2.99         -0.70         6.89 o                         
  -4   6  19          5.08          9.49         9.06 o                         
  -3   6  19         53.24         44.07         7.22 o                         
  -2   6  19         58.16         65.86         7.33 o                         
  -1   6  19         25.42         34.89         6.61 o                         
   0   6  19         64.29         76.78        16.67 o                         
 -14   0  20          2.46         17.11        11.41 o                         
 -12   0  20         14.39          7.54         7.43 o                         
 -10   0  20         50.03         59.23        14.26 o                         
  -8   0  20         19.44         30.93         7.48 o                         
  -6   0  20         18.85         27.87         6.90 o                         
  -4   0  20         26.17         18.21         9.65 o                         
  -2   0  20        299.60        332.48        39.27 o                         
   0   0  20        117.11        138.64        17.99 o                         
   4   0  20        342.76        307.54        21.50 o                         
   6   0  20          6.86          6.58        11.41 o                         
 -14   1  20         51.63         54.95         7.50 o                         
 -13   1  20         27.97         33.70         6.92 o                         
 -12   1  20          4.91         10.46         6.50 o                         
 -11   1  20          7.35          8.18         5.24 o                         
 -10   1  20          0.11         -4.87         4.87 o                         
  -9   1  20          1.17          0.71         4.88 o                         
  -8   1  20          0.92          8.39         4.94 o                         
  -7   1  20          2.36         -0.66         4.94 o                         
  -6   1  20          8.50         12.45         4.73 o                         
  -5   1  20          0.09          2.98         4.27 o                         
  -4   1  20          0.52          4.67         4.18 o                         
  -3   1  20          5.05          3.28         4.12 o                         
  -2   1  20          1.09          5.86         3.84 o                         
  -1   1  20          2.28          0.05         6.36 o                         
   0   1  20        190.86        225.86        19.52 o                         
   1   1  20         34.99         41.40         7.06 o                         
   2   1  20         61.87         53.75         6.03 o                         
   3   1  20         23.06         27.77         8.92 o                         
   4   1  20         16.05         12.86         5.10 o                         
   5   1  20          0.00         -0.95         5.05 o                         
   6   1  20        104.51         99.35         7.48 o                         
 -13   2  20         33.38         29.64         7.08 o                         
 -12   2  20         19.17         15.38         6.29 o                         
 -11   2  20         25.22         19.83         6.30 o                         
 -10   2  20         13.90         27.37         5.94 o                         
  -9   2  20        178.09        186.06         8.34 o                         
  -8   2  20         18.64         16.12         5.25 o                         
  -7   2  20         99.02        125.68         7.76 o                         
  -6   2  20         65.46         71.46         6.56 o                         
  -5   2  20         30.57         30.32         5.36 o                         
  -4   2  20         38.25         42.45         5.36 o                         
  -3   2  20         24.82         18.09         6.08 o                         
  -2   2  20         42.62         42.35         7.70 o                         
  -1   2  20         30.27         24.16         7.11 o                         
   0   2  20          0.28         -3.35         6.43 o                         
   1   2  20         15.13         14.91         5.35 o                         
   2   2  20         37.59         45.37         6.22 o                         
   3   2  20         48.92         64.58         6.80 o                         
   4   2  20         16.41         12.12         5.81 o                         
   5   2  20         74.89         89.75         7.46 o                         
 -12   3  20         14.19          6.91         6.56 o                         
 -11   3  20          3.43          9.07         6.41 o                         
 -10   3  20         12.58         14.26         6.27 o                         
  -9   3  20         50.58         71.87         7.56 o                         
  -8   3  20         47.39         52.00         6.98 o                         
  -7   3  20         12.59         13.38         5.90 o                         
  -6   3  20         16.57         10.16         5.78 o                         
  -5   3  20         34.25         38.26         5.89 o                         
  -4   3  20         42.70         36.00         5.52 o                         
  -3   3  20         58.71         51.33         5.71 o                         
  -2   3  20         31.13         38.67        12.28 o                         
  -1   3  20         24.21         13.25         7.30 o                         
   0   3  20         32.81         23.01         7.70 o                         
   1   3  20         33.05         32.98         8.03 o                         
   2   3  20          0.46          3.90         8.34 o                         
   3   3  20          0.00         -4.11         7.70 o                         
   4   3  20         16.57         22.83         8.17 o                         
 -11   4  20          2.50          7.75         6.93 o                         
 -10   4  20         17.07         24.95         7.15 o                         
  -9   4  20          5.78         12.56         6.79 o                         
  -8   4  20          0.88          3.20         6.37 o                         
  -7   4  20         44.86         55.46         7.24 o                         
  -6   4  20         24.96         27.85         6.35 o                         
  -5   4  20          0.86          3.62         5.82 o                         
  -4   4  20         50.63         44.81         6.34 o                         
  -3   4  20          0.46          5.24         5.35 o                         
  -2   4  20          0.52          3.51         7.30 o                         
  -1   4  20          7.57          9.20         7.95 o                         
   0   4  20          5.35         -0.45         7.63 o                         
   1   4  20          2.42         -1.43         7.63 o                         
   2   4  20         74.14         68.42        10.31 o                         
   3   4  20          2.41         14.02         8.52 o                         
  -9   5  20          1.22          0.00        13.60 o                         
  -8   5  20         28.69         33.22         7.24 o                         
  -7   5  20         32.99         46.55         7.43 o                         
  -6   5  20          1.43         -2.29         6.12 o                         
  -5   5  20         29.97         22.11         6.70 o                         
  -4   5  20          1.00          1.82         6.08 o                         
  -3   5  20         43.60         54.95         6.84 o                         
  -2   5  20          5.76         10.75         5.70 o                         
  -1   5  20         39.44         42.41         9.38 o                         
   0   5  20          0.02          5.39         8.42 o                         
   1   5  20          1.42          7.02        14.48 o                         
 -13   0  21         49.75         51.77        12.72 o                         
 -11   0  21         34.10         49.83        11.41 o                         
  -9   0  21         30.22         29.78         8.11 o                         
  -7   0  21         87.50        148.45        10.65 o                         
  -5   0  21        250.93        257.66        17.11 o                         
  -3   0  21         35.68         44.28         8.12 o                         
  -1   0  21        119.48        124.00         8.28 o                         
   3   0  21          5.33          8.34        10.53 o                         
 -13   1  21         16.50         14.92        11.85 o                         
 -12   1  21         10.92         14.84         6.49 o                         
 -11   1  21          6.48          4.58         5.41 o                         
 -10   1  21         85.77         90.51         6.93 o                         
  -9   1  21          5.79          7.34         5.25 o                         
  -8   1  21         49.05         35.48         5.73 o                         
  -7   1  21          0.06          0.68         4.93 o                         
  -6   1  21          3.09         -3.32         5.95 o                         
  -5   1  21          7.30          6.40         4.70 o                         
  -4   1  21          9.41         12.27         4.62 o                         
  -3   1  21         62.99         52.82         5.31 o                         
  -2   1  21          0.71         -5.38         6.24 o                         
  -1   1  21         12.30         10.38         7.02 o                         
   0   1  21          0.27         -2.16         6.24 o                         
   1   1  21          0.16         -5.92         5.92 o                         
   2   1  21          0.47          4.04         6.74 o                         
   3   1  21          0.85         -5.26         5.26 o                         
   4   1  21         12.53         14.70         7.76 o                         
 -12   2  21         36.99         27.87         6.97 o                         
 -11   2  21         12.23          9.92         6.37 o                         
 -10   2  21          1.54          2.73         6.05 o                         
  -9   2  21         24.82         22.77         6.41 o                         
  -8   2  21         26.19         33.55         6.27 o                         
  -7   2  21         14.64         19.87         5.99 o                         
  -6   2  21          8.24          7.64         5.46 o                         
  -5   2  21         55.50         58.38         6.20 o                         
  -4   2  21          0.74         -2.45         4.76 o                         
  -3   2  21          3.01          3.65         6.79 o                         
  -2   2  21          5.37         -4.14        14.04 o                         
  -1   2  21         36.54         36.51         7.77 o                         
   0   2  21          2.15         -1.30         6.88 o                         
   1   2  21          3.40         15.73         6.63 o                         
   2   2  21         15.85         17.91         5.73 o                         
   3   2  21         10.91          9.01         6.56 o                         
   4   2  21          4.19        -13.60        14.92 o                         
 -11   3  21         12.29         22.49         6.94 o                         
 -10   3  21         23.18         25.94         7.85 o                         
  -9   3  21         12.00         30.02         6.97 o                         
  -8   3  21          0.73          5.61         6.16 o                         
  -7   3  21         66.44         69.01         7.29 o                         
  -6   3  21         13.52         14.22         7.51 o                         
  -5   3  21          2.05          0.02         5.28 o                         
  -4   3  21          0.19          0.42         5.11 o                         
  -3   3  21          4.65          1.07         6.87 o
[truncated: 6,886 more chars]
